# Supplementary material for: De novo genome assembly of Geosmithia morbida, the causal agent of thousand cankers disease
Source: PeerJ. 2016 May 2;4:e1952. doi: 10.7717/peerj.1952 (PMC4860301; doi:10.7717/peerj.1952)
Supplement: Supplemental Information 1 [file peerj-04-1952-s001.xlsx]

## Sheet: Sheet1
queryID	subjectID	percIdentity	alnLength	mismatch	gapopen	start_of_aln in query	end_of_aln in query	start_of_aln in subject	end_of_aln in subject	evalue	bitscore
maker-scaffold_25-augustus-gene-0.4-mRNA-1	2256|PHI:2256|Xdh1|Q0UA24|13684|Phaeosphaeria	29.48	329	209	5	17	339	28	339	5e-40	144
snap_masked-scaffold_25-processed-gene-0.23-mRNA-1	697|PHI:697|ugt51E1|AAM81358|5022|Leptosphaeria	30.31	320	201	11	120	426	84	394	1e-33	129
augustus_masked-scaffold_7-processed-gene-0.485-mRNA-1	477|PHI:477|ICL1|EAK93039|5476|Candida	45.47	530	286	2	74	601	15	543	4e-173	504
maker-scaffold_7-augustus-gene-0.1322-mRNA-1	2309|PHI:2309|BcatrB|Q9UW03|40559|Botrytis	27.5	549	361	15	24	561	810	1332	4e-47	177
maker-scaffold_7-augustus-gene-0.1322-mRNA-1	2309|PHI:2309|BcatrB|Q9UW03|40559|Botrytis	24.48	572	400	10	32	578	113	677	3e-41	159
maker-scaffold_7-augustus-gene-0.1347-mRNA-1	552|PHI:552|BcLCC2|AAK77953|40559|Botrytis	37.7	549	312	11	49	583	49	581	4e-113	350
augustus_masked-scaffold_7-processed-gene-0.357-mRNA-1	280|PHI:280|CCN1|AAG36938|5207|Cryptococcus	53.47	677	286	5	8	669	11	673	0	706
augustus_masked-scaffold_7-processed-gene-0.357-mRNA-1	280|PHI:280|CCN1|AAG36938|5207|Cryptococcus	22.72	559	331	23	73	574	210	724	8e-10	59.3
augustus_masked-scaffold_7-processed-gene-0.494-mRNA-1	2117|PHI:2117|SPM1|P58371|148305|Magnaporthe	63.77	541	189	4	1	539	1	536	0	666
maker-scaffold_7-snap-gene-0.686-mRNA-1	2357|PHI:2357|CYP52X1|E2EAF6|475271|Beauveria	37.72	509	267	15	19	498	11	498	6e-97	305
augustus_masked-scaffold_7-processed-gene-0.416-mRNA-1	2693|PHI:2693|GcABC-G1|F0XP73|226899|Grosmannia	70.21	1447	416	8	76	1515	91	1529	0	2091
augustus_masked-scaffold_7-processed-gene-0.455-mRNA-1	598|PHI:598|THIOL|ABB55459|5022|Leptosphaeria	44.72	360	192	3	65	419	1	358	3e-97	296
maker-scaffold_7-snap-gene-0.698-mRNA-1	1567|PHI:1567|GzOB007|I1RCB7|5518|Gibberella	72.94	170	19	1	1	143	1	170	9e-90	260
maker-scaffold_7-augustus-gene-0.1353-mRNA-1	2968|PHI:2968|Hxs1|J9VQA5|5207|Cryptococcus	24.31	473	327	11	43	507	52	501	5e-33	129
augustus_masked-scaffold_7-processed-gene-0.358-mRNA-1	1304|PHI:1304|GzbHLH005|I1RCJ0|5518|Gibberella	59.39	559	169	18	1	541	1	519	0	569
maker-scaffold_7-snap-gene-0.718-mRNA-1	2080|PHI:2080|Moatg13|MGG_00454|148305|Magnaporthe	45.84	1010	434	36	9	960	1	955	0	642
maker-scaffold_7-augustus-gene-0.1299-mRNA-1	2239|PHI:2239|Spe-Sdh|Q4P245|5270|Ustilago	68.73	291	82	3	5	293	4	287	2e-144	426
snap_masked-scaffold_7-processed-gene-0.883-mRNA-1	1220|PHI:1220|FGSG_02488|I1RCF7|5518|Gibberella	68.66	951	283	7	62	1004	33	976	0	1330
maker-scaffold_7-snap-gene-0.745-mRNA-1	2251|PHI:2251|Gox1|Q696X2|13684|Phaeosphaeria	68.03	319	99	1	4	319	2	320	2e-169	476
augustus_masked-scaffold_7-processed-gene-0.364-mRNA-1	816|PHI:816|MGG_04582|EDJ95999|318829|Magnaporthe	50	270	132	2	327	594	273	541	2e-89	287
maker-scaffold_7-augustus-gene-0.1298-mRNA-1	1602|PHI:1602|GzOB043|I1RZY1|5518|Gibberella	77.23	685	136	5	1	683	5	671	0	1080
augustus_masked-scaffold_7-processed-gene-0.353-mRNA-1	338|PHI:338|CLB2|AAP94020|5270|Ustilago	46.9	290	131	4	232	519	316	584	6e-90	289
augustus_masked-scaffold_7-processed-gene-0.492-mRNA-1	2597|PHI:2597|Pir32|Q59PW0	28.41	440	265	11	51	468	38	449	3e-38	144
maker-scaffold_7-augustus-gene-0.1311-mRNA-1	1789|PHI:1789|GzZC104|I1RVU7|5518|Gibberella	50.26	784	330	22	1	769	1	739	0	689
snap_masked-scaffold_7-processed-gene-0.1027-mRNA-1	2654|PHI:2654|DUR1,2|Q59VF3|5476|Candida	40.57	175	100	2	62	236	72	242	1e-18	87
augustus_masked-scaffold_7-processed-gene-0.438-mRNA-1	2735|PHI:2735|RsmA|D0KML5|55208|Pectobacterium	33.94	221	133	4	41	253	15	230	3e-28	110
augustus_masked-scaffold_7-processed-gene-0.346-mRNA-1	799|PHI:799|MGG_03530|EDJ94565|318829|Magnaporthe	30.4	375	234	7	379	744	217	573	4e-39	153
maker-scaffold_7-augustus-gene-0.1342-mRNA-1	1891|PHI:1891|GzZC206|I1RRM0|5518|Gibberella	24.49	592	361	19	26	600	174	696	3e-34	136
maker-scaffold_7-augustus-gene-0.1295-mRNA-1	2568|PHI:2568|CAP2|Q5AMP9|5476|Candida	41.46	328	129	9	3	306	1	289	2e-77	239
augustus_masked-scaffold_7-processed-gene-0.419-mRNA-1	3068	30.23	258	159	10	582	833	822	1064	1e-18	89.7
augustus_masked-scaffold_7-processed-gene-0.394-mRNA-1	1646|PHI:1646|GzWing018|I1RW28|5518|Gibberella	50.21	1173	443	31	7	1107	1	1104	0	969
snap_masked-scaffold_7-processed-gene-0.1018-mRNA-1	923|PHI:923|um03616||5270|Ustilago	27.4	219	118	9	75	273	289	486	1e-09	57.8
maker-scaffold_7-augustus-gene-0.1297-mRNA-1	211|PHI:211|CaTUP1|AAB63195|5476|Candida	23.79	290	189	8	25	294	210	487	1e-19	86.3
maker-scaffold_7-augustus-gene-0.1297-mRNA-1	211|PHI:211|CaTUP1|AAB63195|5476|Candida	24.82	282	167	11	12	271	252	510	2e-15	73.6
maker-scaffold_7-augustus-gene-0.1366-mRNA-1	2968|PHI:2968|Hxs1|J9VQA5|5207|Cryptococcus	26.28	529	327	21	13	523	1	484	5e-30	120
maker-scaffold_7-augustus-gene-0.1356-mRNA-1	1061|PHI:1061|MgRho3|ABK60346|318829|Magnaporthe	85.65	209	29	1	1	209	3	210	8e-130	365
maker-scaffold_7-snap-gene-0.690-mRNA-1	316|PHI:316|PiGPB1|AAP55639|4787|Phytophthora	26.67	180	108	8	11	181	179	343	3e-07	48.5
maker-scaffold_7-augustus-gene-0.1339-mRNA-1	518|PHI:518|MST20|AAP93639|318829|Magnaporthe	54.67	900	256	21	76	934	124	912	0	819
maker-scaffold_7-snap-gene-0.691-mRNA-1	1921|PHI:1921|GzZC236|I1RCH8|5518|Gibberella	54.56	933	264	20	35	886	35	888	0	958
maker-scaffold_7-snap-gene-0.693-mRNA-1	1351|PHI:1351|GzC2H011|I1RCJ3|5518|Gibberella	35.63	1131	586	39	162	1240	51	1091	6e-171	538
augustus_masked-scaffold_7-processed-gene-0.490-mRNA-1	3384	30.86	1066	672	19	10	1050	32	1057	2e-174	540
maker-scaffold_7-augustus-gene-0.1340-mRNA-1	922|PHI:922|um03615||5270|Ustilago	38.34	613	329	12	21	606	82	672	4e-127	393
snap_masked-scaffold_7-processed-gene-0.871-mRNA-1	1817|PHI:1817|ZEAR|I1RL07|5518|Gibberella	69.44	36	11	0	14	49	37	72	2e-11	55.1
augustus_masked-scaffold_7-processed-gene-0.575-mRNA-1	2067|PHI:2067|ABC4|MGG_00937|148305|Magnaporthe	52.72	1675	719	23	1	1627	1	1650	0	1706
augustus_masked-scaffold_7-processed-gene-0.506-mRNA-1	258|PHI:258|GPABC1|CAC40023|5128|Gibberella	70.82	1494	415	11	5	1493	4	1481	0	2246
augustus_masked-scaffold_7-processed-gene-0.617-mRNA-1	280|PHI:280|CCN1|AAG36938|5207|Cryptococcus	24.05	237	170	3	560	787	68	303	7e-13	69.7
augustus_masked-scaffold_7-processed-gene-0.617-mRNA-1	280|PHI:280|CCN1|AAG36938|5207|Cryptococcus	22.53	293	199	7	536	801	78	369	5e-09	57.4
augustus_masked-scaffold_7-processed-gene-0.617-mRNA-1	280|PHI:280|CCN1|AAG36938|5207|Cryptococcus	22.67	472	283	16	281	706	124	559	6e-08	53.9
augustus_masked-scaffold_7-processed-gene-0.617-mRNA-1	280|PHI:280|CCN1|AAG36938|5207|Cryptococcus	21.18	510	349	15	284	761	59	547	1e-07	52.8
augustus_masked-scaffold_7-processed-gene-0.627-mRNA-1	2269|PHI:2269|Mdh1|0|13684|Phaeosphaeria	42.75	255	138	6	107	358	15	264	6e-56	184
maker-scaffold_7-augustus-gene-0.1438-mRNA-1	2247|PHI:2247|Sch1|EAT82552|13684|Phaeosphaeria	30	190	125	4	4	186	39	227	4e-14	67.8
snap_masked-scaffold_7-processed-gene-0.1069-mRNA-1	3060	24.08	191	106	5	605	791	94	249	6e-14	73.2
snap_masked-scaffold_7-processed-gene-0.1069-mRNA-1	3060	26.67	135	90	2	704	829	97	231	4e-08	54.3
maker-scaffold_7-augustus-gene-0.1370-mRNA-1	2183|PHI:2183|CPXB|EHA48040.1|148305|Magnaporthe	26.12	356	161	9	88	341	105	460	2e-21	93.2
augustus_masked-scaffold_7-processed-gene-0.656-mRNA-1	2042|PHI:2042|ABC3|Q3Y5V5|148305|Magnaporthe	28.61	1384	835	28	37	1355	26	1321	4e-151	493
maker-scaffold_7-augustus-gene-0.1407-mRNA-1	1790|PHI:1790|GzZC105|I1RVT7|5518|Gibberella	53.49	860	291	13	1	836	178	952	0	900
maker-scaffold_7-snap-gene-0.818-mRNA-1	424|PHI:424|PCK1|EAL19243|5207|Cryptococcus	64.95	525	178	5	38	559	27	548	0	721
augustus_masked-scaffold_7-processed-gene-0.607-mRNA-1	391|PHI:391|ABC2|BAC67162|318829|Magnaporthe	66.71	1460	468	6	9	1466	32	1475	0	2044
augustus_masked-scaffold_7-processed-gene-0.662-mRNA-1	447|PHI:447|MCSA|CAI61947|5085|Aspergillus	69.21	471	136	4	1	468	1	465	0	672
snap_masked-scaffold_7-processed-gene-0.1086-mRNA-1	440|PHI:440|PMR1|CAB87245|5476|Candida	33.64	984	538	26	7	980	27	905	1e-158	493
augustus_masked-scaffold_7-processed-gene-0.570-mRNA-1	2205|PHI:2205|JmjC	29.41	136	72	6	233	357	410	532	1e-07	50.4
maker-scaffold_7-augustus-gene-0.1425-mRNA-1	2611|PHI:2611|CMLE|H9C592|59765|Fusarium	72.85	383	84	3	1	382	1	364	0	589
maker-scaffold_7-augustus-gene-0.1381-mRNA-1	501|PHI:501|ADE2|CAA99327|4932|Saccharomyces	44.82	618	285	13	4	616	5	571	3e-172	504
maker-scaffold_7-augustus-gene-0.1406-mRNA-1	2844|PHI:2844|BRM2|O93802|5599|Alternaria	27.21	294	169	8	1	280	1	263	6e-19	81.6
maker-scaffold_7-augustus-gene-0.1385-mRNA-1	1212|PHI:1212|FGSG_12149|I1RCJ5|5518|Gibberella	66.76	2043	507	40	7	2028	9	1900	0	2434
augustus_masked-scaffold_7-processed-gene-0.561-mRNA-1	1439|PHI:1439|GzNot001|I1RW22|5518|Gibberella	67.95	2190	627	15	1	2175	1	2130	0	2997
snap_masked-scaffold_7-processed-gene-0.1214-mRNA-1	1299|PHI:1299|GzAT003|I1RYN7|5518|Gibberella	70.29	956	241	12	1	946	1	923	0	1341
augustus_masked-scaffold_7-processed-gene-0.521-mRNA-1	3050	60.32	1139	350	15	111	1185	69	1169	0	1343
augustus_masked-scaffold_7-processed-gene-0.660-mRNA-1	191|PHI:191|TOM1|AAB08446|39703|Septoria	38.9	869	402	24	114	957	31	795	3e-171	521
maker-scaffold_7-augustus-gene-0.1378-mRNA-1	3028	27.51	389	225	13	178	562	78	413	2e-30	121
augustus_masked-scaffold_7-processed-gene-0.602-mRNA-1	1662|PHI:1662|GzCCHC002|I1REJ1|5518|Gibberella	26.97	267	165	8	19	274	647	894	1e-19	89.4
augustus_masked-scaffold_7-processed-gene-0.554-mRNA-1	1556|PHI:1556|GzNH001|I1RZY2|5518|Gibberella	40.31	196	82	6	316	503	17	185	1e-33	125
maker-scaffold_7-augustus-gene-0.1368-mRNA-1	1920|PHI:1920|GzZC235|I1RCK0|5518|Gibberella	60.14	883	278	15	1	876	1	816	0	1036
maker-scaffold_7-snap-gene-0.826-mRNA-1	1046|PHI:1046|CTB5|ABK64182|29003|Cercospora	27.08	421	257	10	58	449	3	402	2e-32	126
maker-scaffold_7-snap-gene-0.794-mRNA-1	2563|PHI:2563|DPP3|Q5AH74|5476|Candida	24.67	304	147	6	25	325	34	258	1e-20	89.4
augustus_masked-scaffold_7-processed-gene-0.577-mRNA-1	2038|PHI:2038|Mir1|MGG_02370|148305|Magnaporthe	26.3	270	172	10	48	308	24	275	2e-08	52.4
maker-scaffold_7-snap-gene-0.785-mRNA-1	3271	91.91	235	19	0	3	237	7	241	7e-164	457
augustus_masked-scaffold_7-processed-gene-0.632-mRNA-1	513|PHI:513|ARN1	26.01	469	335	6	129	590	87	550	1e-47	174
maker-scaffold_7-snap-gene-0.801-mRNA-1	3457	26.52	396	222	12	205	545	146	527	6e-30	122
augustus_masked-scaffold_7-processed-gene-0.514-mRNA-1	2925|PHI:2925|lip2|J9MBA2|59765|Fusarium	57.14	189	71	3	13	191	15	203	3e-69	217
augustus_masked-scaffold_7-processed-gene-0.567-mRNA-1	2821|PHI:2821|SNF2|Q5ALP9|5476|Candida	28.3	265	139	8	214	465	784	1010	2e-27	118
augustus_masked-scaffold_7-processed-gene-0.567-mRNA-1	2821|PHI:2821|SNF2|Q5ALP9|5476|Candida	38.03	142	87	1	888	1028	1113	1254	2e-21	98.2
maker-scaffold_7-augustus-gene-0.1444-mRNA-1	784|PHI:784|MGG_00056|EDK03390|318829|Magnaporthe	34.85	264	159	8	9	263	14	273	2e-28	109
maker-scaffold_7-augustus-gene-0.1417-mRNA-1	482|PHI:482|LAEA|AAR01218|5085|Aspergillus	31.99	297	187	7	63	356	63	347	4e-39	142
maker-scaffold_7-snap-gene-0.848-mRNA-1	1662|PHI:1662|GzCCHC002|I1REJ1|5518|Gibberella	28.96	473	315	7	12	477	646	1104	5e-61	216
maker-scaffold_7-augustus-gene-0.1436-mRNA-1	2008|PHI:2008|HST1|EDJ98541|148305|Magnaporthe	43.45	145	82	0	34	178	212	356	3e-35	134
maker-scaffold_7-augustus-gene-0.1436-mRNA-1	2008|PHI:2008|HST1|EDJ98541|148305|Magnaporthe	39.58	96	52	3	185	278	442	533	3e-12	65.5
maker-scaffold_7-augustus-gene-0.1437-mRNA-1	1467|PHI:1467|GzCCAAT007|I1RXZ0|5518|Gibberella	89.13	138	15	0	1	138	1	138	3e-87	252
maker-scaffold_7-augustus-gene-0.1416-mRNA-1	1862|PHI:1862|GzZC177|I1RL97|5518|Gibberella	33.89	602	288	20	50	604	21	559	1e-93	300
maker-scaffold_7-augustus-gene-0.1380-mRNA-1	1569|PHI:1569|GzOB009|I1RCH5|5518|Gibberella	74.75	396	75	2	1	396	1	371	0	588
maker-scaffold_7-snap-gene-0.810-mRNA-1	191|PHI:191|TOM1|AAB08446|39703|Septoria	39.48	813	396	22	86	854	31	791	2e-174	526
augustus_masked-scaffold_7-processed-gene-0.566-mRNA-1	2038|PHI:2038|Mir1|MGG_02370|148305|Magnaporthe	21.46	247	160	6	38	266	52	282	6e-09	53.5
maker-scaffold_7-snap-gene-0.849-mRNA-1	1156|PHI:1156|cyp51/erg11|B6E225|54734|Mycosphaerella	24.23	326	206	15	197	506	179	479	1e-09	57.8
augustus_masked-scaffold_7-processed-gene-0.542-mRNA-1	1568|PHI:1568|GzOB008|I1RCE1|5518|Gibberella	44.56	1102	491	18	26	1120	1	989	0	903
maker-scaffold_7-augustus-gene-0.1394-mRNA-1	84|PHI:84|MAGC|AAB65427|318829|Magnaporthe	79.44	355	72	1	4	357	1	355	0	600
augustus_masked-scaffold_7-processed-gene-0.522-mRNA-1	2821|PHI:2821|SNF2|Q5ALP9|5476|Candida	27.24	624	316	16	483	1097	760	1254	5e-67	245
maker-scaffold_7-augustus-gene-0.1413-mRNA-1	2968|PHI:2968|Hxs1|J9VQA5|5207|Cryptococcus	25.84	534	360	13	11	530	4	515	3e-45	165
snap_masked-scaffold_7-processed-gene-0.1241-mRNA-1	2490|PHI:2490|MCA|E9B636|5665|Leishmania	37.33	292	140	6	150	438	60	311	9e-49	172
snap_masked-scaffold_7-processed-gene-0.1226-mRNA-1	1890|PHI:1890|GzZC205|I1RTH7|5518|Gibberella	40.03	652	339	11	126	767	227	836	3e-147	454
maker-scaffold_7-snap-gene-0.820-mRNA-1	1554|PHI:1554|GzMyb018|I1RC64|5518|Gibberella	31.55	187	106	7	849	1030	339	508	5e-11	63.9
maker-scaffold_7-augustus-gene-0.1386-mRNA-1	211|PHI:211|CaTUP1|AAB63195|5476|Candida	26.92	182	109	5	517	675	318	498	2e-07	51.2
augustus_masked-scaffold_7-processed-gene-0.595-mRNA-1	598|PHI:598|THIOL|ABB55459|5022|Leptosphaeria	52.33	365	156	7	62	425	11	358	3e-118	350
augustus_masked-scaffold_7-processed-gene-0.664-mRNA-1	2315|PHI:2315|ChLae1|G4XKY9|5016|Cochliobolus	36.9	187	77	9	59	239	3	154	2e-23	97.1
maker-scaffold_7-snap-gene-0.798-mRNA-1	1350|PHI:1350|GzC2H010|I1RCI2|5518|Gibberella	49.85	337	103	12	1	317	3	293	1e-81	251
augustus_masked-scaffold_18-processed-gene-0.340-mRNA-1	2644|PHI:2644|thioredoxin	33.67	98	63	1	4	101	3	98	2e-18	74.3
maker-scaffold_18-augustus-gene-0.243-mRNA-1	157|PHI:157|TOXF|AAD45321|5017|Cochliobolus	25.74	338	226	11	60	389	25	345	5e-20	87.8
maker-scaffold_18-augustus-gene-0.237-mRNA-1	2700|PHI:2700|lac2|J7MF98|5465|Colletotrichum	47.8	592	286	5	34	620	19	592	0	578
augustus_masked-scaffold_18-processed-gene-0.311-mRNA-1	2477|PHI:2477|CYP1|B8QZV4|5116|Cryphonectria	60.39	154	51	3	1	151	35	181	4e-57	184
augustus_masked-scaffold_18-processed-gene-0.315-mRNA-1	2321|PHI:2321|SidI|Q4WR83|746128|Aspergillus	26.45	518	339	15	31	510	66	579	2e-46	169
maker-scaffold_18-augustus-gene-0.232-mRNA-1	2528|PHI:2528|SLY1|Q4WYU7|746128|Aspergillus	61.41	723	243	8	1	703	5	711	0	891
maker-scaffold_18-snap-gene-0.177-mRNA-1	1414|PHI:1414|GzC2H081|I1RZL0|5518|Gibberella	38.37	86	51	2	26	110	23	107	1e-11	63.9
augustus_masked-scaffold_18-processed-gene-0.328-mRNA-1	2570|PHI:2570|CYB2|Q6FM61|5478|Candida	37.82	476	277	8	4	463	90	562	1e-109	338
augustus_masked-scaffold_18-processed-gene-0.331-mRNA-1	538|PHI:538|FRT1|AAU87358|40559|Botrytis	24.34	489	312	11	241	711	91	539	5e-24	104
maker-scaffold_18-snap-gene-0.175-mRNA-1	1186|PHI:1186|(Sc	70.54	1429	318	23	31	1439	2	1347	0	1861
augustus_masked-scaffold_18-processed-gene-0.333-mRNA-1	1175|PHI:1175|(Sc	65.7	484	107	7	18	480	8	453	0	620
augustus_masked-scaffold_18-processed-gene-0.327-mRNA-1	1759|PHI:1759|GzZC074|I1RXS2|5518|Gibberella	38.83	528	271	12	1	523	76	556	2e-116	360
maker-scaffold_18-augustus-gene-0.225-mRNA-1	1662|PHI:1662|GzCCHC002|I1REJ1|5518|Gibberella	29.45	506	344	5	20	523	579	1073	6e-72	263
maker-scaffold_18-augustus-gene-0.225-mRNA-1	1662|PHI:1662|GzCCHC002|I1REJ1|5518|Gibberella	23.56	450	316	7	1145	1575	628	1068	1e-24	109
augustus_masked-scaffold_18-processed-gene-0.314-mRNA-1	1418|PHI:1418|GzC2H085|I1S0W9|5518|Gibberella	50.82	427	113	13	1	422	1	335	4e-120	355
snap_masked-scaffold_18-processed-gene-0.49-mRNA-1	419|PHI:419|CSH1|AAP93915|5476|Candida	57.78	45	19	0	20	64	121	165	3e-13	60.8
augustus_masked-scaffold_18-processed-gene-0.391-mRNA-1	1579|PHI:1579|GzOB019|I1RM25|5518|Gibberella	53.64	645	292	6	378	1022	521	1158	0	739
maker-scaffold_18-snap-gene-0.219-mRNA-1	1296|PHI:1296|GzAPSES004|I1S0Z2|5518|Gibberella	67.87	663	199	4	8	661	16	673	0	938
maker-scaffold_18-augustus-gene-0.252-mRNA-1	1196|PHI:1196|(Mgv1)|I1S0S6|5518|Gibberella	87.41	421	47	2	1	420	1	416	0	762
maker-scaffold_18-augustus-gene-0.272-mRNA-1	249|PHI:249|CYP1|AAG13968|318829|Magnaporthe	34.42	154	76	8	19	167	76	209	2e-10	57.8
maker-scaffold_18-augustus-gene-0.269-mRNA-1	2411|PHI:2411|Ss-ggt1|A7F946|5180|Sclerotinia	56.01	366	152	2	202	559	130	494	2e-137	409
maker-scaffold_18-augustus-gene-0.269-mRNA-1	2411|PHI:2411|Ss-ggt1|A7F946|5180|Sclerotinia	60.87	92	33	1	31	119	38	129	3e-31	124
augustus_masked-scaffold_18-processed-gene-0.357-mRNA-1	1554|PHI:1554|GzMyb018|I1RC64|5518|Gibberella	30.77	221	103	7	410	614	335	521	2e-23	102
maker-scaffold_18-augustus-gene-0.278-mRNA-1	3146	26.03	584	329	20	25	586	32	534	4e-34	134
augustus_masked-scaffold_18-processed-gene-0.404-mRNA-1	220|PHI:220|MAN1|AAG10203|5207|Cryptococcus	40.83	458	231	9	3	445	1	433	4e-99	305
maker-scaffold_18-augustus-gene-0.279-mRNA-1	2227|PHI:2227|pao|D4III8|5270|Ustilago	24.47	331	199	12	1	301	18	327	4e-15	74.7
maker-scaffold_18-snap-gene-0.191-mRNA-1	1054|PHI:1054|CgCHSI|AAL23717|31870|Colletotrichum	74.34	912	206	11	1	897	1	899	0	1384
maker-scaffold_18-augustus-gene-0.264-mRNA-1	1419|PHI:1419|GzC2H086|I1S0X7|5518|Gibberella	65.5	342	90	2	1	340	1	316	2e-142	407
augustus_masked-scaffold_18-processed-gene-0.377-mRNA-1	1440|PHI:1440|GzNot002|I1SA65|5518|Gibberella	65.82	591	171	10	1	574	1	577	0	650
augustus_masked-scaffold_18-processed-gene-0.358-mRNA-1	2304|PHI:2304|BCFHG1|CAP74387|40559|Botrytis	43.14	357	187	8	4	356	65	409	3e-91	281
maker-scaffold_18-augustus-gene-0.248-mRNA-1	2908|PHI:2908|CYP51B|I1RBR4|5518|Fusarium	21.48	512	298	24	41	501	48	506	3e-09	56.6
maker-scaffold_18-snap-gene-0.210-mRNA-1	1947|PHI:1947|GzZC262|I1RIC0|5518|Gibberella	47.07	699	305	12	45	697	75	754	0	617
snap_masked-scaffold_18-processed-gene-0.105-mRNA-1	3278	22.65	340	187	6	838	1173	1023	1290	3e-18	88.2
augustus_masked-scaffold_18-processed-gene-0.382-mRNA-1	1555|PHI:1555|GzMyb019|I1RDG6|5518|Gibberella	24.77	537	324	17	32	541	59	542	1e-22	99
augustus_masked-scaffold_18-processed-gene-0.376-mRNA-1	1417|PHI:1417|GzC2H084|I1S0W0|5518|Gibberella	48	125	58	2	237	357	111	232	2e-34	126
augustus_masked-scaffold_18-processed-gene-0.381-mRNA-1	1555|PHI:1555|GzMyb019|I1RDG6|5518|Gibberella	26.6	421	289	9	464	870	100	514	1e-35	140
maker-scaffold_18-augustus-gene-0.246-mRNA-1	1717|PHI:1717|GzZC032|I1R9K8|5518|Gibberella	43.67	458	220	10	4	453	165	592	5e-114	353
maker-scaffold_19-augustus-gene-0.263-mRNA-1	2269|PHI:2269|Mdh1|0|13684|Phaeosphaeria	30.88	272	159	10	1	259	11	266	5e-27	104
maker-scaffold_19-augustus-gene-0.271-mRNA-1	2179|PHI:2179|Moplaa|F8SM03|148305|Magnaporthe	42.3	792	414	12	6	763	4	786	0	643
augustus_masked-scaffold_19-processed-gene-0.144-mRNA-1	893|PHI:893|MGG_02986|EDK01543|318829|Magnaporthe	60.29	1667	555	28	5	1600	2	1632	0	1894
maker-scaffold_19-augustus-gene-0.262-mRNA-1	451|PHI:451|PMT1|AAC31119|5476|Candida	46.01	752	369	11	76	821	65	785	0	650
maker-scaffold_19-augustus-gene-0.258-mRNA-1	1771|PHI:1771|GzZC086|I1RX74|5518|Gibberella	54.56	515	148	21	1	491	1	453	1e-120	363
maker-scaffold_19-augustus-gene-0.253-mRNA-1	2558|PHI:2558|DUR31|Q59P00|5476|Candida	52.47	446	206	5	5	446	52	495	7e-155	452
maker-scaffold_19-augustus-gene-0.251-mRNA-1	265|PHI:265|MET3|AAL92174|5207|Cryptococcus	63.3	515	179	3	1	505	67	581	0	665
maker-scaffold_19-augustus-gene-0.270-mRNA-1	2841|PHI:2841|CnSEC14-2|F6K8L6|5207|Cryptococcus	26.07	257	147	10	52	290	1	232	7e-14	68.6
augustus_masked-scaffold_19-processed-gene-0.156-mRNA-1	397|PHI:397|LAC2|AAV64894|5207|Cryptococcus	32.87	578	341	15	159	723	35	578	6e-93	302
augustus_masked-scaffold_19-processed-gene-0.168-mRNA-1	1555|PHI:1555|GzMyb019|I1RDG6|5518|Gibberella	66.11	540	151	2	39	577	37	545	0	763
augustus_masked-scaffold_19-processed-gene-0.181-mRNA-1	2362|PHI:2362|XlnR|A8QJI7	33.6	619	313	16	119	643	251	865	1e-85	286
snap_masked-scaffold_19-processed-gene-0.15-mRNA-1	1215|PHI:1215|FGSG_02838|I1RX56|5518|Gibberella	60.51	623	177	14	244	859	1	561	0	717
snap_masked-scaffold_19-processed-gene-0.25-mRNA-1	1770|PHI:1770|GzZC085|I1RX79|5518|Gibberella	42.36	517	242	13	1	485	1	493	2e-121	367
snap_masked-scaffold_19-processed-gene-0.42-mRNA-1	1164|PHI:1164|RRG1|I1RX94|5518|Gibberella	53.83	535	175	12	207	687	243	759	9e-166	498
augustus_masked-scaffold_19-processed-gene-0.157-mRNA-1	1555|PHI:1555|GzMyb019|I1RDG6|5518|Gibberella	29.06	203	143	1	53	255	73	274	2e-24	103
augustus_masked-scaffold_19-processed-gene-0.198-mRNA-1	1666|PHI:1666|GzCCHC006|I1RX47|5518|Gibberella	78.57	462	81	3	19	480	16	459	0	732
maker-scaffold_19-snap-gene-0.447-mRNA-1	174|PHI:174|GNA1|BAA36496|5476|Candida	47.3	148	74	2	18	164	2	146	3e-43	142
maker-scaffold_19-snap-gene-0.453-mRNA-1	816|PHI:816|MGG_04582|EDJ95999|318829|Magnaporthe	28.65	185	116	5	288	462	312	490	3e-13	69.3
maker-scaffold_19-augustus-gene-0.304-mRNA-1	1941|PHI:1941|GzZC256|I1RGD9|5518|Gibberella	58.76	890	229	19	4	876	9	777	0	954
snap_masked-scaffold_19-processed-gene-0.122-mRNA-1	2033|PHI:2033|MgPex6|G4NBI6|148305|Magnaporthe	36.02	161	83	4	254	402	1015	1167	1e-18	87
maker-scaffold_19-snap-gene-0.437-mRNA-1	2825|PHI:2825|SET1|Q5ABG1|5476|Candida	36.11	144	84	6	476	614	900	1040	2e-18	87.8
maker-scaffold_19-augustus-gene-0.296-mRNA-1	811|PHI:811|MGG_10510|EDK06580|318829|Magnaporthe	30.3	264	111	8	31	242	42	284	3e-29	111
maker-scaffold_19-augustus-gene-0.293-mRNA-1	2101|PHI:2101|Vacuolar	32.93	413	231	11	63	451	104	494	8e-55	191
augustus_masked-scaffold_19-processed-gene-0.207-mRNA-1	1677|PHI:1677|GzDHHC005|Q4I1J3|5518|Gibberella	43.96	414	211	4	1	396	97	507	1e-125	374
maker-scaffold_19-augustus-gene-0.294-mRNA-1	2255|PHI:2255|Abd1|Q0U2A0|13684|Phaeosphaeria	40	335	178	7	32	366	48	359	8e-72	229
augustus_masked-scaffold_19-processed-gene-0.241-mRNA-1	2357|PHI:2357|CYP52X1|E2EAF6|475271|Beauveria	30.86	243	133	11	307	532	304	528	7e-19	87
maker-scaffold_19-augustus-gene-0.302-mRNA-1	1904|PHI:1904|GzZC219|I1RHR0|5518|Gibberella	34.78	184	106	6	67	242	103	280	2e-24	105
maker-scaffold_19-augustus-gene-0.302-mRNA-1	1904|PHI:1904|GzZC219|I1RHR0|5518|Gibberella	24.65	288	206	5	391	671	324	607	1e-20	94
augustus_masked-scaffold_19-processed-gene-0.217-mRNA-1	2086|PHI:2086|Moatg24|MGG_03638|148305|Magnaporthe	31.25	128	81	3	35	156	57	183	2e-13	64.7
maker-scaffold_19-augustus-gene-0.297-mRNA-1	2978|PHI:2978|MoCel12A|G4N5V2|148305|Magnaporthe	28.67	143	94	5	160	300	110	246	7e-09	53.1
augustus_masked-scaffold_19-processed-gene-0.248-mRNA-1	1360|PHI:1360|GzC2H020|I1RGE3|5518|Gibberella	52.57	662	230	19	3	647	7	601	0	552
maker-scaffold_19-augustus-gene-0.299-mRNA-1	2020|PHI:2020|Tup1|XP_759427|5270|Ustilago	25.09	291	146	12	13	295	398	624	8e-10	57
maker-scaffold_19-augustus-gene-0.299-mRNA-1	2020|PHI:2020|Tup1|XP_759427|5270|Ustilago	24.57	293	127	10	28	295	501	724	5e-07	48.1
maker-scaffold_19-augustus-gene-0.286-mRNA-1	2842|PHI:2842|CnSFH5|F6K8L7|5207|Cryptococcus	42.97	263	135	5	82	335	22	278	4e-65	212
maker-scaffold_19-snap-gene-0.428-mRNA-1	3014	45.1	1091	487	33	787	1820	862	1897	0	745
augustus_masked-scaffold_19-processed-gene-0.206-mRNA-1	1407|PHI:1407|GzC2H071|I1RX64|5518|Gibberella	57.35	619	226	13	13	629	77	659	0	682
snap_masked-scaffold_16-processed-gene-0.537-mRNA-1	784|PHI:784|MGG_00056|EDK03390|318829|Magnaporthe	29.87	231	126	8	4	225	13	216	8e-13	65.1
maker-scaffold_16-augustus-gene-0.202-mRNA-1	2321|PHI:2321|SidI|Q4WR83|746128|Aspergillus	22.43	575	371	18	48	590	39	570	5e-22	97.8
augustus_masked-scaffold_16-processed-gene-0.289-mRNA-1	2821|PHI:2821|SNF2|Q5ALP9|5476|Candida	34.05	514	279	13	392	882	763	1239	5e-80	286
augustus_masked-scaffold_16-processed-gene-0.339-mRNA-1	2022|PHI:2022|BUF1|MGG_02252|148305|Magnaporthe	29.35	276	165	9	9	277	28	280	9e-29	110
augustus_masked-scaffold_16-processed-gene-0.334-mRNA-1	2183|PHI:2183|CPXB|EHA48040.1|148305|Magnaporthe	60.27	740	279	4	12	748	58	785	0	878
maker-scaffold_16-augustus-gene-0.173-mRNA-1	2528|PHI:2528|SLY1|Q4WYU7|746128|Aspergillus	23.67	376	248	12	27	366	60	432	2e-17	85.1
maker-scaffold_16-augustus-gene-0.175-mRNA-1	2020|PHI:2020|Tup1|XP_759427|5270|Ustilago	57.78	360	131	5	261	605	373	726	4e-139	424
maker-scaffold_16-augustus-gene-0.175-mRNA-1	2020|PHI:2020|Tup1|XP_759427|5270|Ustilago	27.5	160	96	5	281	430	582	731	9e-13	68.6
maker-scaffold_16-snap-gene-0.673-mRNA-1	2082|PHI:2082|Moatg16|MGG_05255|148305|Magnaporthe	51.27	197	83	3	1	185	4	199	8e-56	176
maker-scaffold_16-augustus-gene-0.201-mRNA-1	2968|PHI:2968|Hxs1|J9VQA5|5207|Cryptococcus	25.76	462	311	11	58	502	17	463	2e-27	113
augustus_masked-scaffold_16-processed-gene-0.260-mRNA-1	2034|PHI:2034|MFP1|G4MZY1|148305|Magnaporthe	33.04	112	75	0	120	231	377	488	1e-10	60.1
augustus_masked-scaffold_16-processed-gene-0.260-mRNA-1	2034|PHI:2034|MFP1|G4MZY1|148305|Magnaporthe	29.13	127	90	0	105	231	68	194	3e-10	58.9
maker-scaffold_16-augustus-gene-0.200-mRNA-1	2558|PHI:2558|DUR31|Q59P00|5476|Candida	25.37	201	142	3	17	217	6	198	2e-09	57.8
augustus_masked-scaffold_16-processed-gene-0.338-mRNA-1	2030|PHI:2030|TGL3-1|G4N492|148305|Magnaporthe	51.32	530	248	5	57	578	65	592	2e-174	522
augustus_masked-scaffold_16-processed-gene-0.278-mRNA-1	2552|PHI:2552|NOP4|Q4WNM3|746128|Aspergillus	46.12	748	312	13	55	771	47	734	0	593
augustus_masked-scaffold_16-processed-gene-0.278-mRNA-1	2552|PHI:2552|NOP4|Q4WNM3|746128|Aspergillus	38.81	67	41	0	351	417	41	107	1e-07	52.4
augustus_masked-scaffold_16-processed-gene-0.292-mRNA-1	419|PHI:419|CSH1|AAP93915|5476|Candida	43.73	327	172	5	43	364	1	320	1e-90	276
maker-scaffold_16-augustus-gene-0.180-mRNA-1	259|PHI:259|GPI7|AAL83897|5476|Candida	35.22	903	455	25	21	836	21	880	1e-153	474
augustus_masked-scaffold_16-processed-gene-0.319-mRNA-1	1245|PHI:1245|FGSG_01559|I1RTL1|5518|Gibberella	54.35	771	288	17	1	742	1	736	0	747
augustus_masked-scaffold_16-processed-gene-0.296-mRNA-1	1555|PHI:1555|GzMyb019|I1RDG6|5518|Gibberella	23.15	337	210	12	22	335	100	410	8e-13	67.8
augustus_masked-scaffold_16-processed-gene-0.248-mRNA-1	1373|PHI:1373|GzC2H036|I1RN20|5518|Gibberella	51.58	349	138	11	125	446	5	349	3e-88	275
maker-scaffold_16-snap-gene-0.670-mRNA-1	1555|PHI:1555|GzMyb019|I1RDG6|5518|Gibberella	24.14	522	340	13	35	517	41	545	2e-40	151
maker-scaffold_16-augustus-gene-0.174-mRNA-1	441|PHI:441|BTP1|CAE55153|40559|Botrytis	25.98	331	216	11	6	315	9	331	1e-25	104
augustus_masked-scaffold_16-processed-gene-0.298-mRNA-1	1890|PHI:1890|GzZC205|I1RTH7|5518|Gibberella	39.02	879	458	17	4	841	2	843	0	563
augustus_masked-scaffold_16-processed-gene-0.288-mRNA-1	1543|PHI:1543|GzMyb007|I1RFQ3|5518|Gibberella	53.2	297	109	8	1	295	12	280	5e-85	258
augustus_masked-scaffold_16-processed-gene-0.358-mRNA-1	1258|PHI:1258|FGSG_10591|I1S5M8|5518|Gibberella	81.48	243	45	0	1	243	1	243	5e-147	426
augustus_masked-scaffold_16-processed-gene-0.406-mRNA-1	2042|PHI:2042|ABC3|Q3Y5V5|148305|Magnaporthe	26.54	618	427	11	820	1423	713	1317	1e-50	194
augustus_masked-scaffold_16-processed-gene-0.406-mRNA-1	2042|PHI:2042|ABC3|Q3Y5V5|148305|Magnaporthe	27.04	614	399	13	12	592	29	626	7e-50	191
augustus_masked-scaffold_16-processed-gene-0.406-mRNA-1	2042|PHI:2042|ABC3|Q3Y5V5|148305|Magnaporthe	26.6	500	341	11	104	589	825	1312	5e-44	172
augustus_masked-scaffold_16-processed-gene-0.406-mRNA-1	2042|PHI:2042|ABC3|Q3Y5V5|148305|Magnaporthe	28.13	455	281	12	999	1422	188	627	3e-36	147
augustus_masked-scaffold_16-processed-gene-0.367-mRNA-1	1166|PHI:1166|ATG15|I1RFN8|5518|Gibberella	65.02	649	183	9	5	645	18	630	0	771
maker-scaffold_16-augustus-gene-0.211-mRNA-1	3035	68.73	339	105	1	1	339	1	338	1e-176	496
augustus_masked-scaffold_16-processed-gene-0.404-mRNA-1	2107|PHI:2107|Zinc-regulated	30.51	390	216	12	35	373	214	599	4e-41	150
augustus_masked-scaffold_16-processed-gene-0.389-mRNA-1	488|PHI:488|IRS4|EAK93583|5476|Candida	31.69	183	71	4	564	692	444	626	1e-23	103
augustus_masked-scaffold_16-processed-gene-0.411-mRNA-1	511|PHI:511|CaNAG4|EAK93098|5476|Candida	27.22	496	274	14	122	601	149	573	2e-43	162
augustus_masked-scaffold_16-processed-gene-0.429-mRNA-1	2034|PHI:2034|MFP1|G4MZY1|148305|Magnaporthe	34.59	185	113	5	15	198	313	490	3e-24	100
augustus_masked-scaffold_16-processed-gene-0.429-mRNA-1	2034|PHI:2034|MFP1|G4MZY1|148305|Magnaporthe	30.32	188	117	6	30	208	23	205	8e-12	62.4
snap_masked-scaffold_16-processed-gene-0.614-mRNA-1	2336|PHI:2336|NIA1|O00101|13684|Stagonospora	31.13	424	225	15	83	475	82	469	5e-45	167
augustus_masked-scaffold_16-processed-gene-0.356-mRNA-1	1046|PHI:1046|CTB5|ABK64182|29003|Cercospora	28.6	472	294	12	39	482	3	459	7e-54	187
maker-scaffold_16-augustus-gene-0.222-mRNA-1	1935|PHI:1935|GzZC250|I1RFP7|5518|Gibberella	54.77	1006	352	25	4	964	8	955	0	984
maker-scaffold_16-augustus-gene-0.242-mRNA-1	2712|PHI:2712|NLP2|G2WWK9|27337|Verticillium	33.66	205	113	5	61	261	52	237	4e-25	99.4
maker-scaffold_16-augustus-gene-0.246-mRNA-1	3243	53.49	215	91	4	8	220	3	210	5e-81	242
maker-scaffold_16-augustus-gene-0.205-mRNA-1	2604|PHI:2604|Rim13|Q4PCT8|5270|Ustilago	26.42	795	430	25	44	703	95	869	5e-68	242
maker-scaffold_16-augustus-gene-0.209-mRNA-1	2959|PHI:2959|mdh|C5BF98|67780|Edwardsiella	46.3	324	157	8	2	323	1	309	2e-80	248
maker-scaffold_16-augustus-gene-0.203-mRNA-1	2256|PHI:2256|Xdh1|Q0UA24|13684|Phaeosphaeria	29.32	266	172	5	5	264	18	273	1e-23	97.4
maker-scaffold_16-augustus-gene-0.245-mRNA-1	404|PHI:404|PTH11|AAD30436|318829|Magnaporthe	22.51	271	200	5	25	294	121	382	5e-13	67.4
maker-scaffold_16-snap-gene-0.697-mRNA-1	1441|PHI:1441|GzDDT|I1RFP4|5518|Gibberella	52.85	1071	344	24	10	1048	21	962	0	947
maker-scaffold_16-snap-gene-0.693-mRNA-1	1680|PHI:1680|GzMIZ002|I1S004|5518|Gibberella	27.11	166	88	6	330	462	989	1154	3e-10	60.5
augustus_masked-scaffold_16-processed-gene-0.347-mRNA-1	1463|PHI:1463|GzCCAAT003|I1RFW6|5518|Gibberella	71.89	249	57	6	7	250	27	267	2e-120	347
maker-scaffold_16-augustus-gene-0.228-mRNA-1	1944|PHI:1944|GzZC259|I1RFR7|5518|Gibberella	50.51	394	148	4	291	678	190	542	8e-130	404
maker-scaffold_16-augustus-gene-0.228-mRNA-1	1944|PHI:1944|GzZC259|I1RFR7|5518|Gibberella	51.9	158	58	4	1	152	32	177	3e-40	155
augustus_masked-scaffold_16-processed-gene-0.419-mRNA-1	2385|PHI:2385|MYT2|I1RTN5|5518|Gibberella	47.71	371	118	11	28	392	20	320	6e-86	265
maker-scaffold_16-snap-gene-0.723-mRNA-1	716|PHI:716|ZEB1|ABB90284|5518|Fusarium	34.71	121	72	4	98	213	208	326	1e-11	63.5
maker-scaffold_16-snap-gene-0.656-mRNA-1	2399|PHI:2399|Fgp1|I1S5P3|5518|Gibberella	51.57	223	86	3	3	205	2	222	1e-68	222
maker-scaffold_13-augustus-gene-0.527-mRNA-1	2546|PHI:2546|BRX1|Q4WKJ9|746128|Aspergillus	47	317	123	9	26	300	63	376	3e-86	264
maker-scaffold_13-augustus-gene-0.554-mRNA-1	3332	43.11	225	121	3	1	223	1	220	3e-47	155
maker-scaffold_13-augustus-gene-0.551-mRNA-1	231|PHI:231|RPK1|AAK31209|5462|Colletotrichum	74.1	390	77	5	5	370	2	391	0	573
maker-scaffold_13-augustus-gene-0.530-mRNA-1	3004|PHI:3004|ClpX|A6QHK8|1280|Staphylococcus	40.85	328	144	5	208	533	103	382	5e-69	230
maker-scaffold_13-snap-gene-0.888-mRNA-1	1579|PHI:1579|GzOB019|I1RM25|5518|Gibberella	29.13	721	384	18	612	1317	527	1135	7e-81	288
maker-scaffold_13-augustus-gene-0.515-mRNA-1	2032|PHI:2032|VTL1|G4NGA7|148305|Magnaporthe	50.39	518	251	4	15	527	18	534	0	541
maker-scaffold_13-augustus-gene-0.511-mRNA-1	2746|PHI:2746|treZ|Q02LV7|287|Pseudomonas	24.84	318	177	12	33	309	121	417	3e-09	56.2
augustus_masked-scaffold_13-processed-gene-0.94-mRNA-1	1552|PHI:1552|GzMyb016|I1S0N5|5518|Gibberella	82.27	1128	181	7	1	1124	1	1113	0	1806
maker-scaffold_13-augustus-gene-0.528-mRNA-1	1172|PHI:1172|HDF2|I1RKC4|5518|Gibberella	74.57	700	168	2	48	747	23	712	0	1124
augustus_masked-scaffold_13-processed-gene-0.13-mRNA-1	4211	29.81	416	224	18	192	589	178	543	5e-37	144
maker-scaffold_13-snap-gene-0.878-mRNA-1	2084|PHI:2084|Moatg18|MGG_03139|148305|Magnaporthe	70.15	459	117	5	1	445	1	453	0	629
maker-scaffold_13-snap-gene-0.875-mRNA-1	2266|PHI:2266|Ptr2|0|13684|Phaeosphaeria	59.11	538	209	4	30	557	64	600	0	668
augustus_masked-scaffold_13-processed-gene-0.12-mRNA-1	1968|PHI:1968|GzZC283|I1RB12|5518|Gibberella	40.62	736	372	15	9	722	2	694	2e-178	528
maker-scaffold_13-augustus-gene-0.516-mRNA-1	2976|PHI:2976|CgOPT1|C6ZRH8|29905|Colletotrichum	35.25	712	430	12	96	802	42	727	7e-127	400
maker-scaffold_13-augustus-gene-0.524-mRNA-1	1807|PHI:1807|GzZC122|I1RUM5|5518|Gibberella	65.77	780	215	11	21	798	14	743	0	980
maker-scaffold_13-snap-gene-0.890-mRNA-1	441|PHI:441|BTP1|CAE55153|40559|Botrytis	24.58	354	209	11	7	347	24	332	1e-18	86.7
maker-scaffold_13-augustus-gene-0.558-mRNA-1	3808	59.43	594	168	15	1	589	1	526	0	595
augustus_masked-scaffold_13-processed-gene-0.76-mRNA-1	1753|PHI:1753|GzZC068|I1RZN4|5518|Gibberella	68.43	833	207	13	19	803	22	846	0	1127
augustus_masked-scaffold_13-processed-gene-0.5-mRNA-1	2393|PHI:2393|Related	31.12	466	279	9	63	518	8	441	2e-66	222
augustus_masked-scaffold_13-processed-gene-0.53-mRNA-1	860|PHI:860|MSP1|AAX07670|318829|Magnaporthe	40.07	272	148	5	722	983	77	343	5e-49	179
maker-scaffold_13-augustus-gene-0.538-mRNA-1	2038|PHI:2038|Mir1|MGG_02370|148305|Magnaporthe	22.82	333	213	12	6	326	2	302	6e-07	47.8
maker-scaffold_13-snap-gene-0.900-mRNA-1	2169|PHI:2169|Conserved	44.77	440	154	11	49	414	2	426	4e-99	305
maker-scaffold_13-augustus-gene-0.522-mRNA-1	3277	29.02	379	241	11	5	371	7	369	1e-36	136
maker-scaffold_13-augustus-gene-0.557-mRNA-1	901|PHI:901|um01886||5270|Ustilago	31.46	445	249	12	46	457	162	583	7e-59	207
maker-scaffold_13-augustus-gene-0.523-mRNA-1	2087|PHI:2087|Moatg26|MGG_03459|148305|Magnaporthe	53.88	1507	532	34	11	1414	67	1513	0	1442
augustus_masked-scaffold_13-processed-gene-0.115-mRNA-1	255|PHI:255|FUM1	26.3	346	210	10	52	390	1868	2175	1e-21	94.7
maker-scaffold_13-snap-gene-0.851-mRNA-1	441|PHI:441|BTP1|CAE55153|40559|Botrytis	25.27	368	229	13	18	355	30	381	4e-19	85.5
snap_masked-scaffold_13-processed-gene-0.363-mRNA-1	1603|PHI:1603|GzOB044|I1S0A1|5518|Gibberella	68.97	564	145	5	64	621	1	540	0	808
augustus_masked-scaffold_13-processed-gene-0.65-mRNA-1	1367|PHI:1367|GzC2H028|I1RK94|5518|Gibberella	52.31	606	226	22	59	634	46	618	2e-167	494
maker-scaffold_13-augustus-gene-0.509-mRNA-1	2117|PHI:2117|SPM1|P58371|148305|Magnaporthe	37.26	424	199	11	26	382	29	452	2e-69	228
augustus_masked-scaffold_13-processed-gene-0.77-mRNA-1	1161|PHI:1161|MgMfs1|A4ZGP3|54734|Mycosphaerella	24.3	428	290	10	7	407	4	424	2e-27	114
maker-scaffold_13-snap-gene-0.909-mRNA-1	511|PHI:511|CaNAG4|EAK93098|5476|Candida	25.25	396	262	11	134	525	192	557	1e-24	105
maker-scaffold_13-snap-gene-0.872-mRNA-1	339|PHI:339|CLPT1|CAC41973|290576|Colletotrichum	40.95	210	114	3	2	211	3	202	2e-53	171
maker-scaffold_13-augustus-gene-0.512-mRNA-1	2322|PHI:2322|SidH|Q4WF54|746128|Aspergillus	35.04	254	158	3	7	254	13	265	7e-40	139
maker-scaffold_13-augustus-gene-0.544-mRNA-1	2029|PHI:2029|TGL2|G4NEK6|148305|Magnaporthe	43.3	351	138	7	42	380	66	367	4e-78	246
snap_masked-scaffold_13-processed-gene-0.274-mRNA-1	2042|PHI:2042|ABC3|Q3Y5V5|148305|Magnaporthe	32.82	518	244	10	214	635	746	1255	1e-72	254
snap_masked-scaffold_13-processed-gene-0.274-mRNA-1	2042|PHI:2042|ABC3|Q3Y5V5|148305|Magnaporthe	48.15	135	70	0	4	138	499	633	3e-35	140
snap_masked-scaffold_13-processed-gene-0.274-mRNA-1	2042|PHI:2042|ABC3|Q3Y5V5|148305|Magnaporthe	39.6	202	107	4	447	635	367	566	3e-35	140
snap_masked-scaffold_13-processed-gene-0.274-mRNA-1	2042|PHI:2042|ABC3|Q3Y5V5|148305|Magnaporthe	48.78	123	62	1	14	136	1198	1319	1e-29	122
snap_masked-scaffold_13-processed-gene-0.328-mRNA-1	1650|PHI:1650|GzWing022|I1S006|5518|Gibberella	45.36	646	269	20	578	1207	132	709	2e-120	390
augustus_masked-scaffold_13-processed-gene-0.10-mRNA-1	419|PHI:419|CSH1|AAP93915|5476|Candida	21.47	326	187	13	32	303	1	311	3e-09	55.1
augustus_masked-scaffold_13-processed-gene-0.206-mRNA-1	2822|PHI:2822|Cxt1p|Q5K8R6|5207|Cryptococcus	26.07	583	328	20	54	601	146	660	1e-41	157
augustus_masked-scaffold_13-processed-gene-0.142-mRNA-1	740|PHI:740|BeNEP1|ABB43265|278938|Botrytis	54.39	239	103	2	9	243	9	245	6e-93	275
augustus_masked-scaffold_13-processed-gene-0.189-mRNA-1	2844|PHI:2844|BRM2|O93802|5599|Alternaria	29.78	272	165	7	4	264	7	263	2e-26	103
maker-scaffold_13-augustus-gene-0.564-mRNA-1	2927|PHI:2927|lip5|J9N2Z8|59765|Fusarium	31.3	131	70	5	68	179	114	243	2e-08	52.8
snap_masked-scaffold_13-processed-gene-0.429-mRNA-1	2624|PHI:2624|aroA|P07637|90371|Salmonella	41.38	435	226	13	403	832	12	422	1e-77	264
maker-scaffold_13-snap-gene-0.979-mRNA-1	1055|PHI:1055|CgCHSIII|AAL23718|31870|Colletotrichum	78.52	922	184	10	1	918	1	912	0	1493
snap_masked-scaffold_13-processed-gene-0.438-mRNA-1	2544|PHI:2544|PAB1|Q4WK03|746128|Aspergillus	27.69	242	154	4	693	932	141	363	4e-18	87
maker-scaffold_13-snap-gene-0.976-mRNA-1	3257	27.34	289	162	9	66	345	148	397	8e-15	73.2
maker-scaffold_13-augustus-gene-0.626-mRNA-1	3279	83.95	243	32	4	1	239	1	240	4e-133	376
augustus_masked-scaffold_13-processed-gene-0.168-mRNA-1	3272	27.25	510	288	22	104	593	55	501	2e-30	123
maker-scaffold_13-augustus-gene-0.580-mRNA-1	3035	49.33	375	157	2	1	369	1	348	6e-129	375
maker-scaffold_13-snap-gene-0.952-mRNA-1	2962|PHI:2962|glyA|C5BEV2|67780|Edwardsiella	45.7	407	185	9	31	432	16	391	1e-100	310
maker-scaffold_13-augustus-gene-0.600-mRNA-1	1318|PHI:1318|GzBrom003|I1RZM2|5518|Gibberella	54.94	324	128	1	2	325	1	306	3e-124	360
maker-scaffold_13-augustus-gene-0.583-mRNA-1	2968|PHI:2968|Hxs1|J9VQA5|5207|Cryptococcus	32.83	533	336	9	38	565	3	518	2e-92	294
maker-scaffold_13-augustus-gene-0.586-mRNA-1	438|PHI:438|BcBOT1	26.69	311	185	12	147	432	187	479	3e-18	86.7
augustus_masked-scaffold_13-processed-gene-0.128-mRNA-1	3238	40	195	84	4	3	164	43	237	4e-36	126
augustus_masked-scaffold_13-processed-gene-0.224-mRNA-1	1210|PHI:1210|FGSG_01058|I1S077|5518|Gibberella	59.43	1484	452	38	1	1465	46	1398	0	1496
maker-scaffold_13-augustus-gene-0.567-mRNA-1	1555|PHI:1555|GzMyb019|I1RDG6|5518|Gibberella	22.29	323	229	7	55	361	73	389	7e-21	93.2
maker-scaffold_13-augustus-gene-0.616-mRNA-1	423|PHI:423|VAD1|AAV41010|5207|Cryptococcus	31.85	383	238	9	73	449	35	400	4e-62	213
augustus_masked-scaffold_13-processed-gene-0.152-mRNA-1	242|PHI:242|CaTPS2|CAC17748|5476|Candida	44.56	873	401	15	19	863	26	843	0	719
augustus_masked-scaffold_13-processed-gene-0.120-mRNA-1	1895|PHI:1895|GzZC210|I1RNU2|5518|Gibberella	35.1	416	247	14	1	404	245	649	1e-60	207
snap_masked-scaffold_13-processed-gene-0.494-mRNA-1	2065|PHI:2065|MSTU1|Q4R1B9|148305|Magnaporthe	53.82	654	232	33	1	621	1	617	2e-171	503
maker-scaffold_13-augustus-gene-0.613-mRNA-1	2826|PHI:2826|Fgb1|Q6XPX0|59765|Fusarium	21.96	214	152	7	6	217	156	356	5e-08	51.2
maker-scaffold_13-augustus-gene-0.570-mRNA-1	3417	57.03	1010	401	11	20	1021	21	1005	0	1115
maker-scaffold_13-augustus-gene-0.588-mRNA-1	2746|PHI:2746|treZ|Q02LV7|287|Pseudomonas	27.54	305	156	14	74	363	6	260	4e-21	95.1
snap_masked-scaffold_13-processed-gene-0.496-mRNA-1	2321|PHI:2321|SidI|Q4WR83|746128|Aspergillus	22.83	508	327	15	104	602	66	517	3e-16	79.3
augustus_masked-scaffold_13-processed-gene-0.161-mRNA-1	3411	29.66	354	223	9	104	444	81	421	3e-36	137
maker-scaffold_13-augustus-gene-0.578-mRNA-1	1233|PHI:1233|FGSG_13944|I1RUG2|5518|Gibberella	68.12	480	137	5	2	472	4	476	0	630
maker-scaffold_13-snap-gene-0.959-mRNA-1	1689|PHI:1689|GzZC004|I1S018|5518|Gibberella	63.23	427	149	4	243	668	152	571	0	578
maker-scaffold_13-snap-gene-0.959-mRNA-1	1689|PHI:1689|GzZC004|I1S018|5518|Gibberella	47.87	94	36	4	761	848	737	823	3e-15	77.4
maker-scaffold_13-augustus-gene-0.569-mRNA-1	404|PHI:404|PTH11|AAD30436|318829|Magnaporthe	27.51	338	219	7	32	356	36	360	2e-38	145
maker-scaffold_13-augustus-gene-0.610-mRNA-1	2544|PHI:2544|PAB1|Q4WK03|746128|Aspergillus	30.51	177	103	6	122	283	140	311	2e-21	95.5
maker-scaffold_13-augustus-gene-0.610-mRNA-1	2544|PHI:2544|PAB1|Q4WK03|746128|Aspergillus	22.12	226	156	6	76	294	12	224	2e-11	63.9
maker-scaffold_13-augustus-gene-0.610-mRNA-1	2544|PHI:2544|PAB1|Q4WK03|746128|Aspergillus	25.31	403	189	14	124	456	235	595	4e-08	53.1
maker-scaffold_13-snap-gene-0.965-mRNA-1	510|PHI:510|CaNAG3|EAK93097|5476|Candida	24.39	488	283	17	74	503	77	536	5e-17	81.6
maker-scaffold_13-augustus-gene-0.573-mRNA-1	254|PHI:254|FOW1|BAB85760|5507|Fusarium	28.91	128	71	5	205	320	167	286	4e-07	48.1
augustus_masked-scaffold_13-processed-gene-0.201-mRNA-1	179|PHI:179|PELA|AAA33338|140110|Nectria	55.42	240	103	2	21	256	3	242	6e-95	280
maker-scaffold_13-augustus-gene-0.599-mRNA-1	2601|PHI:2601|Asc1|P83774|746128|Aspergillus	63.41	317	110	4	1	314	1	314	5e-147	418
maker-scaffold_13-snap-gene-0.939-mRNA-1	1953|PHI:1953|GzZC268|I1RKB4|5518|Gibberella	47.74	243	112	2	11	239	124	365	4e-65	211
maker-scaffold_13-exonerate_protein2genome-gene-0.739-mRNA-1	1330|PHI:1330|GzbZIP012|I1RUH0|5518|Gibberella	48.28	58	30	0	69	126	107	164	3e-13	61.2
augustus_masked-scaffold_15-processed-gene-0.57-mRNA-1	1227|PHI:1227|FGSG_07742|I1RPV7|5518|Gibberella	76.1	3900	874	19	1	3862	1	3880	0	6234
augustus_masked-scaffold_15-processed-gene-0.18-mRNA-1	2020|PHI:2020|Tup1|XP_759427|5270|Ustilago	23.81	315	162	10	427	715	462	724	6e-18	86.3
augustus_masked-scaffold_15-processed-gene-0.18-mRNA-1	2020|PHI:2020|Tup1|XP_759427|5270|Ustilago	23.62	309	189	8	171	457	444	727	4e-16	80.1
augustus_masked-scaffold_15-processed-gene-0.18-mRNA-1	2020|PHI:2020|Tup1|XP_759427|5270|Ustilago	25.4	374	200	16	265	625	418	725	3e-12	67.8
augustus_masked-scaffold_15-processed-gene-0.18-mRNA-1	2020|PHI:2020|Tup1|XP_759427|5270|Ustilago	31.13	151	82	3	125	256	478	625	1e-08	55.8
augustus_masked-scaffold_15-processed-gene-0.17-mRNA-1	1570|PHI:1570|GzOB010|I1RE46|5518|Gibberella	35.47	623	312	12	62	619	49	646	2e-106	345
augustus_masked-scaffold_15-processed-gene-0.51-mRNA-1	267|PHI:267|MLT1|AAD51594|5476|Candida	31.66	1393	767	31	192	1488	300	1603	0	633
augustus_masked-scaffold_15-processed-gene-0.10-mRNA-1	2322|PHI:2322|SidH|Q4WF54|746128|Aspergillus	23.42	333	164	13	69	396	24	270	6e-10	57.4
snap_masked-scaffold_15-processed-gene-0.431-mRNA-1	1457|PHI:1457|GzAra005|I1RRR9|5518|Gibberella	57.44	585	219	8	1	580	1	560	0	662
augustus_masked-scaffold_15-processed-gene-0.59-mRNA-1	121|PHI:121|PTH3|AAB88888|318829|Magnaporthe	59.81	214	60	2	6	193	5	218	2e-86	256
maker-scaffold_15-snap-gene-0.621-mRNA-1	3274	23.76	383	233	14	293	659	607	946	3e-09	57.8
maker-scaffold_15-augustus-gene-0.344-mRNA-1	1200|PHI:1200|(Gsk3)|I1RT36|5518|Gibberella	91.88	394	32	0	1	394	1	394	0	758
maker-scaffold_15-snap-gene-0.602-mRNA-1	1458|PHI:1458|GzAra006|Q4I7F9|5518|Gibberella	33.47	472	276	9	84	531	260	717	6e-78	261
augustus_masked-scaffold_15-processed-gene-0.6-mRNA-1	862|PHI:862|ClaSSD1|BAE66713|5462|Colletotrichum	80.21	955	179	5	428	1381	11	956	0	1521
maker-scaffold_15-augustus-gene-0.353-mRNA-1	2968|PHI:2968|Hxs1|J9VQA5|5207|Cryptococcus	29.07	492	320	12	21	499	18	493	3e-56	196
maker-scaffold_15-augustus-gene-0.358-mRNA-1	1879|PHI:1879|GzZC194|I1RJB8|5518|Gibberella	36.59	574	309	13	157	694	222	776	3e-97	321
maker-scaffold_15-augustus-gene-0.333-mRNA-1	1816|PHI:1816|GzZC131|I1RRS3|5518|Gibberella	57.16	1048	288	20	7	1048	1	893	0	1049
snap_masked-scaffold_15-processed-gene-0.401-mRNA-1	2037|PHI:2037|MoRic8|XP_001405357|148305|Magnaporthe	32.84	408	245	7	48	431	55	457	5e-58	198
maker-scaffold_15-augustus-gene-0.341-mRNA-1	1433|PHI:1433|GzC2H102|I1S8E5|5518|Gibberella	61.98	192	67	2	333	518	24	215	2e-81	260
snap_masked-scaffold_15-processed-gene-0.421-mRNA-1	1211|PHI:1211|FGSG_06970|I1RRQ8|5518|Gibberella	69.13	460	98	4	502	920	263	719	0	649
maker-scaffold_15-augustus-gene-0.396-mRNA-1	901|PHI:901|um01886||5270|Ustilago	40.13	476	257	12	100	552	116	586	1e-114	353
augustus_masked-scaffold_15-processed-gene-0.140-mRNA-1	1579|PHI:1579|GzOB019|I1RM25|5518|Gibberella	38.69	274	149	3	368	641	523	777	8e-53	200
augustus_masked-scaffold_15-processed-gene-0.140-mRNA-1	1579|PHI:1579|GzOB019|I1RM25|5518|Gibberella	33.88	307	173	3	698	1003	774	1051	3e-49	188
maker-scaffold_15-augustus-gene-0.376-mRNA-1	2834|PHI:2834|LAM1|C3PTB1|5016|Cochliobolus	29.87	154	103	5	200	349	4	156	9e-10	57
augustus_masked-scaffold_15-processed-gene-0.116-mRNA-1	334|PHI:334|CGB1|AAO25585|5016|Cochliobolus	23.02	278	160	8	134	406	122	350	1e-09	57
maker-scaffold_15-augustus-gene-0.385-mRNA-1	2525|PHI:2525|TOM40|Q4WDL0|746128|Aspergillus	57.94	340	139	3	8	344	7	345	5e-144	413
maker-scaffold_15-augustus-gene-0.378-mRNA-1	1566|PHI:1566|GzOB006|I1RC95|5518|Gibberella	36.8	250	153	3	425	673	131	376	1e-46	170
maker-scaffold_15-augustus-gene-0.362-mRNA-1	831|PHI:831|ERG2|CAA80454|318829|Magnaporthe	73.73	217	55	1	11	225	5	221	1e-120	343
maker-scaffold_15-augustus-gene-0.382-mRNA-1	1216|PHI:1216|FGSG_06420|I1RT48|5518|Gibberella	66.53	729	140	14	1	709	1	645	0	965
maker-scaffold_15-augustus-gene-0.387-mRNA-1	1606|PHI:1606|GzOB047|I1S8E2|5518|Gibberella	81.07	206	34	2	7	210	6	208	6e-119	338
maker-scaffold_15-augustus-gene-0.366-mRNA-1	2060|PHI:2060|MgLig4|B6ZH51|148305|Magnaporthe	23.58	492	289	21	45	506	103	537	1e-15	79.3
maker-scaffold_15-augustus-gene-0.373-mRNA-1	2601|PHI:2601|Asc1|P83774|746128|Aspergillus	29.74	232	138	9	188	418	13	220	2e-16	77
maker-scaffold_15-augustus-gene-0.392-mRNA-1	2110|PHI:2110|Serine/threonine-protein	84.02	557	69	3	13	550	15	570	0	994
augustus_masked-scaffold_15-processed-gene-0.154-mRNA-1	1517|PHI:1517|GzHOMEL013|I1RPZ1|5518|Gibberella	52.23	940	363	16	18	926	3	887	0	814
maker-scaffold_15-snap-gene-0.649-mRNA-1	211|PHI:211|CaTUP1|AAB63195|5476|Candida	33.94	109	71	1	268	376	260	367	5e-12	65.5
maker-scaffold_15-snap-gene-0.649-mRNA-1	211|PHI:211|CaTUP1|AAB63195|5476|Candida	32.09	134	79	3	268	389	343	476	8e-12	64.7
maker-scaffold_15-snap-gene-0.649-mRNA-1	211|PHI:211|CaTUP1|AAB63195|5476|Candida	31.46	89	57	2	250	334	421	509	3e-09	56.6
maker-scaffold_15-snap-gene-0.649-mRNA-1	211|PHI:211|CaTUP1|AAB63195|5476|Candida	31.15	122	76	2	264	378	298	418	9e-07	48.9
maker-scaffold_15-snap-gene-0.679-mRNA-1	441|PHI:441|BTP1|CAE55153|40559|Botrytis	25.99	177	113	4	58	230	127	289	1e-11	62.4
maker-scaffold_15-snap-gene-0.672-mRNA-1	2269|PHI:2269|Mdh1|0|13684|Phaeosphaeria	44.96	278	133	5	17	291	5	265	6e-73	226
augustus_masked-scaffold_15-processed-gene-0.143-mRNA-1	792|PHI:792|MGG_09250|EDJ97946|318829|Magnaporthe	25.08	299	174	7	23	307	260	522	2e-19	87.8
maker-scaffold_15-snap-gene-0.664-mRNA-1	3411	29.43	282	176	5	381	662	136	394	1e-29	120
maker-scaffold_15-snap-gene-0.669-mRNA-1	552|PHI:552|BcLCC2|AAK77953|40559|Botrytis	27.55	432	246	19	162	570	177	564	6e-29	119
augustus_masked-scaffold_15-processed-gene-0.110-mRNA-1	1509|PHI:1509|GzHOME004|I1RRS5|5518|Gibberella	46.94	245	108	9	1	233	171	405	6e-48	169
augustus_masked-scaffold_3-processed-gene-0.247-mRNA-1	143|PHI:143|CHT|AAA33353|5563|Gloeocercospora	43.38	325	176	4	1	320	1	322	1e-84	262
maker-scaffold_3-augustus-gene-0.12-mRNA-1	2084|PHI:2084|Moatg18|MGG_03139|148305|Magnaporthe	28.24	262	140	7	18	239	9	262	3e-27	109
maker-scaffold_3-augustus-gene-0.26-mRNA-1	2425|PHI:2425|PKS2|Q6RKG2|5016|Cochliobolus	37.84	1266	742	19	2	1247	8	1248	0	832
maker-scaffold_3-augustus-gene-0.26-mRNA-1	2425|PHI:2425|PKS2|Q6RKG2|5016|Cochliobolus	29.18	915	558	21	1355	2252	1291	2132	6e-91	328
snap_masked-scaffold_3-processed-gene-0.849-mRNA-1	1406|PHI:1406|GzC2H070|I1RX04|5518|Gibberella	67.25	629	180	9	1	626	1	606	0	801
maker-scaffold_3-augustus-gene-0.93-mRNA-1	675|PHI:675|ROM2|AAW45289|192011|Cryptococcus	25.15	851	524	29	784	1614	392	1149	2e-65	242
augustus_masked-scaffold_3-processed-gene-0.369-mRNA-1	1681|PHI:1681|GzNF001|I1REN7|5518|Gibberella	24.88	430	242	16	1473	1863	687	1074	8e-20	94.4
maker-scaffold_3-augustus-gene-0.37-mRNA-1	3633	28.67	286	184	6	201	474	9	286	3e-26	106
maker-scaffold_3-augustus-gene-0.69-mRNA-1	2097|PHI:2097|Neo1|MGG_04066|148305|Magnaporthe	26.61	1090	587	34	350	1353	353	1315	9e-87	308
augustus_masked-scaffold_3-processed-gene-0.333-mRNA-1	2654|PHI:2654|DUR1,2|Q59VF3|5476|Candida	41.19	454	252	6	34	485	614	1054	3e-108	359
maker-scaffold_3-snap-gene-0.1870-mRNA-1	4194	26.1	498	304	15	9	478	12	473	2e-31	124
snap_masked-scaffold_3-processed-gene-0.959-mRNA-1	2601|PHI:2601|Asc1|P83774|746128|Aspergillus	24.05	158	109	5	108	261	45	195	9e-07	49.7
maker-scaffold_3-augustus-gene-0.102-mRNA-1	3387	31.72	2487	1427	57	5	2362	60	2404	0	1082
maker-scaffold_3-augustus-gene-0.74-mRNA-1	538|PHI:538|FRT1|AAU87358|40559|Botrytis	26.93	479	302	14	11	476	101	544	3e-23	100
maker-scaffold_3-augustus-gene-0.1-mRNA-1	2227|PHI:2227|pao|D4III8|5270|Ustilago	25.16	306	194	9	57	337	23	318	2e-16	79.3
maker-scaffold_3-augustus-gene-0.83-mRNA-1	1647|PHI:1647|GzWing019|I1RWA9|5518|Gibberella	76.3	1266	253	17	1	1253	1	1232	0	1887
maker-scaffold_3-augustus-gene-0.43-mRNA-1	812|PHI:812|MGG_10702|EDJ94108|318829|Magnaporthe	33.33	369	233	7	1	366	13	371	3e-54	186
augustus_masked-scaffold_3-processed-gene-0.294-mRNA-1	2020|PHI:2020|Tup1|XP_759427|5270|Ustilago	24.76	210	105	8	256	461	470	630	1e-07	51.6
augustus_masked-scaffold_3-processed-gene-0.297-mRNA-1	184|PHI:184|RBT4|AAG09789|5476|Candida	32.31	229	105	11	115	317	153	357	5e-18	81.3
maker-scaffold_3-augustus-gene-0.87-mRNA-1	2835|PHI:2835|RED2|C3JXE8|5016|Cochliobolus	24.57	175	107	6	10	178	69	224	2e-07	48.9
augustus_masked-scaffold_3-processed-gene-0.324-mRNA-1	3415	23.91	414	282	12	158	565	135	521	1e-31	129
maker-scaffold_3-augustus-gene-0.4-mRNA-1	440|PHI:440|PMR1|CAB87245|5476|Candida	26.56	783	440	26	76	795	15	725	1e-59	218
augustus_masked-scaffold_3-processed-gene-0.273-mRNA-1	2099|PHI:2099|Pmc1|MGG_07971|148305|Magnaporthe	47.19	1104	497	23	176	1226	38	1108	0	927
augustus_masked-scaffold_3-processed-gene-0.455-mRNA-1	3162	30.07	765	446	21	4	707	72	808	7e-90	318
augustus_masked-scaffold_3-processed-gene-0.455-mRNA-1	3162	39.96	478	232	6	695	1166	658	1086	2e-87	311
maker-scaffold_3-snap-gene-0.1858-mRNA-1	784|PHI:784|MGG_00056|EDK03390|318829|Magnaporthe	28.16	206	110	5	2	193	34	215	4e-13	65.5
maker-scaffold_3-snap-gene-0.1869-mRNA-1	1958|PHI:1958|GzZC273|I1RMD1|5518|Gibberella	23.6	767	433	24	2	691	67	757	2e-40	156
snap_masked-scaffold_3-processed-gene-0.808-mRNA-1	1676|PHI:1676|GzDHHC004|Q4I2M7|5518|Gibberella	55.12	644	246	17	28	648	56	679	0	659
augustus_masked-scaffold_3-processed-gene-0.282-mRNA-1	2321|PHI:2321|SidI|Q4WR83|746128|Aspergillus	35.39	633	323	15	39	661	21	577	3e-109	343
augustus_masked-scaffold_3-processed-gene-0.430-mRNA-1	2654|PHI:2654|DUR1,2|Q59VF3|5476|Candida	24	475	269	15	417	880	70	463	4e-11	64.3
maker-scaffold_3-augustus-gene-0.98-mRNA-1	208|PHI:208|CaNAG5|BAB43816|5476|Candida	23.23	495	303	22	17	484	43	487	1e-16	79.7
maker-scaffold_3-snap-gene-0.1865-mRNA-1	440|PHI:440|PMR1|CAB87245|5476|Candida	27.82	1010	568	32	90	1067	22	902	4e-88	303
maker-scaffold_3-augustus-gene-0.88-mRNA-1	438|PHI:438|BcBOT1	30.88	136	81	4	376	508	366	491	2e-10	60.5
augustus_masked-scaffold_3-processed-gene-0.331-mRNA-1	2337|PHI:2337|SUR7|Q5A4M8|5476|Candida	30.88	204	128	5	11	210	9	203	7e-19	80.9
maker-scaffold_3-augustus-gene-0.59-mRNA-1	2976|PHI:2976|CgOPT1|C6ZRH8|29905|Colletotrichum	44.68	752	373	6	92	838	14	727	0	679
maker-scaffold_3-augustus-gene-0.11-mRNA-1	419|PHI:419|CSH1|AAP93915|5476|Candida	29	200	120	10	9	194	28	219	3e-08	51.2
augustus_masked-scaffold_3-processed-gene-0.389-mRNA-1	2602|PHI:2602|Rim9|Q4PH32|5270|Ustilago	27.62	210	120	8	3	188	2	203	8e-11	62.4
maker-scaffold_3-snap-gene-0.1821-mRNA-1	3623	91.46	199	12	1	1	194	1	199	1e-136	382
augustus_masked-scaffold_3-processed-gene-0.275-mRNA-1	157|PHI:157|TOXF|AAD45321|5017|Cochliobolus	25.48	310	205	10	70	368	13	307	2e-18	83.2
maker-scaffold_3-augustus-gene-0.9-mRNA-1	2008|PHI:2008|HST1|EDJ98541|148305|Magnaporthe	51.61	498	205	6	47	532	91	564	2e-166	486
snap_masked-scaffold_3-processed-gene-0.923-mRNA-1	2269|PHI:2269|Mdh1|0|13684|Phaeosphaeria	36.98	265	150	6	91	352	15	265	7e-45	155
maker-scaffold_3-augustus-gene-0.55-mRNA-1	1589|PHI:1589|GzOB029|I1RWH5|5518|Gibberella	71.08	249	68	2	1	249	1	245	1e-129	368
maker-scaffold_3-snap-gene-0.1803-mRNA-1	2821|PHI:2821|SNF2|Q5ALP9|5476|Candida	28.07	342	195	11	373	699	779	1084	4e-24	107
maker-scaffold_3-snap-gene-0.1803-mRNA-1	2821|PHI:2821|SNF2|Q5ALP9|5476|Candida	39.01	141	83	2	953	1092	1108	1246	3e-21	97.8
maker-scaffold_3-augustus-gene-0.36-mRNA-1	1402|PHI:1402|GzC2H065|I1RWB8|5518|Gibberella	55.62	818	267	24	11	774	19	794	0	786
augustus_masked-scaffold_3-processed-gene-0.336-mRNA-1	1182|PHI:1182|(Sc	64.73	2047	657	13	379	2378	461	2489	0	2680
augustus_masked-scaffold_3-processed-gene-0.336-mRNA-1	1182|PHI:1182|(Sc	45.45	341	184	2	9	348	15	354	3e-78	287
maker-scaffold_3-augustus-gene-0.56-mRNA-1	1590|PHI:1590|GzOB030|I1RWI5|5518|Gibberella	94.67	150	8	0	1	150	8	157	2e-91	264
augustus_masked-scaffold_3-processed-gene-0.290-mRNA-1	1410|PHI:1410|GzC2H076|I1RYG0|5518|Gibberella	51.63	337	92	14	8	324	10	295	1e-71	225
maker-scaffold_3-snap-gene-0.1777-mRNA-1	2491|PHI:2491|FgPTC1|I1RJS9|5518|Gibberella	32.1	243	99	7	51	241	200	428	2e-24	103
augustus_masked-scaffold_3-processed-gene-0.363-mRNA-1	2283|PHI:2283|AreA|J9MJU9|5507|Fusarium	51.77	960	289	31	112	1036	86	906	0	763
snap_masked-scaffold_3-processed-gene-0.769-mRNA-1	1420|PHI:1420|GzC2H088|I1S172|5518|Gibberella	24.63	402	236	19	133	490	229	607	6e-08	53.9
maker-scaffold_3-snap-gene-0.1822-mRNA-1	1052|PHI:1052|PHL1|ACB38886|135779|Cercospora	24.76	311	192	10	285	565	239	537	1e-15	78.2
augustus_masked-scaffold_3-processed-gene-0.248-mRNA-1	2118|PHI:2118|MgSM1|MGG_05344|148305|Magnaporthe	67.63	139	43	2	1	139	1	137	1e-62	189
snap_masked-scaffold_3-processed-gene-0.767-mRNA-1	2924|PHI:2924|lip1|J9MXG1|59765|Fusarium	45.61	342	173	7	7	342	6	340	2e-90	276
augustus_masked-scaffold_3-processed-gene-0.286-mRNA-1	2090|PHI:2090|Moatg29|MGG_02790|148305|Magnaporthe	47.39	460	171	21	3	420	4	434	3e-82	271
maker-scaffold_3-snap-gene-0.1834-mRNA-1	881|PHI:881|MGG_04556|EDJ96020|318829|Magnaporthe	27.3	348	243	4	106	453	2	339	2e-37	138
augustus_masked-scaffold_3-processed-gene-0.449-mRNA-1	2055|PHI:2055|PPT1|Q1L5B8|31870|Colletotrichum	45.08	264	112	4	1	242	55	307	6e-62	197
augustus_masked-scaffold_3-processed-gene-0.393-mRNA-1	1184|PHI:1184|(Sc	42.87	849	370	23	188	976	342	1135	2e-161	506
augustus_masked-scaffold_3-processed-gene-0.393-mRNA-1	1184|PHI:1184|(Sc	61.19	219	64	4	1	203	1	214	4e-72	257
snap_masked-scaffold_3-processed-gene-0.734-mRNA-1	3364	28.38	148	85	4	17	148	33	175	2e-08	52.8
maker-scaffold_3-augustus-gene-0.80-mRNA-1	2594|PHI:2594|SET3|Q59ZX1|746128|Aspergillus	43.4	53	29	1	145	196	360	412	1e-07	52.4
augustus_masked-scaffold_3-processed-gene-0.356-mRNA-1	62|PHI:62|caRSR1|AAB81286|5476|Candida	58.11	148	61	1	51	197	22	169	3e-59	188
maker-scaffold_3-augustus-gene-0.28-mRNA-1	2644|PHI:2644|thioredoxin	39.51	81	47	1	15	95	16	94	1e-16	70.9
augustus_masked-scaffold_3-processed-gene-0.582-mRNA-1	1530|PHI:1530|Gzsnd|I1RWP4|5518|Gibberella	75.11	888	216	4	1	886	1	885	0	1387
augustus_masked-scaffold_3-processed-gene-0.566-mRNA-1	197|PHI:197|ALO1|AAC98913|5476|Candida	35.05	545	250	15	27	486	18	543	1e-102	321
augustus_masked-scaffold_3-processed-gene-0.593-mRNA-1	1051|PHI:1051|CTB3|ABC79591|29003|Cercospora	29.51	410	235	14	3	372	452	847	4e-39	147
maker-scaffold_3-augustus-gene-0.197-mRNA-1	1578|PHI:1578|GzOB018|I1RKY2|5518|Gibberella	63.2	568	189	6	31	589	19	575	0	684
augustus_masked-scaffold_3-processed-gene-0.676-mRNA-1	1235|PHI:1235|FGSG_04416|I1RWQ2|5518|Gibberella	92.92	367	19	3	5	364	29	395	0	684
augustus_masked-scaffold_3-processed-gene-0.545-mRNA-1	3415	23.14	523	279	16	178	627	187	659	5e-30	123
augustus_masked-scaffold_3-processed-gene-0.633-mRNA-1	2244|PHI:2244|37865|gi|46099354|5270|Ustilago	24.59	370	179	12	130	489	4	283	2e-25	104
maker-scaffold_3-augustus-gene-0.128-mRNA-1	2171|PHI:2171|Peroxisomal	34.16	682	390	21	6	673	32	668	9e-109	346
maker-scaffold_3-snap-gene-0.1905-mRNA-1	820|PHI:820|beta-tubulin|AAA34230|5025|Venturia	93.23	443	30	0	1	443	5	447	0	837
maker-scaffold_3-augustus-gene-0.114-mRNA-1	2075|PHI:2075|Moatg7|MGG_07297|148305|Magnaporthe	61.2	732	234	7	7	723	18	714	0	923
maker-scaffold_3-augustus-gene-0.176-mRNA-1	1187|PHI:1187|(Sc	78.45	696	109	10	1	689	1	662	0	1115
maker-scaffold_3-snap-gene-0.1964-mRNA-1	2058|PHI:2058|LHS1|MGG_06648.5|148305|Magnaporthe	27.52	258	161	4	109	340	158	415	6e-19	88.2
augustus_masked-scaffold_3-processed-gene-0.700-mRNA-1	1627|PHI:1627|GzTF2S002|I1RW90|5518|Gibberella	87.27	110	14	0	1	110	1	110	4e-70	206
maker-scaffold_3-augustus-gene-0.216-mRNA-1	881|PHI:881|MGG_04556|EDJ96020|318829|Magnaporthe	32.92	240	146	7	18	255	14	240	2e-28	111
maker-scaffold_3-augustus-gene-0.149-mRNA-1	2969|PHI:2969|argEF|Q4WCZ1|746128|Aspergillus	63.96	924	291	11	1	902	1	904	0	1173
augustus_masked-scaffold_3-processed-gene-0.630-mRNA-1	1550|PHI:1550|GzMyb014|I1RWN5|5518|Gibberella	44.54	595	234	19	1	575	1	519	4e-139	416
maker-scaffold_3-augustus-gene-0.203-mRNA-1	1662|PHI:1662|GzCCHC002|I1REJ1|5518|Gibberella	24.66	442	318	7	35	472	645	1075	1e-41	159
maker-scaffold_3-snap-gene-0.1998-mRNA-1	784|PHI:784|MGG_00056|EDK03390|318829|Magnaporthe	32.43	259	153	7	4	243	14	269	2e-26	103
augustus_masked-scaffold_3-processed-gene-0.706-mRNA-1	2106|PHI:2106|1-phosphatidylinositol-4,5-bisphosphate	33.64	770	395	20	84	823	16	699	4e-107	346
augustus_masked-scaffold_3-processed-gene-0.479-mRNA-1	419|PHI:419|CSH1|AAP93915|5476|Candida	21.58	329	217	8	10	313	3	315	6e-13	66.2
maker-scaffold_3-snap-gene-0.2028-mRNA-1	211|PHI:211|CaTUP1|AAB63195|5476|Candida	26.96	115	78	2	308	422	260	368	1e-09	58.2
maker-scaffold_3-snap-gene-0.2028-mRNA-1	211|PHI:211|CaTUP1|AAB63195|5476|Candida	23.77	345	202	15	193	507	197	510	2e-07	51.2
augustus_masked-scaffold_3-processed-gene-0.568-mRNA-1	1190|PHI:1190|(Sc	65.44	651	201	14	1	634	1	644	0	793
maker-scaffold_3-augustus-gene-0.107-mRNA-1	2570|PHI:2570|CYB2|Q6FM61|5478|Candida	38.33	60	37	0	8	67	94	153	1e-09	58.2
augustus_masked-scaffold_3-processed-gene-0.529-mRNA-1	1236|PHI:1236|FGSG_04770|I1RYF8|5518|Gibberella	59.71	839	199	21	1	824	1	715	0	930
maker-scaffold_3-snap-gene-0.1986-mRNA-1	3355	81.42	226	34	5	1	225	1	219	4e-119	340
maker-scaffold_3-snap-gene-0.1973-mRNA-1	799|PHI:799|MGG_03530|EDJ94565|318829|Magnaporthe	28.5	386	248	6	545	914	223	596	2e-41	162
augustus_masked-scaffold_3-processed-gene-0.667-mRNA-1	3287	32.75	968	497	24	1	915	23	889	8e-174	529
maker-scaffold_3-snap-gene-0.1906-mRNA-1	2067|PHI:2067|ABC4|MGG_00937|148305|Magnaporthe	30.72	166	87	9	513	660	1297	1452	1e-08	55.8
maker-scaffold_3-augustus-gene-0.155-mRNA-1	72|PHI:72|SAP2|AAM21050|5476|Candida	31.88	367	189	14	56	406	70	391	3e-38	142
maker-scaffold_3-snap-gene-0.1910-mRNA-1	1681|PHI:1681|GzNF001|I1REN7|5518|Gibberella	26.29	350	182	16	1128	1441	764	1073	5e-13	71.6
augustus_masked-scaffold_3-processed-gene-0.509-mRNA-1	1692|PHI:1692|GzZC007|I1RYR6|5518|Gibberella	78.46	534	103	1	263	796	1	522	0	879
maker-scaffold_3-augustus-gene-0.168-mRNA-1	133|PHI:133|AKT1|BAA36588|5599|Alternaria	41.28	579	328	8	1	574	1	572	1e-142	427
maker-scaffold_3-augustus-gene-0.178-mRNA-1	1393|PHI:1393|GzC2H056|I1RU69|5518|Gibberella	26.4	178	111	8	237	399	587	759	2e-13	70.9
maker-scaffold_3-augustus-gene-0.124-mRNA-1	1246|PHI:1246|FGSG_05549|I1RYQ5|5518|Gibberella	67.95	911	218	17	1	886	1	862	0	1210
maker-scaffold_3-augustus-gene-0.113-mRNA-1	1526|PHI:1526|GzHOMEL036|I1S0J3|5518|Gibberella	70.37	891	243	6	670	1560	84	953	0	1296
maker-scaffold_3-snap-gene-0.1990-mRNA-1	1458|PHI:1458|GzAra006|Q4I7F9|5518|Gibberella	29.55	440	249	10	116	528	290	695	2e-46	172
augustus_masked-scaffold_3-processed-gene-0.574-mRNA-1	3126	31.55	336	182	9	46	374	29	323	4e-37	139
augustus_masked-scaffold_3-processed-gene-0.533-mRNA-1	2961|PHI:2961|gcvP|C5BAT0|67780|Edwardsiella	47.98	988	458	13	83	1057	14	958	0	853
snap_masked-scaffold_3-processed-gene-0.1290-mRNA-1	2154|PHI:2154|RBP35|MGG_02741|148305|Magnaporthe	45.05	222	86	4	1	195	1	213	1e-52	179
maker-scaffold_3-augustus-gene-0.132-mRNA-1	1442|PHI:1442|GzDNL|I1RG27|5518|Gibberella	37.84	547	315	8	2	532	14	551	1e-118	362
maker-scaffold_3-snap-gene-0.1944-mRNA-1	2027|PHI:2027|TGL1-1|G4NJL1|148305|Magnaporthe	70.96	458	101	1	2	427	13	470	0	690
augustus_masked-scaffold_3-processed-gene-0.547-mRNA-1	2518|PHI:2518|MET16|Q4WWN9|746128|Aspergillus	57.79	289	110	4	7	295	8	284	2e-119	350
maker-scaffold_3-augustus-gene-0.171-mRNA-1	544|PHI:544|BCMFS1|AAF64435|332648|Botrytis	23.81	525	392	2	47	571	73	589	8e-50	180
maker-scaffold_3-augustus-gene-0.141-mRNA-1	3373	69.31	303	81	4	9	302	3	302	5e-148	419
snap_masked-scaffold_3-processed-gene-0.1214-mRNA-1	441|PHI:441|BTP1|CAE55153|40559|Botrytis	27.7	296	193	6	60	338	93	384	7e-22	93.2
maker-scaffold_3-augustus-gene-0.118-mRNA-1	1185|PHI:1185|(Sc	43.4	1076	428	37	209	1159	30	1049	0	655
maker-scaffold_3-snap-gene-0.1895-mRNA-1	2103|PHI:2103|Vacuolar	47.97	148	71	2	491	637	585	727	5e-37	145
maker-scaffold_3-snap-gene-0.1895-mRNA-1	2103|PHI:2103|Vacuolar	42.57	202	100	3	84	284	83	269	2e-36	143
maker-scaffold_3-snap-gene-0.1894-mRNA-1	2968|PHI:2968|Hxs1|J9VQA5|5207|Cryptococcus	29.23	520	320	14	52	564	15	493	5e-60	207
augustus_masked-scaffold_3-processed-gene-0.522-mRNA-1	2244|PHI:2244|37865|gi|46099354|5270|Ustilago	71.71	357	97	2	1	357	1	353	0	538
maker-scaffold_3-augustus-gene-0.224-mRNA-1	2115|PHI:2115|Annexin	25.41	244	162	6	632	870	195	423	4e-12	66.6
maker-scaffold_3-snap-gene-0.1981-mRNA-1	1338|PHI:1338|GzbZIP020|I1S8Y4|5518|Gibberella	44.41	331	105	7	1	276	1	307	5e-80	245
maker-scaffold_3-augustus-gene-0.185-mRNA-1	423|PHI:423|VAD1|AAV41010|5207|Cryptococcus	35.95	420	258	7	15	432	1	411	3e-74	244
augustus_masked-scaffold_3-processed-gene-0.590-mRNA-1	68|PHI:68|SAP1|AAA34368|5476|Candida	32.07	396	215	22	71	448	31	390	1e-36	139
augustus_masked-scaffold_3-processed-gene-0.584-mRNA-1	769|PHI:769|CPSOD1|CAC50073|5111|Claviceps	88.31	154	18	0	1	154	1	154	1e-97	280
augustus_masked-scaffold_3-processed-gene-0.704-mRNA-1	249|PHI:249|CYP1|AAG13968|318829|Magnaporthe	50	106	51	2	1	105	111	215	1e-25	95.1
snap_masked-scaffold_3-processed-gene-0.1097-mRNA-1	1833|PHI:1833|GzZC148|I1RK16|5518|Gibberella	29.17	192	127	6	62	250	46	231	3e-14	71.2
maker-scaffold_3-snap-gene-0.1962-mRNA-1	3063	50.74	745	258	16	80	771	62	750	0	659
snap_masked-scaffold_3-processed-gene-0.1173-mRNA-1	3381	25.76	198	144	3	138	334	188	383	5e-13	69.7
snap_masked-scaffold_3-processed-gene-0.1173-mRNA-1	3381	29.48	173	98	7	585	741	472	636	8e-07	49.7
maker-scaffold_3-snap-gene-0.1965-mRNA-1	1404|PHI:1404|GzC2H067|I1RWH6|5518|Gibberella	39	541	204	18	35	547	195	637	1e-84	276
snap_masked-scaffold_3-processed-gene-0.1246-mRNA-1	1591|PHI:1591|GzOB031|I1RWQ7|5518|Gibberella	42.55	517	169	18	27	460	43	514	1e-101	314
snap_masked-scaffold_3-processed-gene-0.1270-mRNA-1	2267|PHI:2267|Mls1|0|13684|Phaeosphaeria	56.67	150	51	1	1	136	219	368	2e-50	168
snap_masked-scaffold_3-processed-gene-0.1269-mRNA-1	2267|PHI:2267|Mls1|0|13684|Phaeosphaeria	54.55	77	31	1	1	73	410	486	2e-19	79.3
snap_masked-scaffold_3-processed-gene-0.1271-mRNA-1	2267|PHI:2267|Mls1|0|13684|Phaeosphaeria	58.46	65	27	0	16	80	13	77	4e-17	73.6
maker-scaffold_3-exonerate_protein2genome-gene-0.1541-mRNA-1	2357|PHI:2357|CYP52X1|E2EAF6|475271|Beauveria	36.47	85	35	2	2	86	403	468	3e-11	56.6
augustus_masked-scaffold_1-processed-gene-0.1566-mRNA-1	211|PHI:211|CaTUP1|AAB63195|5476|Candida	29.63	108	68	2	216	321	271	372	1e-07	51.6
augustus_masked-scaffold_1-processed-gene-0.1613-mRNA-1	59|PHI:59|THR1|BAA18962|5462|Colletotrichum	26.51	215	127	8	18	227	27	215	2e-09	54.7
augustus_masked-scaffold_1-processed-gene-0.1577-mRNA-1	244|PHI:244|CLAP1|AAN62846|290576|Colletotrichum	28.82	1166	651	42	7	1089	29	1098	5e-97	334
maker-scaffold_1-augustus-gene-0.834-mRNA-1	1533|PHI:1533|GzLam002|I1S0F5|5518|Gibberella	77.48	151	33	1	3	153	2	151	2e-83	243
maker-scaffold_1-augustus-gene-0.948-mRNA-1	24|PHI:24|Avenacinase	55.48	784	316	11	46	812	26	793	0	848
augustus_masked-scaffold_1-processed-gene-0.1840-mRNA-1	1051|PHI:1051|CTB3|ABC79591|29003|Cercospora	26.25	400	255	13	5	374	455	844	2e-20	91.3
snap_masked-scaffold_1-processed-gene-0.128-mRNA-1	465|PHI:465|KIN2|AAB63337|5270|Ustilago	41.21	364	181	8	8	365	4	340	1e-69	253
maker-scaffold_1-augustus-gene-0.884-mRNA-1	1604|PHI:1604|GzOB045|I1S1V9|5518|Gibberella	93.79	145	9	0	1	145	1	145	4e-95	273
augustus_masked-scaffold_1-processed-gene-0.1721-mRNA-1	1238|PHI:1238|FGSG_06970|I1S1V3|5518|Gibberella	67.27	828	203	16	1	776	1	812	0	1037
maker-scaffold_1-augustus-gene-0.945-mRNA-1	391|PHI:391|ABC2|BAC67162|318829|Magnaporthe	26.42	1302	778	44	84	1286	157	1377	3e-88	313
maker-scaffold_1-augustus-gene-0.945-mRNA-1	391|PHI:391|ABC2|BAC67162|318829|Magnaporthe	28.62	615	362	21	100	659	872	1464	8e-49	188
maker-scaffold_1-augustus-gene-0.945-mRNA-1	391|PHI:391|ABC2|BAC67162|318829|Magnaporthe	26.74	288	194	7	690	970	148	425	1e-19	92.8
snap_masked-scaffold_1-processed-gene-0.76-mRNA-1	373|PHI:373|PLD1|EAK93902|5476|Candida	46.01	952	446	17	383	1310	239	1146	0	789
snap_masked-scaffold_1-processed-gene-0.76-mRNA-1	373|PHI:373|PLD1|EAK93902|5476|Candida	27.83	327	192	13	1500	1799	1399	1708	3e-16	82.4
maker-scaffold_1-augustus-gene-0.896-mRNA-1	2020|PHI:2020|Tup1|XP_759427|5270|Ustilago	25.68	296	196	5	63	336	415	708	7e-24	100
maker-scaffold_1-augustus-gene-0.896-mRNA-1	2020|PHI:2020|Tup1|XP_759427|5270|Ustilago	23.58	229	142	4	60	260	501	724	2e-16	77.8
maker-scaffold_1-augustus-gene-0.896-mRNA-1	2020|PHI:2020|Tup1|XP_759427|5270|Ustilago	27.95	161	98	4	32	177	567	724	3e-07	49.7
maker-scaffold_1-augustus-gene-0.805-mRNA-1	207|PHI:207|CaNAG2|BAB43813|5476|Candida	38.85	435	221	11	15	442	3	399	4e-93	288
maker-scaffold_1-augustus-gene-0.793-mRNA-1	2321|PHI:2321|SidI|Q4WR83|746128|Aspergillus	20.72	497	317	13	114	593	66	502	1e-13	71.2
maker-scaffold_1-augustus-gene-0.912-mRNA-1	219|PHI:219|LIG4|CAA64457|5476|Candida	27.39	230	140	8	452	663	299	519	1e-10	62.4
maker-scaffold_1-augustus-gene-0.934-mRNA-1	1566|PHI:1566|GzOB006|I1RC95|5518|Gibberella	43.02	358	203	1	64	421	34	390	3e-96	295
augustus_masked-scaffold_1-processed-gene-0.1769-mRNA-1	3415	23.06	373	244	12	132	488	181	526	6e-20	90.9
maker-scaffold_1-augustus-gene-0.861-mRNA-1	270|PHI:270|RHO1|BAA24262|5476|Candida	28.65	185	106	5	9	177	11	185	1e-18	78.6
maker-scaffold_1-augustus-gene-0.938-mRNA-1	784|PHI:784|MGG_00056|EDK03390|318829|Magnaporthe	27.88	226	129	7	5	218	13	216	1e-15	73.2
maker-scaffold_1-snap-gene-0.1232-mRNA-1	2020|PHI:2020|Tup1|XP_759427|5270|Ustilago	26.77	269	155	9	70	320	466	710	1e-15	75.9
maker-scaffold_1-snap-gene-0.1232-mRNA-1	2020|PHI:2020|Tup1|XP_759427|5270|Ustilago	24.58	236	140	8	115	340	419	626	5e-09	55.5
maker-scaffold_1-snap-gene-0.1222-mRNA-1	598|PHI:598|THIOL|ABB55459|5022|Leptosphaeria	27.12	177	91	7	194	367	191	332	9e-07	48.1
maker-scaffold_1-snap-gene-0.1251-mRNA-1	3278	71.28	1309	333	5	574	1878	604	1873	0	1952
maker-scaffold_1-snap-gene-0.1251-mRNA-1	3278	64.6	404	141	2	1919	2321	1842	2244	1e-152	525
maker-scaffold_1-snap-gene-0.1251-mRNA-1	3278	55.39	334	133	3	107	436	196	517	3e-104	372
maker-scaffold_1-snap-gene-0.1251-mRNA-1	3278	52.87	87	38	2	1	84	1	87	8e-18	88.2
snap_masked-scaffold_1-processed-gene-0.377-mRNA-1	496|PHI:496|PPOC|EAL92371|5085|Aspergillus	49.91	1076	513	9	10	1079	65	1120	0	1093
augustus_masked-scaffold_1-processed-gene-0.1645-mRNA-1	2020|PHI:2020|Tup1|XP_759427|5270|Ustilago	28.3	212	132	9	194	400	465	661	8e-11	62.4
maker-scaffold_1-augustus-gene-0.825-mRNA-1	2731|PHI:2731|VdSge1|G2XD29|27337|Verticillium	42.04	559	311	2	16	561	11	569	3e-157	463
augustus_masked-scaffold_1-processed-gene-0.1532-mRNA-1	1592|PHI:1592|GzOB032|I1RWS0|5518|Gibberella	47.79	362	160	10	1	352	1	343	5e-104	311
augustus_masked-scaffold_1-processed-gene-0.1810-mRNA-1	1637|PHI:1637|GzWing009|Q4IEV4|5518|Gibberella	32.7	263	115	7	237	499	249	449	1e-35	137
augustus_masked-scaffold_1-processed-gene-0.1835-mRNA-1	447|PHI:447|MCSA|CAI61947|5085|Aspergillus	27.93	358	218	12	106	444	122	458	3e-28	114
augustus_masked-scaffold_1-processed-gene-0.1662-mRNA-1	27|PHI:27|CAP20|AAA77678|5457|Colletotrichum	43.48	184	99	3	4	187	5	183	2e-52	166
snap_masked-scaffold_1-processed-gene-0.326-mRNA-1	697|PHI:697|ugt51E1|AAM81358|5022|Leptosphaeria	69.74	380	112	2	20	397	19	397	0	561
augustus_masked-scaffold_1-processed-gene-0.1812-mRNA-1	2172|PHI:2172|TPS1|MGG_03860|148305|Magnaporthe	83.87	496	72	2	8	495	9	504	0	868
augustus_masked-scaffold_1-processed-gene-0.1689-mRNA-1	881|PHI:881|MGG_04556|EDJ96020|318829|Magnaporthe	30.17	348	229	7	4	350	2	336	8e-42	149
maker-scaffold_1-snap-gene-0.1213-mRNA-1	3071	27.43	226	110	9	45	267	72	246	2e-09	55.5
maker-scaffold_1-augustus-gene-0.887-mRNA-1	144|PHI:144|CHT42|AAC05829|29875|Trichoderma	62.18	431	154	3	1	424	1	429	0	545
maker-scaffold_1-snap-gene-0.1307-mRNA-1	1996|PHI:1996|GzZC311|I1R9R2|5518|Gibberella	41.56	693	376	9	34	715	6	680	3e-173	514
augustus_masked-scaffold_1-processed-gene-0.1588-mRNA-1	2510|PHI:2510|msdS/AfmsdC|Q6PWQ1|746128|Aspergillus	29.18	514	298	14	97	580	22	499	3e-60	208
maker-scaffold_1-augustus-gene-0.936-mRNA-1	1923|PHI:1923|GzZC238|I1RHB3|5518|Gibberella	41.65	701	345	16	53	741	41	689	6e-178	528
maker-scaffold_1-augustus-gene-0.922-mRNA-1	367|PHI:367|MRB1|AAT81148|5270|Ustilago	31.52	257	145	5	47	297	42	273	3e-34	125
augustus_masked-scaffold_1-processed-gene-0.1538-mRNA-1	2022|PHI:2022|BUF1|MGG_02252|148305|Magnaporthe	25.73	307	179	11	2	306	24	283	6e-20	85.1
maker-scaffold_1-augustus-gene-0.900-mRNA-1	812|PHI:812|MGG_10702|EDJ94108|318829|Magnaporthe	29.39	330	205	9	44	366	63	371	2e-26	107
maker-scaffold_1-augustus-gene-0.947-mRNA-1	538|PHI:538|FRT1|AAU87358|40559|Botrytis	27.86	585	366	15	15	577	6	556	2e-48	177
augustus_masked-scaffold_1-processed-gene-0.1688-mRNA-1	1413|PHI:1413|GzC2H080|I1RZD4|5518|Gibberella	27.18	482	291	16	430	878	450	904	5e-44	170
augustus_masked-scaffold_1-processed-gene-0.1688-mRNA-1	1413|PHI:1413|GzC2H080|I1RZD4|5518|Gibberella	47.89	71	27	3	28	88	72	142	4e-11	64.3
maker-scaffold_1-augustus-gene-0.796-mRNA-1	1793|PHI:1793|GzZC108|I1RWT7|5518|Gibberella	65.27	907	219	19	1	895	1	823	0	1072
snap_masked-scaffold_1-processed-gene-0.291-mRNA-1	1393|PHI:1393|GzC2H056|I1RU69|5518|Gibberella	26.39	288	184	12	61	338	496	765	1e-18	86.7
maker-scaffold_1-augustus-gene-0.930-mRNA-1	26|PHI:26|CaMDR1|CAA37820|5476|Candida	28.1	459	317	10	100	549	110	564	1e-45	168
augustus_masked-scaffold_1-processed-gene-0.1701-mRNA-1	2293|PHI:2293|cycA|B0XTA5|746128|Aspergillus	81.44	97	18	0	5	101	66	162	1e-57	179
maker-scaffold_1-snap-gene-0.1192-mRNA-1	2315|PHI:2315|ChLae1|G4XKY9|5016|Cochliobolus	32.99	294	188	7	24	312	1	290	3e-49	167
maker-scaffold_1-augustus-gene-0.916-mRNA-1	1317|PHI:1317|GzBrom002|I1RQE9|5518|Gibberella	64	1225	345	20	1	1217	1	1137	0	1384
maker-scaffold_1-augustus-gene-0.880-mRNA-1	2240|PHI:2240|Srt1|Q4PBY9|5270|Ustilago	26.53	475	333	10	53	522	30	493	5e-35	135
maker-scaffold_1-augustus-gene-0.901-mRNA-1	404|PHI:404|PTH11|AAD30436|318829|Magnaporthe	25.85	236	171	2	26	260	128	360	2e-19	87.4
maker-scaffold_1-snap-gene-0.1190-mRNA-1	3630	23.81	336	190	14	175	464	125	440	6e-15	75.9
augustus_masked-scaffold_1-processed-gene-0.1737-mRNA-1	1662|PHI:1662|GzCCHC002|I1REJ1|5518|Gibberella	31.68	464	294	8	62	511	653	1107	2e-65	230
maker-scaffold_1-augustus-gene-0.803-mRNA-1	3111	57.21	617	203	16	1	600	1	573	0	588
maker-scaffold_1-snap-gene-0.1195-mRNA-1	3277	85.19	378	56	0	1	378	1	378	0	674
maker-scaffold_1-augustus-gene-0.943-mRNA-1	3226	51.32	341	159	5	1	340	1	335	7e-111	330
maker-scaffold_1-augustus-gene-0.866-mRNA-1	1555|PHI:1555|GzMyb019|I1RDG6|5518|Gibberella	25.88	456	313	10	30	463	74	526	6e-40	149
augustus_masked-scaffold_1-processed-gene-0.1778-mRNA-1	507|PHI:507|CaRAS1|AAF03566|5476|Candida	37.04	189	88	4	28	215	17	175	3e-29	111
maker-scaffold_1-augustus-gene-0.846-mRNA-1	2091|PHI:2091|MgATG5|EF486491|148305|Magnaporthe	60.87	253	94	3	50	299	61	311	2e-95	286
augustus_masked-scaffold_1-processed-gene-0.1547-mRNA-1	217|PHI:217|HXK1|EAK93243|5476|Candida	26.32	513	296	21	53	540	35	490	2e-36	139
maker-scaffold_1-augustus-gene-0.933-mRNA-1	2841|PHI:2841|CnSEC14-2|F6K8L6|5207|Cryptococcus	43.24	259	120	4	22	266	9	254	3e-64	204
maker-scaffold_1-augustus-gene-0.937-mRNA-1	3384	26.1	973	646	27	46	974	40	983	9e-88	306
augustus_masked-scaffold_1-processed-gene-0.1692-mRNA-1	2411|PHI:2411|Ss-ggt1|A7F946|5180|Sclerotinia	44.66	365	194	1	219	575	130	494	1e-108	336
augustus_masked-scaffold_1-processed-gene-0.1692-mRNA-1	2411|PHI:2411|Ss-ggt1|A7F946|5180|Sclerotinia	55.21	96	40	1	41	133	34	129	4e-28	115
maker-scaffold_1-snap-gene-0.1319-mRNA-1	2558|PHI:2558|DUR31|Q59P00|5476|Candida	25.59	211	136	9	87	295	92	283	1e-08	54.7
maker-scaffold_1-snap-gene-0.1152-mRNA-1	3415	21.81	541	312	17	141	633	182	659	7e-23	100
snap_masked-scaffold_1-processed-gene-0.259-mRNA-1	2531|PHI:2531|PRI1|Q4WXC5|746128|Aspergillus	61.34	507	162	8	38	512	18	522	0	615
snap_masked-scaffold_1-processed-gene-0.208-mRNA-1	3331	31.25	144	77	4	48	176	54	190	7e-08	48.5
augustus_masked-scaffold_1-processed-gene-0.1799-mRNA-1	1652|PHI:1652|GzWing024|I1S219|5518|Gibberella	93.33	75	4	1	20	94	17	90	2e-44	148
maker-scaffold_1-snap-gene-0.1291-mRNA-1	1785|PHI:1785|GzZC100|I1S231|5518|Gibberella	56.42	514	176	6	218	691	14	519	0	599
augustus_masked-scaffold_1-processed-gene-0.1770-mRNA-1	1244|PHI:1244|FGSG_00792|I1RA20|5518|Gibberella	80.65	403	69	4	3	399	7	406	0	669
augustus_masked-scaffold_1-processed-gene-0.1546-mRNA-1	1611|PHI:1611|GzP53L004|I1RVV2|5518|Gibberella	52.75	582	210	12	1	575	1	524	0	576
maker-scaffold_1-augustus-gene-0.906-mRNA-1	2107|PHI:2107|Zinc-regulated	28.51	228	96	4	296	517	433	599	2e-18	85.5
maker-scaffold_1-augustus-gene-0.906-mRNA-1	2107|PHI:2107|Zinc-regulated	33.33	117	64	4	170	275	197	310	3e-11	63.2
maker-scaffold_1-snap-gene-0.1244-mRNA-1	1624|PHI:1624|GzJUM006|I1SAP7|5518|Gibberella	74.83	592	122	4	1	589	1	568	0	922
augustus_masked-scaffold_1-processed-gene-0.1575-mRNA-1	1447|PHI:1447|GzGATA005|I1RUP1|5518|Gibberella	39.69	131	75	3	25	153	349	477	1e-25	101
maker-scaffold_1-snap-gene-0.1318-mRNA-1	1819|PHI:1819|GzZC134|I1S7J0|5518|Gibberella	35.27	258	144	6	43	285	1	250	5e-41	147
maker-scaffold_1-augustus-gene-0.851-mRNA-1	3090	24.11	282	150	13	638	912	1631	1855	2e-07	52.8
augustus_masked-scaffold_1-processed-gene-0.1847-mRNA-1	2822|PHI:2822|Cxt1p|Q5K8R6|5207|Cryptococcus	27.12	579	322	19	175	721	151	661	6e-52	190
maker-scaffold_1-augustus-gene-0.847-mRNA-1	1163|PHI:1163|ERB1	61.7	1026	286	26	275	1282	212	1148	0	1097
augustus_masked-scaffold_1-processed-gene-0.1752-mRNA-1	812|PHI:812|MGG_10702|EDJ94108|318829|Magnaporthe	33.7	365	225	7	33	385	13	372	2e-53	184
augustus_masked-scaffold_1-processed-gene-0.1744-mRNA-1	1357|PHI:1357|GzC2H017|I1RFY9|5518|Gibberella	56.41	835	290	20	1	813	1	783	0	860
maker-scaffold_1-snap-gene-0.1179-mRNA-1	3060	32.2	118	68	4	474	584	97	209	2e-13	71.6
maker-scaffold_1-snap-gene-0.1179-mRNA-1	3060	32.47	77	47	2	474	549	161	233	3e-07	51.2
maker-scaffold_1-augustus-gene-0.924-mRNA-1	1729|PHI:1729|GzZC044|I1S5H3|5518|Gibberella	48.21	56	29	0	16	71	4	59	8e-11	61.6
maker-scaffold_1-snap-gene-0.1247-mRNA-1	346|PHI:346|CRU1|AAN10186|5270|Ustilago	24.42	344	175	9	131	451	269	550	1e-21	95.9
augustus_masked-scaffold_1-processed-gene-0.1614-mRNA-1	2821|PHI:2821|SNF2|Q5ALP9|5476|Candida	36.94	517	287	10	949	1441	769	1270	5e-90	322
maker-scaffold_1-snap-gene-0.1276-mRNA-1	2488|PHI:2488|Man1|G4ND25|148305|Magnaporthe	33.05	233	132	6	284	505	40	259	6e-24	103
maker-scaffold_1-snap-gene-0.1276-mRNA-1	2488|PHI:2488|Man1|G4ND25|148305|Magnaporthe	30.6	268	145	9	575	812	269	525	2e-21	96.3
augustus_masked-scaffold_1-processed-gene-0.1766-mRNA-1	3594	29.82	275	154	11	8	264	605	858	1e-17	83.2
augustus_masked-scaffold_1-processed-gene-0.1823-mRNA-1	1297|PHI:1297|GzAT001|I1RPU1|5518|Gibberella	59.38	613	223	9	540	1145	492	1085	0	669
maker-scaffold_1-snap-gene-0.1201-mRNA-1	1691|PHI:1691|GzZC006|I1RZU0|5518|Gibberella	58.82	136	47	4	264	392	284	417	1e-39	146
maker-scaffold_1-snap-gene-0.1201-mRNA-1	1691|PHI:1691|GzZC006|I1RZU0|5518|Gibberella	44.3	158	77	3	108	254	1	158	3e-33	127
maker-scaffold_1-augustus-gene-0.949-mRNA-1	2968|PHI:2968|Hxs1|J9VQA5|5207|Cryptococcus	29.47	526	335	14	10	523	12	513	3e-57	203
maker-scaffold_1-augustus-gene-0.920-mRNA-1	1608|PHI:1608|GzP53L001|Q4IR08|5518|Gibberella	73.88	291	60	6	1	287	1	279	9e-129	369
maker-scaffold_1-augustus-gene-0.824-mRNA-1	1046|PHI:1046|CTB5|ABK64182|29003|Cercospora	29.24	171	111	3	108	278	46	206	2e-09	56.6
augustus_masked-scaffold_1-processed-gene-0.1843-mRNA-1	2240|PHI:2240|Srt1|Q4PBY9|5270|Ustilago	27.31	454	319	7	62	510	46	493	7e-41	153
augustus_masked-scaffold_1-processed-gene-0.1543-mRNA-1	2570|PHI:2570|CYB2|Q6FM61|5478|Candida	37.68	69	42	1	4	72	84	151	6e-09	51.2
snap_masked-scaffold_1-processed-gene-0.267-mRNA-1	1378|PHI:1378|GzC2H041|I1RQG9|5518|Gibberella	52.01	348	107	11	278	619	388	681	1e-83	281
snap_masked-scaffold_1-processed-gene-0.267-mRNA-1	1378|PHI:1378|GzC2H041|I1RQG9|5518|Gibberella	31.64	177	79	2	30	164	135	311	3e-14	73.9
augustus_masked-scaffold_1-processed-gene-0.1974-mRNA-1	316|PHI:316|PiGPB1|AAP55639|4787|Phytophthora	29.8	198	127	7	116	306	138	330	8e-14	70.1
augustus_masked-scaffold_1-processed-gene-0.1974-mRNA-1	316|PHI:316|PiGPB1|AAP55639|4787|Phytophthora	25	192	137	5	91	278	155	343	3e-11	62.4
augustus_masked-scaffold_1-processed-gene-0.1974-mRNA-1	316|PHI:316|PiGPB1|AAP55639|4787|Phytophthora	27.5	160	103	5	38	194	194	343	3e-07	49.7
maker-scaffold_1-snap-gene-0.1321-mRNA-1	3112	21.22	278	178	10	2	242	7	280	4e-08	51.6
augustus_masked-scaffold_1-processed-gene-0.1920-mRNA-1	2728|PHI:2728|FgERG4|I1RZZ3|5518|Fusarium	74.16	596	146	4	1	588	1	596	0	915
snap_masked-scaffold_1-processed-gene-0.504-mRNA-1	2520|PHI:2520|LYS4|Q4WUL6	30.75	478	291	16	33	501	74	520	2e-43	165
maker-scaffold_1-augustus-gene-0.988-mRNA-1	355|PHI:355|GzmetE||5518|Fusarium	28.9	218	136	7	12	213	57	271	1e-11	63.2
maker-scaffold_1-augustus-gene-0.1043-mRNA-1	200|PHI:200|ARG1|BAB40769|5507|Fusarium	66.09	463	156	1	2	464	6	467	0	652
augustus_masked-scaffold_1-processed-gene-0.2139-mRNA-1	2400|PHI:2400|Fgp2|I1S215|5518|Gibberella	59.37	443	128	13	1	417	1	417	5e-145	421
maker-scaffold_1-augustus-gene-0.1080-mRNA-1	3278	27.62	286	161	8	120	403	1049	1290	6e-21	95.9
maker-scaffold_1-augustus-gene-0.1019-mRNA-1	2837|PHI:2837|OXI1|D2SZX7|5016|Cochliobolus	38.5	226	132	2	38	258	6	229	9e-47	156
maker-scaffold_1-augustus-gene-0.961-mRNA-1	2101|PHI:2101|Vacuolar	57.68	475	154	8	21	459	31	494	1e-174	501
snap_masked-scaffold_1-processed-gene-0.692-mRNA-1	2042|PHI:2042|ABC3|Q3Y5V5|148305|Magnaporthe	40.08	257	146	4	422	673	1064	1317	2e-52	194
snap_masked-scaffold_1-processed-gene-0.692-mRNA-1	2042|PHI:2042|ABC3|Q3Y5V5|148305|Magnaporthe	32.77	415	230	11	285	664	219	619	2e-49	185
augustus_masked-scaffold_1-processed-gene-0.2028-mRNA-1	2177|PHI:2177|PAS1|MGG_09299|148305|Magnaporthe	38.29	316	180	5	391	704	767	1069	6e-59	215
augustus_masked-scaffold_1-processed-gene-0.2028-mRNA-1	2177|PHI:2177|PAS1|MGG_09299|148305|Magnaporthe	25	240	159	8	201	425	842	1075	5e-08	53.9
maker-scaffold_1-augustus-gene-0.1127-mRNA-1	1681|PHI:1681|GzNF001|I1REN7|5518|Gibberella	46.63	2329	1122	32	10	2300	11	2256	0	2012
maker-scaffold_1-augustus-gene-0.1128-mRNA-1	2171|PHI:2171|Peroxisomal	34.69	689	402	16	4	668	32	696	2e-121	379
augustus_masked-scaffold_1-processed-gene-0.2015-mRNA-1	413|PHI:413|MPD1|AAT84078|13684|Stagonospora	27.49	382	240	11	18	375	11	379	7e-29	115
maker-scaffold_1-augustus-gene-0.1036-mRNA-1	2020|PHI:2020|Tup1|XP_759427|5270|Ustilago	22.96	257	176	6	24	261	471	724	5e-09	57.4
maker-scaffold_1-snap-gene-0.1375-mRNA-1	1247|PHI:1247|FGSG_02488|I1S0G8|5518|Gibberella	66	803	223	15	1	795	1	761	0	1039
augustus_masked-scaffold_1-processed-gene-0.2071-mRNA-1	541|PHI:541|LIP1|AAU87359|332648|Botrytis	33.16	564	314	13	26	554	34	569	1e-78	259
maker-scaffold_1-augustus-gene-0.1059-mRNA-1	2638|PHI:2638|Ilv3A|Q4X099|746128|Aspergillus	31.31	578	345	13	40	593	54	603	2e-71	242
augustus_masked-scaffold_1-processed-gene-0.1893-mRNA-1	2544|PHI:2544|PAB1|Q4WK03|746128|Aspergillus	64.54	736	220	14	21	731	21	740	0	833
maker-scaffold_1-snap-gene-0.1340-mRNA-1	785|PHI:785|MGG_04128|EDJ99431|318829|Magnaporthe	44.57	525	259	10	11	508	24	543	7e-146	431
maker-scaffold_1-augustus-gene-0.1032-mRNA-1	3225	42.12	425	221	11	1	418	4	410	1e-121	361
maker-scaffold_1-augustus-gene-0.1096-mRNA-1	2322|PHI:2322|SidH|Q4WF54|746128|Aspergillus	28.98	314	160	9	33	332	2	266	2e-25	101
augustus_masked-scaffold_1-processed-gene-0.2036-mRNA-1	319|PHI:319|SQL2|AAO19638|5270|Ustilago	37.43	521	265	12	716	1187	903	1411	2e-89	314
maker-scaffold_1-augustus-gene-0.992-mRNA-1	2396|PHI:2396|GzSYN2|I1RZS5|5518|Gibberella	78.24	262	52	2	1	262	43	299	2e-144	410
maker-scaffold_1-snap-gene-0.1350-mRNA-1	823|PHI:823|beta-tubulin|CAA56936|38038|Rhynchosporium	34.47	441	271	8	1	438	3	428	2e-92	288
maker-scaffold_1-augustus-gene-0.963-mRNA-1	1414|PHI:1414|GzC2H081|I1RZL0|5518|Gibberella	44.3	79	41	1	18	96	24	99	4e-10	58.2
maker-scaffold_1-augustus-gene-0.1137-mRNA-1	2553|PHI:2553|VPS4|Q5AG40|5476|Candida	59.17	436	169	3	2	429	4	438	0	525
maker-scaffold_1-augustus-gene-0.1025-mRNA-1	1659|PHI:1659|GzCCCH003|I1S245|5518|Gibberella	74.1	332	76	3	30	361	1	322	7e-165	466
maker-scaffold_1-augustus-gene-0.1034-mRNA-1	2441|PHI:2441|MgAlg2|F9XJV5|1047171|Mycosphaerella	24.57	289	169	7	206	471	100	362	6e-11	62
maker-scaffold_1-augustus-gene-0.960-mRNA-1	503|PHI:503|COX15|AAB64668|4932|Saccharomyces	54.76	378	166	3	101	477	84	457	2e-133	396
maker-scaffold_1-augustus-gene-0.1046-mRNA-1	911|PHI:911|um11451||5270|Ustilago	27.99	293	190	6	10	292	31	312	2e-21	90.9
snap_masked-scaffold_1-processed-gene-0.708-mRNA-1	1605|PHI:1605|GzOB046|I1S216|5518|Gibberella	56.35	520	209	6	14	519	19	534	0	565
maker-scaffold_1-augustus-gene-0.973-mRNA-1	748|PHI:748|um00446|Not	23.36	321	188	13	102	397	155	442	3e-12	67.8
maker-scaffold_1-augustus-gene-0.1075-mRNA-1	2962|PHI:2962|glyA|C5BEV2|67780|Edwardsiella	45.82	419	196	8	19	428	5	401	1e-108	330
maker-scaffold_1-augustus-gene-0.1122-mRNA-1	4194	38.86	525	300	8	10	532	16	521	3e-132	396
maker-scaffold_1-augustus-gene-0.1124-mRNA-1	2215|PHI:2215|BIM1|G4N983|148305|Magnaporthe	50.02	2123	840	35	1	1947	1	2078	0	1913
augustus_masked-scaffold_1-processed-gene-0.2194-mRNA-1	144|PHI:144|CHT42|AAC05829|29875|Trichoderma	45.09	397	207	4	22	411	37	429	1e-119	356
maker-scaffold_1-augustus-gene-0.1086-mRNA-1	2255|PHI:2255|Abd1|Q0U2A0|13684|Phaeosphaeria	52	325	152	2	52	376	47	367	4e-112	333
snap_masked-scaffold_1-processed-gene-0.621-mRNA-1	1574|PHI:1574|GzOB014|I1RFX8|5518|Gibberella	81.08	872	141	7	16	883	2	853	0	1396
maker-scaffold_1-augustus-gene-0.1053-mRNA-1	815|PHI:815|MGG_04685|EDJ95941|318829|Magnaporthe	51.81	803	278	26	442	1181	690	1446	0	650
maker-scaffold_1-augustus-gene-0.1118-mRNA-1	2174|PHI:2174|NMR2|MGG_02860|148305|Magnaporthe	25.86	263	165	9	1	244	1	252	3e-15	72.4
augustus_masked-scaffold_1-processed-gene-0.2140-mRNA-1	2968|PHI:2968|Hxs1|J9VQA5|5207|Cryptococcus	26.95	512	351	16	13	516	4	500	6e-43	158
augustus_masked-scaffold_1-processed-gene-0.2159-mRNA-1	1555|PHI:1555|GzMyb019|I1RDG6|5518|Gibberella	25.89	479	330	9	44	506	58	527	2e-36	139
augustus_masked-scaffold_1-processed-gene-0.2189-mRNA-1	1787|PHI:1787|GzZC102|I1S1P9|5518|Gibberella	52.73	476	192	6	54	509	7	469	1e-169	490
maker-scaffold_1-snap-gene-0.1433-mRNA-1	1071|PHI:1071|Gas1|CAF05793|5270|Ustilago	31.46	321	194	7	574	869	602	921	9e-41	160
maker-scaffold_1-snap-gene-0.1433-mRNA-1	1071|PHI:1071|Gas1|CAF05793|5270|Ustilago	23.36	321	206	9	158	443	277	592	2e-17	84.7
maker-scaffold_1-augustus-gene-0.994-mRNA-1	2964|PHI:2964|AsnB|G7TM01|129394|Xanthomonas	45.07	639	249	11	1	612	1	564	3e-170	498
augustus_masked-scaffold_1-processed-gene-0.2044-mRNA-1	2517|PHI:2517|TRPS|Q4X0J6|746128|Aspergillus	69.96	739	193	6	1	714	1	735	0	1071
maker-scaffold_1-augustus-gene-0.968-mRNA-1	3381	35.38	537	317	8	19	547	129	643	4e-101	321
augustus_masked-scaffold_1-processed-gene-0.1924-mRNA-1	1752|PHI:1752|GzZC067|I1RZR8|5518|Gibberella	57.98	940	322	17	1	921	1	886	0	1037
augustus_masked-scaffold_1-processed-gene-0.1869-mRNA-1	1593|PHI:1593|GzOB033|I1RWS6|5518|Gibberella	44.52	283	126	7	8	288	7	260	3e-69	216
maker-scaffold_1-augustus-gene-0.1142-mRNA-1	784|PHI:784|MGG_00056|EDK03390|318829|Magnaporthe	33.45	275	163	6	2	269	11	272	8e-38	134
maker-scaffold_1-snap-gene-0.1393-mRNA-1	2544|PHI:2544|PAB1|Q4WK03|746128|Aspergillus	28.29	205	137	5	207	409	142	338	4e-16	79.3
maker-scaffold_1-snap-gene-0.1393-mRNA-1	2544|PHI:2544|PAB1|Q4WK03|746128|Aspergillus	24.08	191	133	3	187	376	34	213	1e-12	67.8
augustus_masked-scaffold_1-processed-gene-0.2143-mRNA-1	423|PHI:423|VAD1|AAV41010|5207|Cryptococcus	77.06	401	91	1	18	417	10	410	0	654
maker-scaffold_1-snap-gene-0.1429-mRNA-1	3381	33.92	457	299	3	6	461	188	642	1e-70	237
maker-scaffold_1-snap-gene-0.1450-mRNA-1	2538|PHI:2538|AUR1|Q4WXL8|746128|Aspergillus	57.1	338	144	1	43	379	37	374	2e-138	406
augustus_masked-scaffold_1-processed-gene-0.1973-mRNA-1	2155|PHI:2155|MoPEX7|B8Q8Z5|148305|Magnaporthe	31.91	188	86	6	158	332	121	279	1e-15	75.9
augustus_masked-scaffold_1-processed-gene-0.1889-mRNA-1	206|PHI:206|CaNAG1|BAB43821|5476|Candida	43.5	246	110	5	1	221	1	242	1e-57	188
maker-scaffold_1-augustus-gene-0.1051-mRNA-1	2354|PHI:2354|AMT2|XP_390894|5518|Gibberella	59.73	524	192	5	944	1463	8	516	0	632
maker-scaffold_1-snap-gene-0.1406-mRNA-1	1452|PHI:1452|GzHSF003|I1S282|5518|Gibberella	59.28	582	173	12	47	613	59	591	0	607
maker-scaffold_1-augustus-gene-0.1064-mRNA-1	465|PHI:465|KIN2|AAB63337|5270|Ustilago	34.58	347	202	11	2	337	4	336	3e-38	150
maker-scaffold_1-snap-gene-0.1473-mRNA-1	577|PHI:577|NoxB|BAE72682|35717|Epichloe	82.43	518	89	2	1	518	28	543	0	914
maker-scaffold_1-augustus-gene-0.964-mRNA-1	2431|PHI:2431|ACTT2|C9K1M7|5599|Alternaria	27.97	261	151	6	132	390	3	228	4e-26	104
maker-scaffold_1-augustus-gene-0.1045-mRNA-1	2076|PHI:2076|Moatg8|MGG_01062|148305|Magnaporthe	94.83	116	6	0	1	116	1	116	2e-77	225
maker-scaffold_1-augustus-gene-0.974-mRNA-1	1312|PHI:1312|GzbHLH013|I1RVV8|5518|Gibberella	48.15	1001	369	23	11	981	24	904	0	810
maker-scaffold_1-snap-gene-0.1402-mRNA-1	2654|PHI:2654|DUR1,2|Q59VF3|5476|Candida	38.06	134	82	1	97	230	69	201	4e-15	76.3
maker-scaffold_1-augustus-gene-0.1133-mRNA-1	1662|PHI:1662|GzCCHC002|I1REJ1|5518|Gibberella	29.68	438	297	5	85	519	646	1075	6e-62	221
maker-scaffold_1-snap-gene-0.1408-mRNA-1	339|PHI:339|CLPT1|CAC41973|290576|Colletotrichum	59.2	201	74	3	1	198	7	202	3e-83	246
maker-scaffold_1-augustus-gene-0.970-mRNA-1	1403|PHI:1403|GzC2H066|I1RWF1|5518|Gibberella	54.6	511	151	16	1	505	4	439	6e-139	409
maker-scaffold_1-augustus-gene-0.1144-mRNA-1	2376|PHI:2376|DEP2|D2E9W7|29001|Alternaria	27.49	451	283	12	3	425	8	442	3e-48	176
maker-scaffold_1-augustus-gene-0.1011-mRNA-1	790|PHI:790|MGG_07259|EDK03989|318829|Magnaporthe	39.96	538	224	16	1	503	1	474	8e-96	300
maker-scaffold_1-augustus-gene-0.1055-mRNA-1	2044|PHI:2044|MoSOM1|XP_362263|148305|Magnaporthe	52.87	802	283	30	48	824	31	762	7e-164	496
snap_masked-scaffold_1-processed-gene-0.404-mRNA-1	1242|PHI:1242|FGSG_02838|I1RWG2|5518|Gibberella	63.75	331	98	5	9	339	115	423	2e-123	363
maker-scaffold_1-augustus-gene-0.1143-mRNA-1	538|PHI:538|FRT1|AAU87358|40559|Botrytis	28.82	451	284	15	34	468	119	548	5e-23	100
snap_masked-scaffold_1-processed-gene-0.711-mRNA-1	2570|PHI:2570|CYB2|Q6FM61|5478|Candida	38.96	77	46	1	6	81	90	166	3e-10	60.1
maker-scaffold_1-snap-gene-0.1348-mRNA-1	2020|PHI:2020|Tup1|XP_759427|5270|Ustilago	29.69	128	77	3	417	536	505	627	1e-09	58.5
augustus_masked-scaffold_1-processed-gene-0.1994-mRNA-1	1345|PHI:1345|GzC2H005|I1RAW2|5518|Gibberella	26.38	163	93	6	7	146	46	204	2e-07	49.3
maker-scaffold_1-snap-gene-0.1472-mRNA-1	1555|PHI:1555|GzMyb019|I1RDG6|5518|Gibberella	25.48	467	324	8	8	454	64	526	2e-45	165
augustus_masked-scaffold_1-processed-gene-0.2033-mRNA-1	1653|PHI:1653|GzWing026|I1S2A0|5518|Gibberella	73.91	115	30	0	36	150	2	116	9e-60	182
augustus_masked-scaffold_1-processed-gene-0.1937-mRNA-1	2393|PHI:2393|Related	27.2	478	289	11	60	518	9	446	7e-48	172
maker-scaffold_1-augustus-gene-0.1040-mRNA-1	26|PHI:26|CaMDR1|CAA37820|5476|Candida	33.08	133	84	3	112	241	248	378	3e-16	76.3
augustus_masked-scaffold_1-processed-gene-0.1879-mRNA-1	2562|PHI:2562|Cwt1|Q59M50|5476|Candida	29.95	187	113	3	443	620	398	575	6e-18	84.7
augustus_masked-scaffold_1-processed-gene-0.1879-mRNA-1	2562|PHI:2562|Cwt1|Q59M50|5476|Candida	37.04	108	58	3	52	153	36	139	1e-10	61.6
augustus_masked-scaffold_1-processed-gene-0.1902-mRNA-1	1679|PHI:1679|GzMIZ001|I1RW03|5518|Gibberella	42.42	363	192	4	1	363	1	346	2e-88	273
maker-scaffold_1-augustus-gene-0.1005-mRNA-1	1617|PHI:1617|GzssDB002|I1S0G0|5518|Gibberella	56.39	133	51	2	26	154	18	147	7e-44	142
snap_masked-scaffold_1-processed-gene-0.782-mRNA-1	1729|PHI:1729|GzZC044|I1S5H3|5518|Gibberella	52.29	306	133	4	2	307	185	477	2e-106	320
maker-scaffold_1-augustus-gene-0.1030-mRNA-1	2269|PHI:2269|Mdh1|0|13684|Phaeosphaeria	36.61	254	152	7	4	252	15	264	5e-36	136
snap_masked-scaffold_1-processed-gene-0.444-mRNA-1	1178|PHI:1178|(Sc	90.91	99	9	0	1	99	1	99	9e-58	185
snap_masked-scaffold_1-processed-gene-0.444-mRNA-1	1178|PHI:1178|(Sc	66.67	84	28	0	101	184	239	322	5e-36	127
maker-scaffold_1-augustus-gene-0.1062-mRNA-1	1651|PHI:1651|GzWing023|I1S0U2|5518|Gibberella	48.05	410	206	6	5	413	14	417	1e-131	386
augustus_masked-scaffold_1-processed-gene-0.1961-mRNA-1	854|PHI:854|um01947|EAK82380|5270|Ustilago	31.25	224	112	7	2	222	409	593	2e-23	96.7
maker-scaffold_1-snap-gene-0.1470-mRNA-1	1528|PHI:1528|GzHOMEL041|I1SAN0|5518|Gibberella	43.63	651	272	19	219	837	444	1031	8e-149	468
maker-scaffold_1-snap-gene-0.1166-mRNA-1	1401|PHI:1401|GzC2H064|I1RVY6|5518|Gibberella	49.68	932	296	16	1	893	48	845	0	762
maker-scaffold_1-snap-gene-0.1508-mRNA-1	1695|PHI:1695|GzZC010|I1S2I3|5518|Gibberella	64.66	597	161	6	97	680	69	628	0	749
maker-scaffold_1-augustus-gene-0.858-mRNA-1	1325|PHI:1325|GzbZIP007|I1RMI1|5518|Gibberella	47.19	303	124	8	1	298	1	272	2e-78	241
maker-scaffold_14-augustus-gene-0.289-mRNA-1	2097|PHI:2097|Neo1|MGG_04066|148305|Magnaporthe	72.84	1307	316	17	24	1301	26	1322	0	1863
augustus_masked-scaffold_14-processed-gene-0.81-mRNA-1	409|PHI:409|BbCHIT1|AAN41259|176275|Beauveria	25.6	250	137	10	75	287	108	345	5e-09	54.3
augustus_masked-scaffold_14-processed-gene-0.93-mRNA-1	716|PHI:716|ZEB1|ABB90284|5518|Fusarium	25.28	451	281	20	68	491	126	547	2e-14	72.8
maker-scaffold_14-augustus-gene-0.304-mRNA-1	4194	27.33	483	314	12	12	479	15	475	2e-46	168
maker-scaffold_14-snap-gene-0.418-mRNA-1	3460	30.14	511	238	16	103	523	189	670	2e-44	164
maker-scaffold_14-augustus-gene-0.271-mRNA-1	748|PHI:748|um00446|Not	41.69	650	343	14	30	671	77	698	8e-146	452
augustus_masked-scaffold_14-processed-gene-0.40-mRNA-1	167|PHI:167|CHIP3|AAF00024|5457|Colletotrichum	32.74	223	131	6	51	258	89	307	2e-22	98.2
augustus_masked-scaffold_14-processed-gene-0.40-mRNA-1	167|PHI:167|CHIP3|AAF00024|5457|Colletotrichum	26.11	180	113	3	312	491	408	567	4e-08	53.1
maker-scaffold_14-augustus-gene-0.264-mRNA-1	2520|PHI:2520|LYS4|Q4WUL6	68.2	717	210	6	86	801	77	776	0	999
maker-scaffold_14-snap-gene-0.422-mRNA-1	1274|PHI:1274|FGSG_02488|I1RME6|5518|Gibberella	66.89	1631	504	13	1	1618	1	1608	0	2226
augustus_masked-scaffold_14-processed-gene-0.45-mRNA-1	1674|PHI:1674|GzDHHC002|Q4IA62|5518|Gibberella	58.48	566	188	10	1	535	1	550	0	608
snap_masked-scaffold_14-processed-gene-0.560-mRNA-1	890|PHI:890|MGG_07015|EDJ98043|318829|Magnaporthe	45.63	526	269	8	97	619	97	608	2e-152	454
snap_masked-scaffold_14-processed-gene-0.593-mRNA-1	1071|PHI:1071|Gas1|CAF05793|5270|Ustilago	40.12	1022	481	27	11	937	6	991	0	747
augustus_masked-scaffold_14-processed-gene-0.32-mRNA-1	267|PHI:267|MLT1|AAD51594|5476|Candida	40.69	521	296	4	1181	1695	1093	1606	3e-113	393
augustus_masked-scaffold_14-processed-gene-0.32-mRNA-1	267|PHI:267|MLT1|AAD51594|5476|Candida	25.82	581	381	14	514	1052	451	1023	1e-51	198
augustus_masked-scaffold_14-processed-gene-0.32-mRNA-1	267|PHI:267|MLT1|AAD51594|5476|Candida	22.58	496	313	18	483	938	1114	1578	9e-12	67.8
augustus_masked-scaffold_14-processed-gene-0.1-mRNA-1	922|PHI:922|um03615||5270|Ustilago	27.51	389	226	16	317	672	308	673	1e-18	87
maker-scaffold_14-augustus-gene-0.299-mRNA-1	1414|PHI:1414|GzC2H081|I1RZL0|5518|Gibberella	46.32	95	42	3	2	95	18	104	1e-15	75.5
maker-scaffold_14-augustus-gene-0.261-mRNA-1	2095|PHI:2095|Calcium-transporting	70.39	1074	308	7	3	1070	4	1073	0	1515
augustus_masked-scaffold_14-processed-gene-0.77-mRNA-1	1773|PHI:1773|GzZC088|I1S409|5518|Gibberella	26.24	282	163	8	1	258	119	379	4e-19	84
augustus_masked-scaffold_14-processed-gene-0.48-mRNA-1	177|PHI:177|ODC|CAB56523|13684|Stagonospora	68.42	418	126	4	6	422	33	445	0	589
augustus_masked-scaffold_14-processed-gene-0.25-mRNA-1	1920|PHI:1920|GzZC235|I1RCK0|5518|Gibberella	23.74	337	210	11	291	584	246	578	2e-21	96.7
maker-scaffold_14-snap-gene-0.391-mRNA-1	1511|PHI:1511|GzHOME009|I1RXF3|5518|Gibberella	69.15	632	158	13	1	621	1	606	0	817
snap_masked-scaffold_14-processed-gene-0.546-mRNA-1	405|PHI:405|PDE1|AAK07740|318829|Magnaporthe	45.83	1416	636	32	135	1492	46	1388	0	1149
maker-scaffold_14-augustus-gene-0.274-mRNA-1	423|PHI:423|VAD1|AAV41010|5207|Cryptococcus	41.26	366	212	3	30	394	38	401	2e-88	281
augustus_masked-scaffold_14-processed-gene-0.125-mRNA-1	2356|PHI:2356|MoHYR1|G4N178|148305|Magnaporthe	71.76	170	48	0	1	170	1	170	2e-95	276
augustus_masked-scaffold_14-processed-gene-0.6-mRNA-1	2550|PHI:2550|NOB1|Q4WES1|746128|Aspergillus	46.04	467	214	7	15	478	4	435	9e-121	362
maker-scaffold_14-augustus-gene-0.287-mRNA-1	3457	26.75	456	256	14	31	418	36	481	1e-18	85.9
augustus_masked-scaffold_14-processed-gene-0.70-mRNA-1	792|PHI:792|MGG_09250|EDJ97946|318829|Magnaporthe	37.63	287	156	4	69	344	293	567	8e-66	219
maker-scaffold_14-snap-gene-0.432-mRNA-1	784|PHI:784|MGG_00056|EDK03390|318829|Magnaporthe	37.05	278	149	9	2	269	11	272	2e-37	133
maker-scaffold_14-augustus-gene-0.307-mRNA-1	199|PHI:199|AOX1|AAF82788|5499|Cladosporium	75.68	666	160	1	4	669	2	665	0	1073
maker-scaffold_14-snap-gene-0.375-mRNA-1	3175	64.97	334	113	1	13	346	44	373	3e-158	451
maker-scaffold_14-augustus-gene-0.298-mRNA-1	1749|PHI:1749|GzZC064|I1S4A5|5518|Gibberella	28.1	121	83	1	1	117	69	189	2e-07	50.8
maker-scaffold_14-augustus-gene-0.250-mRNA-1	2393|PHI:2393|Related	41.58	469	227	8	1	457	21	454	3e-120	360
maker-scaffold_14-augustus-gene-0.272-mRNA-1	1458|PHI:1458|GzAra006|Q4I7F9|5518|Gibberella	29.79	423	263	7	95	486	285	704	3e-50	183
maker-scaffold_14-snap-gene-0.403-mRNA-1	3098	47.59	332	147	5	11	331	7	322	4e-92	281
augustus_masked-scaffold_14-processed-gene-0.91-mRNA-1	1555|PHI:1555|GzMyb019|I1RDG6|5518|Gibberella	26.7	352	240	5	32	372	41	385	1e-34	134
snap_masked-scaffold_14-processed-gene-0.570-mRNA-1	1878|PHI:1878|GzZC193|I1RPF6|5518|Gibberella	54.82	737	235	15	13	708	84	763	0	765
maker-scaffold_14-snap-gene-0.404-mRNA-1	1640|PHI:1640|GzWing012|I1RPI0|5518|Gibberella	38.08	407	186	13	23	402	42	409	2e-64	213
augustus_masked-scaffold_14-processed-gene-0.0-mRNA-1	404|PHI:404|PTH11|AAD30436|318829|Magnaporthe	27.57	370	254	6	1	364	1	362	5e-41	152
augustus_masked-scaffold_14-processed-gene-0.13-mRNA-1	339|PHI:339|CLPT1|CAC41973|290576|Colletotrichum	25.15	171	109	5	1	165	27	184	8e-13	61.2
maker-scaffold_14-snap-gene-0.427-mRNA-1	1555|PHI:1555|GzMyb019|I1RDG6|5518|Gibberella	25.32	395	285	5	35	425	69	457	3e-37	140
maker-scaffold_14-snap-gene-0.419-mRNA-1	339|PHI:339|CLPT1|CAC41973|290576|Colletotrichum	41.38	174	94	4	1	172	1	168	9e-39	132
augustus_masked-scaffold_14-processed-gene-0.28-mRNA-1	1435|PHI:1435|GzC2H104|I1S9G1|5518|Gibberella	33.4	497	259	13	302	783	226	665	6e-73	252
snap_masked-scaffold_14-processed-gene-0.640-mRNA-1	1872|PHI:1872|GzZC187|I1RTU2|5518|Gibberella	45.76	59	32	0	118	176	8	66	5e-10	58.2
maker-scaffold_14-augustus-gene-0.313-mRNA-1	1535|PHI:1535|GzMADS002|I1RXD6|5518|Gibberella	66.22	444	140	4	10	453	2	435	0	613
maker-scaffold_14-augustus-gene-0.337-mRNA-1	59|PHI:59|THR1|BAA18962|5462|Colletotrichum	26.84	190	134	4	1	187	28	215	6e-16	73.2
maker-scaffold_14-augustus-gene-0.310-mRNA-1	2522|PHI:2522|SPE2|Q4WEN8|746128|Aspergillus	56.61	514	193	11	1	508	1	490	0	538
augustus_masked-scaffold_14-processed-gene-0.167-mRNA-1	2916|PHI:2916|Ppr2|W7M5P0|117187|Fusarium	88.1	672	61	7	1	667	1	658	0	1153
augustus_masked-scaffold_14-processed-gene-0.236-mRNA-1	2844|PHI:2844|BRM2|O93802|5599|Alternaria	33.21	265	159	8	10	265	8	263	2e-29	112
augustus_masked-scaffold_14-processed-gene-0.234-mRNA-1	2240|PHI:2240|Srt1|Q4PBY9|5270|Ustilago	27.81	453	318	6	59	508	46	492	1e-43	161
augustus_masked-scaffold_14-processed-gene-0.168-mRNA-1	1026|PHI:1026|bcplc1|AAB39564|40559|Botrytis	42.93	1025	499	21	129	1114	13	990	0	769
maker-scaffold_14-snap-gene-0.455-mRNA-1	2542|PHI:2542|ERG12|Q4WP25|746128|Aspergillus	65.11	470	159	3	16	483	70	536	0	619
snap_masked-scaffold_14-processed-gene-0.705-mRNA-1	1375|PHI:1375|GzC2H038|I1RPA0|5518|Gibberella	75	516	115	4	1	516	1	502	0	783
augustus_masked-scaffold_14-processed-gene-0.229-mRNA-1	2644|PHI:2644|thioredoxin	43.28	67	35	2	193	258	22	86	4e-11	59.3
maker-scaffold_14-snap-gene-0.449-mRNA-1	873|PHI:873|MGG_02443|EDJ98595|318829|Magnaporthe	46.78	528	217	13	363	859	278	772	7e-147	453
maker-scaffold_14-snap-gene-0.449-mRNA-1	873|PHI:873|MGG_02443|EDJ98595|318829|Magnaporthe	46.79	265	141	0	3	267	12	276	6e-74	257
augustus_masked-scaffold_14-processed-gene-0.186-mRNA-1	1651|PHI:1651|GzWing023|I1S0U2|5518|Gibberella	34.44	392	221	11	32	411	50	417	9e-61	203
augustus_masked-scaffold_14-processed-gene-0.188-mRNA-1	4493	49.81	520	221	11	4	514	4	492	2e-165	479
maker-scaffold_14-augustus-gene-0.315-mRNA-1	1625|PHI:1625|GzOpi|I1RXB9|5518|Gibberella	53.47	331	119	7	277	606	163	459	3e-99	311
maker-scaffold_14-augustus-gene-0.315-mRNA-1	1625|PHI:1625|GzOpi|I1RXB9|5518|Gibberella	67.92	53	17	0	111	163	111	163	4e-13	68.9
maker-scaffold_14-augustus-gene-0.329-mRNA-1	1621|PHI:1621|GzRUM1|I1RP98|5518|Gibberella	60.85	1760	534	18	1	1739	1	1626	0	2100
maker-scaffold_14-augustus-gene-0.355-mRNA-1	1891|PHI:1891|GzZC206|I1RRM0|5518|Gibberella	50.76	721	288	18	62	775	78	738	0	659
maker-scaffold_14-snap-gene-0.496-mRNA-1	143|PHI:143|CHT|AAA33353|5563|Gloeocercospora	26.93	349	216	10	1	340	1	319	1e-25	103
maker-scaffold_14-augustus-gene-0.342-mRNA-1	3381	33.93	504	303	7	10	487	136	635	2e-80	265
augustus_masked-scaffold_14-processed-gene-0.223-mRNA-1	2218|PHI:2218|drf1|XP_757288|5270|Ustilago	24.05	553	359	18	340	873	738	1248	1e-15	80.1
augustus_masked-scaffold_14-processed-gene-0.223-mRNA-1	2218|PHI:2218|drf1|XP_757288|5270|Ustilago	21.74	460	301	19	1068	1511	1588	2004	2e-15	79.7
maker-scaffold_14-augustus-gene-0.323-mRNA-1	2821|PHI:2821|SNF2|Q5ALP9|5476|Candida	39.86	143	82	3	857	998	1098	1237	2e-21	98.6
maker-scaffold_14-augustus-gene-0.323-mRNA-1	2821|PHI:2821|SNF2|Q5ALP9|5476|Candida	32.18	202	111	8	430	625	781	962	5e-21	97.1
maker-scaffold_14-snap-gene-0.450-mRNA-1	807|PHI:807|MGG_06951|EDJ98115|318829|Magnaporthe	65.56	450	153	1	455	904	67	514	0	631
maker-scaffold_14-augustus-gene-0.354-mRNA-1	3126	26.1	410	239	15	43	442	30	385	4e-20	89.7
maker-scaffold_14-augustus-gene-0.317-mRNA-1	1763|PHI:1763|GzZC078|I1RXE8|5518|Gibberella	51.55	388	172	5	401	783	309	685	1e-125	394
maker-scaffold_14-augustus-gene-0.317-mRNA-1	1763|PHI:1763|GzZC078|I1RXE8|5518|Gibberella	50.61	330	127	4	1	329	1	295	3e-105	340
maker-scaffold_14-augustus-gene-0.341-mRNA-1	2907|PHI:2907|Cyp51A|I6YDU0|5518|Fusarium	28.09	324	207	13	172	485	170	477	6e-18	83.6
maker-scaffold_14-augustus-gene-0.338-mRNA-1	1864|PHI:1864|GzZC179|I1SAX2|5518|Gibberella	40.91	506	273	5	60	561	2	485	3e-122	372
augustus_masked-scaffold_14-processed-gene-0.160-mRNA-1	1408|PHI:1408|GzC2H072|I1RXE9|5518|Gibberella	46.78	451	173	6	1	451	1	384	4e-139	408
maker-scaffold_14-augustus-gene-0.312-mRNA-1	1596|PHI:1596|GzOB036|I1RXD4|5518|Gibberella	66.28	86	29	0	1	86	1	86	3e-33	117
maker-scaffold_14-augustus-gene-0.364-mRNA-1	106|PHI:106|CAT1|AAC39448|5476|Candida	48.91	458	212	7	1	448	1	446	7e-148	433
augustus_masked-scaffold_14-processed-gene-0.151-mRNA-1	441|PHI:441|BTP1|CAE55153|40559|Botrytis	31.16	337	218	8	16	340	25	359	1e-40	147
maker-scaffold_14-augustus-gene-0.350-mRNA-1	2968|PHI:2968|Hxs1|J9VQA5|5207|Cryptococcus	25.89	479	278	16	28	452	8	463	5e-31	122
snap_masked-scaffold_14-processed-gene-0.745-mRNA-1	1284|PHI:1284|FGSG_13509|I1RI73|5518|Gibberella	33.76	237	136	8	224	448	263	490	4e-30	119
augustus_masked-scaffold_14-processed-gene-0.244-mRNA-1	1883|PHI:1883|GzZC198|I1RJ71|5518|Gibberella	29.44	360	216	9	28	353	40	395	3e-29	121
snap_masked-scaffold_14-processed-gene-0.739-mRNA-1	2034|PHI:2034|MFP1|G4MZY1|148305|Magnaporthe	33.33	120	75	1	49	168	375	489	4e-10	58.5
snap_masked-scaffold_14-processed-gene-0.739-mRNA-1	2034|PHI:2034|MFP1|G4MZY1|148305|Magnaporthe	29.75	121	72	3	51	167	83	194	4e-08	52.4
maker-scaffold_14-augustus-gene-0.303-mRNA-1	1662|PHI:1662|GzCCHC002|I1REJ1|5518|Gibberella	26.06	568	350	10	379	936	10	517	7e-41	161
augustus_masked-scaffold_8-processed-gene-0.721-mRNA-1	443|PHI:443|CBL1||5518|Fusarium	41.67	372	209	6	40	410	48	412	2e-84	265
maker-scaffold_8-augustus-gene-0.214-mRNA-1	862|PHI:862|ClaSSD1|BAE66713|5462|Colletotrichum	27.56	733	441	22	269	924	31	750	6e-61	222
maker-scaffold_8-augustus-gene-0.170-mRNA-1	2656|PHI:2656|pmrF|D0ZPP5|90371|Salmonella	27.73	220	136	7	7	220	9	211	1e-21	89.4
augustus_masked-scaffold_8-processed-gene-0.608-mRNA-1	1618|PHI:1618|GzFET5|Q4IQT8|5518|Gibberella	24.87	197	134	3	23	215	7	193	4e-17	78.6
maker-scaffold_8-augustus-gene-0.196-mRNA-1	3411	28.99	345	226	6	135	474	91	421	9e-36	136
maker-scaffold_8-augustus-gene-0.218-mRNA-1	1133|PHI:1133|Lmepi|B9DR51|5022|Leptosphaeria	25.82	275	158	12	11	245	3	271	3e-09	55.5
maker-scaffold_8-augustus-gene-0.210-mRNA-1	3287	30.89	246	151	7	1691	1927	636	871	4e-27	117
augustus_masked-scaffold_8-processed-gene-0.718-mRNA-1	2240|PHI:2240|Srt1|Q4PBY9|5270|Ustilago	24.14	497	353	10	51	534	15	500	4e-23	100
augustus_masked-scaffold_8-processed-gene-0.696-mRNA-1	2544|PHI:2544|PAB1|Q4WK03|746128|Aspergillus	31.37	102	69	1	201	302	208	308	3e-09	55.8
maker-scaffold_8-augustus-gene-0.168-mRNA-1	2117|PHI:2117|SPM1|P58371|148305|Magnaporthe	42.09	335	161	9	44	349	76	406	1e-67	223
maker-scaffold_8-snap-gene-0.49-mRNA-1	1316|PHI:1316|GzBrom001|I1RBZ7|5518|Gibberella	54.1	244	88	6	1	232	1	232	8e-86	256
maker-scaffold_8-augustus-gene-0.180-mRNA-1	1566|PHI:1566|GzOB006|I1RC95|5518|Gibberella	43.73	311	174	1	140	450	72	381	7e-86	270
augustus_masked-scaffold_8-processed-gene-0.641-mRNA-1	1555|PHI:1555|GzMyb019|I1RDG6|5518|Gibberella	22.6	469	299	14	41	482	58	489	5e-23	100
maker-scaffold_8-augustus-gene-0.174-mRNA-1	1206|PHI:1206|(Sp	54.99	862	258	18	1	849	1	745	0	752
maker-scaffold_8-snap-gene-0.14-mRNA-1	2269|PHI:2269|Mdh1|0|13684|Phaeosphaeria	32.6	273	170	9	21	291	4	264	2e-33	122
maker-scaffold_8-snap-gene-0.36-mRNA-1	2219|PHI:2219|don1|XP_758565|5270|Ustilago	23.17	259	171	5	1150	1381	346	603	5e-10	62
maker-scaffold_8-snap-gene-0.67-mRNA-1	2513|PHI:2513|GFA1|E9R5E2|746128|Aspergillus	83.65	685	104	2	13	697	3	679	0	1177
maker-scaffold_8-snap-gene-0.13-mRNA-1	270|PHI:270|RHO1|BAA24262|5476|Candida	61.26	191	72	1	10	198	8	198	6e-78	233
augustus_masked-scaffold_8-processed-gene-0.676-mRNA-1	2644|PHI:2644|thioredoxin	33.33	102	65	2	4	104	6	105	2e-16	72.4
maker-scaffold_8-snap-gene-0.52-mRNA-1	1887|PHI:1887|GzZC202|I1RHZ6|5518|Gibberella	56.93	736	231	16	17	734	30	697	0	766
snap_masked-scaffold_8-processed-gene-0.904-mRNA-1	1458|PHI:1458|GzAra006|Q4I7F9|5518|Gibberella	35.01	397	215	7	86	442	297	690	3e-66	227
maker-scaffold_8-augustus-gene-0.213-mRNA-1	1967|PHI:1967|GzZC282|I1RB16|5518|Gibberella	26.32	209	140	4	68	268	203	405	1e-17	84
augustus_masked-scaffold_8-processed-gene-0.713-mRNA-1	803|PHI:803|MGG_04629|EDJ95969|318829|Magnaporthe	48.13	1174	529	21	115	1273	215	1323	0	990
maker-scaffold_8-augustus-gene-0.194-mRNA-1	1414|PHI:1414|GzC2H081|I1RZL0|5518|Gibberella	41.38	87	44	4	9	94	23	103	1e-09	55.5
maker-scaffold_8-augustus-gene-0.154-mRNA-1	485|PHI:485|FTR1|AAF69680|5476|Candida	47.98	321	160	4	1	320	1	315	5e-102	306
snap_masked-scaffold_8-processed-gene-0.941-mRNA-1	1221|PHI:1221|FGSG_03146|I1RJM9|5518|Gibberella	59.16	546	163	12	1	541	1	491	0	562
augustus_masked-scaffold_8-processed-gene-0.728-mRNA-1	3381	33.04	457	298	4	62	512	188	642	5e-70	237
snap_masked-scaffold_8-processed-gene-0.930-mRNA-1	784|PHI:784|MGG_00056|EDK03390|318829|Magnaporthe	26.37	273	139	11	2	224	11	271	2e-07	47.8
augustus_masked-scaffold_8-processed-gene-0.619-mRNA-1	358|PHI:358|ILV2|AAR29084|5207|Cryptococcus	62.65	597	209	7	76	663	119	710	0	736
augustus_masked-scaffold_8-processed-gene-0.630-mRNA-1	2279|PHI:2279|Conserved	37.12	229	119	7	1	208	30	254	2e-41	144
maker-scaffold_8-augustus-gene-0.216-mRNA-1	1566|PHI:1566|GzOB006|I1RC95|5518|Gibberella	94.63	391	21	0	1	391	1	391	0	753
maker-scaffold_8-snap-gene-0.7-mRNA-1	2042|PHI:2042|ABC3|Q3Y5V5|148305|Magnaporthe	32.53	332	192	5	541	851	999	1319	6e-47	180
maker-scaffold_8-snap-gene-0.7-mRNA-1	2042|PHI:2042|ABC3|Q3Y5V5|148305|Magnaporthe	33.87	313	152	9	594	863	351	651	2e-39	156
augustus_masked-scaffold_8-processed-gene-0.627-mRNA-1	1901|PHI:1901|GzZC216|I1RK07|5518|Gibberella	23.75	501	312	14	28	511	80	527	6e-25	107
maker-scaffold_8-snap-gene-0.19-mRNA-1	1555|PHI:1555|GzMyb019|I1RDG6|5518|Gibberella	49.51	507	224	3	109	584	39	544	4e-179	519
maker-scaffold_8-augustus-gene-0.162-mRNA-1	1364|PHI:1364|GzC2H024|I1RJQ3|5518|Gibberella	54.29	525	171	11	572	1077	5	479	3e-164	507
maker-scaffold_8-augustus-gene-0.162-mRNA-1	1364|PHI:1364|GzC2H024|I1RJQ3|5518|Gibberella	32.77	238	147	5	68	300	145	374	5e-37	146
snap_masked-scaffold_8-processed-gene-0.1210-mRNA-1	1554|PHI:1554|GzMyb018|I1RC64|5518|Gibberella	64.59	754	226	10	1	751	1	716	0	1005
maker-scaffold_8-augustus-gene-0.284-mRNA-1	2714|PHI:2714|PEX5|I1RC71|5518|Fusarium	72.04	683	133	15	1	669	1	639	0	962
snap_masked-scaffold_8-processed-gene-0.1103-mRNA-1	2654|PHI:2654|DUR1,2|Q59VF3|5476|Candida	30.05	193	121	3	94	280	54	238	2e-13	71.2
maker-scaffold_8-augustus-gene-0.250-mRNA-1	2915|PHI:2915|Ppr1|W7LRW9|117187|Fusarium	92.58	418	30	1	62	478	3	420	0	819
maker-scaffold_8-augustus-gene-0.255-mRNA-1	2305|PHI:2305|BcFKBP12||40559|Botrytis	43.97	116	53	2	396	499	1	116	1e-18	80.5
augustus_masked-scaffold_8-processed-gene-0.741-mRNA-1	469|PHI:469|TOXG|AAD47837|5017|Cochliobolus	39.22	334	195	1	9	334	36	369	3e-72	231
maker-scaffold_8-snap-gene-0.146-mRNA-1	1303|PHI:1303|GzbHLH004|I1RC70|5518|Gibberella	61.79	246	77	10	4	241	6	242	2e-77	247
maker-scaffold_8-snap-gene-0.146-mRNA-1	1303|PHI:1303|GzbHLH004|I1RC70|5518|Gibberella	43.36	143	59	6	230	372	363	483	3e-21	92.4
maker-scaffold_8-augustus-gene-0.285-mRNA-1	1933|PHI:1933|GzZC248|I1RC73|5518|Gibberella	56.22	539	186	9	1	536	1	492	0	561
augustus_masked-scaffold_8-processed-gene-0.838-mRNA-1	1348|PHI:1348|GzC2H008|I1RC07|5518|Gibberella	71.09	889	214	17	1	865	1	870	0	1119
maker-scaffold_8-augustus-gene-0.270-mRNA-1	1633|PHI:1633|GzWing005|I1RC15|5518|Gibberella	62.06	340	121	5	1	336	1	336	1e-150	431
maker-scaffold_8-snap-gene-0.152-mRNA-1	3060	59.33	1195	383	16	66	1209	38	1180	0	1346
maker-scaffold_8-snap-gene-0.137-mRNA-1	1302|PHI:1302|GzbHLH003|I1RC37|5518|Gibberella	54.25	424	137	13	1	388	1	403	6e-128	375
maker-scaffold_8-augustus-gene-0.267-mRNA-1	2175|PHI:2175|NMR3|MGG_09705|148305|Magnaporthe	41.53	313	158	8	5	298	8	314	2e-68	217
maker-scaffold_8-snap-gene-0.138-mRNA-1	4506	24.81	653	355	23	75	668	573	1148	1e-40	159
maker-scaffold_8-augustus-gene-0.272-mRNA-1	2351|PHI:2351|AMT1|XP_381310|5518|Gibberella	87.54	345	43	0	1	345	1	345	0	640
maker-scaffold_8-augustus-gene-0.220-mRNA-1	2921|PHI:2921|FET3-2|E3Q7G1|31870|Colletotrichum	67.21	555	181	1	24	577	24	578	0	803
maker-scaffold_8-augustus-gene-0.239-mRNA-1	2034|PHI:2034|MFP1|G4MZY1|148305|Magnaporthe	39.89	183	101	6	478	660	314	487	2e-24	107
maker-scaffold_8-augustus-gene-0.239-mRNA-1	2034|PHI:2034|MFP1|G4MZY1|148305|Magnaporthe	33.71	175	100	5	495	660	26	193	2e-18	87.4
maker-scaffold_8-augustus-gene-0.225-mRNA-1	2968|PHI:2968|Hxs1|J9VQA5|5207|Cryptococcus	25.97	466	325	7	139	602	50	497	9e-44	162
maker-scaffold_8-augustus-gene-0.221-mRNA-1	465|PHI:465|KIN2|AAB63337|5270|Ustilago	31.78	236	126	7	237	470	131	333	4e-19	89.7
maker-scaffold_8-snap-gene-0.103-mRNA-1	2825|PHI:2825|SET1|Q5ABG1|5476|Candida	29.82	171	91	5	78	246	896	1039	2e-13	67.4
maker-scaffold_8-augustus-gene-0.231-mRNA-1	60|PHI:60|TOXA|AAB36607|5017|Cochliobolus	26.37	273	180	7	47	303	48	315	2e-13	69.7
maker-scaffold_8-augustus-gene-0.233-mRNA-1	2968|PHI:2968|Hxs1|J9VQA5|5207|Cryptococcus	27.02	459	310	12	28	477	21	463	4e-42	156
maker-scaffold_8-augustus-gene-0.226-mRNA-1	1555|PHI:1555|GzMyb019|I1RDG6|5518|Gibberella	27.57	497	324	12	42	518	65	545	2e-48	174
maker-scaffold_8-augustus-gene-0.263-mRNA-1	339|PHI:339|CLPT1|CAC41973|290576|Colletotrichum	27.66	188	121	4	9	185	11	194	6e-22	88.2
augustus_masked-scaffold_8-processed-gene-0.739-mRNA-1	1503|PHI:1503|GzHMG035|I1S828|5518|Gibberella	26.73	217	142	4	271	474	289	501	2e-20	92.4
maker-scaffold_8-augustus-gene-0.273-mRNA-1	1219|PHI:1219|FGSG_05549|I1RC35|5518|Gibberella	57.96	949	287	22	1	902	1	884	0	932
augustus_masked-scaffold_8-processed-gene-0.823-mRNA-1	1243|PHI:1243|FGSG_06420|I1RBW7|5518|Gibberella	42.66	811	376	14	37	796	30	802	0	578
augustus_masked-scaffold_8-processed-gene-0.881-mRNA-1	1204|PHI:1204|(Sc	82.1	648	88	9	1	641	1	627	0	1039
augustus_masked-scaffold_8-processed-gene-0.869-mRNA-1	801|PHI:801|MGG_04621|EDJ95977|318829|Magnaporthe	48.91	597	239	16	59	642	30	573	1e-159	474
maker-scaffold_8-snap-gene-0.70-mRNA-1	2570|PHI:2570|CYB2|Q6FM61|5478|Candida	42.11	418	224	9	1	401	115	531	2e-102	317
maker-scaffold_8-augustus-gene-0.260-mRNA-1	3066	56.21	813	264	16	444	1244	600	1332	0	837
augustus_masked-scaffold_8-processed-gene-0.798-mRNA-1	226|PHI:226|PEX6|AAK16738|5462|Colletotrichum	27.64	199	124	7	188	371	972	1165	8e-10	58.5
maker-scaffold_8-snap-gene-0.122-mRNA-1	1506|PHI:1506|GzHOME001|I1RC01|5518|Gibberella	37.46	606	250	30	41	600	63	585	2e-70	238
augustus_masked-scaffold_8-processed-gene-0.817-mRNA-1	1557|PHI:1557|GzNH002|I1RBU9|5518|Gibberella	34.68	372	211	12	6	366	57	407	8e-48	173
snap_masked-scaffold_8-processed-gene-0.1100-mRNA-1	1389|PHI:1389|GzC2H052|I1RTJ6|5518|Gibberella	57.33	150	61	2	1	148	415	563	4e-47	166
snap_masked-scaffold_8-processed-gene-0.1100-mRNA-1	1389|PHI:1389|GzC2H052|I1RTJ6|5518|Gibberella	45.4	163	38	4	148	259	641	803	4e-31	120
maker-scaffold_8-augustus-gene-0.282-mRNA-1	1934|PHI:1934|GzZC249|I1RC69|5518|Gibberella	43.69	293	136	6	162	447	165	435	3e-74	240
maker-scaffold_8-snap-gene-0.87-mRNA-1	1389|PHI:1389|GzC2H052|I1RTJ6|5518|Gibberella	34.63	257	108	9	1	205	160	408	2e-27	108
maker-scaffold_8-snap-gene-0.128-mRNA-1	3225	49.28	418	153	6	1	364	1	413	6e-147	424
maker-scaffold_8-snap-gene-0.101-mRNA-1	2534|PHI:2534|ERG11A|Q4WNT5|746128|Aspergillus	42.71	96	28	1	9	77	111	206	2e-16	73.2
maker-scaffold_8-snap-gene-0.99-mRNA-1	2190|PHI:2190|MoCYP51A|G4MRP8|148305|Magnaporthe	50.54	93	46	0	12	104	423	515	8e-26	99.4
augustus_masked-scaffold_24-processed-gene-0.34-mRNA-1	3078	29.73	592	353	20	19	593	368	913	2e-60	216
maker-scaffold_24-augustus-gene-0.61-mRNA-1	2058|PHI:2058|LHS1|MGG_06648.5|148305|Magnaporthe	27.93	469	275	14	9	429	1	454	1e-37	147
maker-scaffold_11-augustus-gene-0.456-mRNA-1	2533|PHI:2533|FKS1|Q4WLT4|746128|Aspergillus	73.6	1928	454	18	1	1917	1	1884	0	2857
augustus_masked-scaffold_11-processed-gene-0.3-mRNA-1	922|PHI:922|um03615||5270|Ustilago	28.12	608	350	21	4	532	72	671	1e-44	165
augustus_masked-scaffold_11-processed-gene-0.24-mRNA-1	1555|PHI:1555|GzMyb019|I1RDG6|5518|Gibberella	24.63	467	319	10	46	491	71	525	6e-43	158
augustus_masked-scaffold_11-processed-gene-0.38-mRNA-1	2835|PHI:2835|RED2|C3JXE8|5016|Cochliobolus	35.21	213	132	2	66	274	50	260	2e-36	132
maker-scaffold_11-augustus-gene-0.416-mRNA-1	2549|PHI:2549|MAK5|Q4WMS3|746128|Aspergillus	47.61	754	349	17	36	764	38	770	0	565
maker-scaffold_11-snap-gene-0.305-mRNA-1	1974|PHI:1974|GzZC289|I1RQN6|5518|Gibberella	56.89	566	228	4	1	563	1	553	0	677
maker-scaffold_11-augustus-gene-0.411-mRNA-1	1937|PHI:1937|GzZC252|I1RN12|5518|Gibberella	35.96	570	299	14	150	675	255	802	2e-95	313
maker-scaffold_11-augustus-gene-0.411-mRNA-1	1937|PHI:1937|GzZC252|I1RN12|5518|Gibberella	57.55	106	37	1	11	108	43	148	2e-32	131
maker-scaffold_11-augustus-gene-0.463-mRNA-1	2042|PHI:2042|ABC3|Q3Y5V5|148305|Magnaporthe	28.39	1388	868	23	38	1373	7	1320	2e-152	497
augustus_masked-scaffold_11-processed-gene-0.53-mRNA-1	2543|PHI:2543|GCD6|Q4WLS1|746128|Aspergillus	37.58	745	367	18	6	714	67	749	2e-158	479
augustus_masked-scaffold_11-processed-gene-0.107-mRNA-1	211|PHI:211|CaTUP1|AAB63195|5476|Candida	27.16	232	138	6	60	287	260	464	1e-16	81.6
augustus_masked-scaffold_11-processed-gene-0.107-mRNA-1	211|PHI:211|CaTUP1|AAB63195|5476|Candida	23.08	169	122	2	18	179	260	427	1e-11	65.9
augustus_masked-scaffold_11-processed-gene-0.107-mRNA-1	211|PHI:211|CaTUP1|AAB63195|5476|Candida	24.1	166	104	4	221	376	263	416	2e-09	58.5
augustus_masked-scaffold_11-processed-gene-0.107-mRNA-1	211|PHI:211|CaTUP1|AAB63195|5476|Candida	22.75	167	113	3	18	168	343	509	2e-08	55.8
maker-scaffold_11-augustus-gene-0.410-mRNA-1	1010|PHI:1010|SID1|XM_385547|5518|Fusarium	59.5	558	201	9	1	557	1	534	0	665
maker-scaffold_11-augustus-gene-0.452-mRNA-1	2821|PHI:2821|SNF2|Q5ALP9|5476|Candida	35.45	110	71	0	250	359	1516	1625	8e-11	63.5
maker-scaffold_11-augustus-gene-0.452-mRNA-1	2821|PHI:2821|SNF2|Q5ALP9|5476|Candida	26.23	122	86	3	55	174	1517	1636	2e-09	58.5
augustus_masked-scaffold_11-processed-gene-0.19-mRNA-1	1581|PHI:1581|GzOB021|I1RPX8|5518|Gibberella	50.37	268	129	3	2	268	8	272	2e-94	283
snap_masked-scaffold_11-processed-gene-0.885-mRNA-1	2510|PHI:2510|msdS/AfmsdC|Q6PWQ1|746128|Aspergillus	31.98	491	291	9	84	554	32	499	8e-67	225
maker-scaffold_11-snap-gene-0.325-mRNA-1	1447|PHI:1447|GzGATA005|I1RUP1|5518|Gibberella	64.43	1015	287	22	3	978	56	1035	0	1209
maker-scaffold_11-augustus-gene-0.462-mRNA-1	513|PHI:513|ARN1	27.08	506	349	10	92	586	85	581	4e-49	179
maker-scaffold_11-snap-gene-0.323-mRNA-1	2248|PHI:2248|Als1|Q1L2E2|13684|Phaeosphaeria	25.28	269	170	7	115	364	174	430	4e-16	78.6
augustus_masked-scaffold_11-processed-gene-0.90-mRNA-1	1414|PHI:1414|GzC2H081|I1RZL0|5518|Gibberella	57.49	487	174	9	1	474	1	467	6e-177	511
augustus_masked-scaffold_11-processed-gene-0.95-mRNA-1	1526|PHI:1526|GzHOMEL036|I1S0J3|5518|Gibberella	30.65	558	307	14	176	679	159	690	2e-66	236
maker-scaffold_11-augustus-gene-0.471-mRNA-1	2329|PHI:2329|CTB4|A0ST42|29003|Cercospora	36.81	470	289	5	125	591	46	510	1e-103	325
augustus_masked-scaffold_11-processed-gene-0.84-mRNA-1	1414|PHI:1414|GzC2H081|I1RZL0|5518|Gibberella	35.71	70	42	1	404	473	23	89	1e-07	51.6
augustus_masked-scaffold_11-processed-gene-0.23-mRNA-1	1956|PHI:1956|GzZC271|I1RLT2|5518|Gibberella	62.37	659	206	10	2	633	52	695	0	796
maker-scaffold_11-augustus-gene-0.422-mRNA-1	1555|PHI:1555|GzMyb019|I1RDG6|5518|Gibberella	25.44	507	342	9	7	493	43	533	2e-45	166
maker-scaffold_11-augustus-gene-0.423-mRNA-1	2654|PHI:2654|DUR1,2|Q59VF3|5476|Candida	38.04	1246	702	26	12	1238	618	1812	0	834
maker-scaffold_11-augustus-gene-0.439-mRNA-1	2167|PHI:2167|EXP5|G4N1A3|148305|Magnaporthe	52.15	1304	525	15	2	1245	6	1270	0	1328
augustus_masked-scaffold_11-processed-gene-0.79-mRNA-1	2544|PHI:2544|PAB1|Q4WK03|746128|Aspergillus	23.38	355	185	10	23	319	217	542	1e-08	54.7
maker-scaffold_11-augustus-gene-0.425-mRNA-1	2315|PHI:2315|ChLae1|G4XKY9|5016|Cochliobolus	35.49	293	184	5	73	362	2	292	3e-54	181
augustus_masked-scaffold_11-processed-gene-0.92-mRNA-1	1468|PHI:1468|GzCCAAT008|Q4HTT1|5518|Gibberella	97.69	130	3	0	1	130	1	130	2e-87	252
maker-scaffold_11-augustus-gene-0.415-mRNA-1	1662|PHI:1662|GzCCHC002|I1REJ1|5518|Gibberella	38.34	433	254	3	48	479	653	1073	6e-99	327
augustus_masked-scaffold_11-processed-gene-0.31-mRNA-1	3028	26.24	442	247	16	15	454	46	410	4e-20	90.1
maker-scaffold_11-snap-gene-0.326-mRNA-1	799|PHI:799|MGG_03530|EDJ94565|318829|Magnaporthe	48.22	981	333	31	14	862	78	1015	0	720
augustus_masked-scaffold_11-processed-gene-0.122-mRNA-1	538|PHI:538|FRT1|AAU87358|40559|Botrytis	27.35	490	313	10	42	527	98	548	2e-38	145
maker-scaffold_11-snap-gene-0.335-mRNA-1	2020|PHI:2020|Tup1|XP_759427|5270|Ustilago	20.68	266	176	8	36	276	406	661	7e-10	60.1
maker-scaffold_11-snap-gene-0.335-mRNA-1	2020|PHI:2020|Tup1|XP_759427|5270|Ustilago	23.17	246	154	7	23	256	503	725	3e-09	57.8
augustus_masked-scaffold_11-processed-gene-0.100-mRNA-1	2841|PHI:2841|CnSEC14-2|F6K8L6|5207|Cryptococcus	22.94	231	129	7	124	337	53	251	6e-10	57
maker-scaffold_11-snap-gene-0.329-mRNA-1	1396|PHI:1396|GzC2H059|I1RUM9|5518|Gibberella	52.65	678	204	25	1	607	1	632	4e-161	480
augustus_masked-scaffold_11-processed-gene-0.71-mRNA-1	2827|PHI:2827|Fmk1|Q9HGU2|59765|Fusarium	97.46	355	9	0	1	355	1	355	0	729
augustus_masked-scaffold_11-processed-gene-0.126-mRNA-1	1177|PHI:1177|(Sc	77.95	576	103	5	9	581	55	609	0	897
augustus_masked-scaffold_11-processed-gene-0.9-mRNA-1	1372|PHI:1372|GzC2H035|I1RN03|5518|Gibberella	43.5	377	163	12	1	360	1	344	6e-56	187
augustus_masked-scaffold_11-processed-gene-0.104-mRNA-1	816|PHI:816|MGG_04582|EDJ95999|318829|Magnaporthe	30.38	260	165	7	88	337	273	526	4e-30	118
maker-scaffold_11-augustus-gene-0.421-mRNA-1	2315|PHI:2315|ChLae1|G4XKY9|5016|Cochliobolus	30.06	356	175	7	26	374	2	290	3e-40	144
augustus_masked-scaffold_11-processed-gene-0.99-mRNA-1	1397|PHI:1397|GzC2H060|I1RUQ2|5518|Gibberella	63.25	117	43	0	1	117	1	117	2e-49	154
snap_masked-scaffold_11-processed-gene-0.904-mRNA-1	4211	21.85	453	316	12	99	524	187	628	2e-19	89.4
augustus_masked-scaffold_11-processed-gene-0.125-mRNA-1	1482|PHI:1482|GzHMG014|I1RKH7|5518|Gibberella	41.92	260	112	10	62	317	124	348	1e-46	160
maker-scaffold_11-augustus-gene-0.474-mRNA-1	3607	25.85	2793	1689	106	45	2597	1372	4022	2e-177	617
maker-scaffold_11-augustus-gene-0.474-mRNA-1	3607	24.41	2737	1755	87	2161	4704	1913	4528	1e-174	608
maker-scaffold_11-augustus-gene-0.474-mRNA-1	3607	26.44	2129	1319	79	36	1983	248	2310	1e-135	479
maker-scaffold_11-augustus-gene-0.474-mRNA-1	3607	25.21	1432	950	39	2118	3474	761	2146	1e-102	370
maker-scaffold_11-augustus-gene-0.474-mRNA-1	3607	27.01	981	599	32	2675	3579	220	1159	6e-65	245
maker-scaffold_11-augustus-gene-0.474-mRNA-1	3607	23.73	1083	726	33	1562	2579	3534	4581	4e-48	189
maker-scaffold_11-augustus-gene-0.474-mRNA-1	3607	23.71	1088	722	37	3191	4206	3531	4582	7e-47	185
maker-scaffold_11-augustus-gene-0.474-mRNA-1	3607	25.38	394	250	15	3782	4141	791	1174	4e-20	97.1
maker-scaffold_11-augustus-gene-0.474-mRNA-1	3607	21.91	671	465	24	3762	4390	1882	2535	3e-14	77.8
maker-scaffold_11-augustus-gene-0.474-mRNA-1	3607	23.36	441	283	14	538	935	4128	4556	6e-14	76.6
augustus_masked-scaffold_11-processed-gene-0.223-mRNA-1	1047|PHI:1047|CTB6|ABK64183|29003|Cercospora	27.58	388	204	13	11	361	4	351	4e-24	98.6
maker-scaffold_11-augustus-gene-0.532-mRNA-1	361|PHI:361|KRE5|EAL01265|5476|Candida	28.11	1512	874	46	31	1450	32	1422	5e-171	553
maker-scaffold_11-augustus-gene-0.516-mRNA-1	2077|PHI:2077|Moatg9|MGG_09559|148305|Magnaporthe	49.41	935	428	16	1	909	1	916	0	899
augustus_masked-scaffold_11-processed-gene-0.165-mRNA-1	2025|PHI:2025|HDL1|G4MQZ9|148305|Magnaporthe	27.48	131	79	2	102	216	214	344	1e-09	56.6
maker-scaffold_11-snap-gene-0.347-mRNA-1	267|PHI:267|MLT1|AAD51594|5476|Candida	27.25	1156	679	33	398	1415	449	1580	2e-117	403
maker-scaffold_11-snap-gene-0.366-mRNA-1	413|PHI:413|MPD1|AAT84078|13684|Stagonospora	23.74	396	250	12	14	382	9	379	3e-23	98.6
maker-scaffold_11-augustus-gene-0.527-mRNA-1	2520|PHI:2520|LYS4|Q4WUL6	30.11	465	278	18	69	510	77	517	9e-42	160
snap_masked-scaffold_11-processed-gene-0.1164-mRNA-1	784|PHI:784|MGG_00056|EDK03390|318829|Magnaporthe	29.33	283	162	12	15	286	14	269	1e-17	78.2
augustus_masked-scaffold_11-processed-gene-0.145-mRNA-1	2020|PHI:2020|Tup1|XP_759427|5270|Ustilago	24.9	241	154	5	17	255	463	678	2e-13	71.6
augustus_masked-scaffold_11-processed-gene-0.250-mRNA-1	1008|PHI:1008|NPS6|ABI51982|101162|Cochliobolus	45.78	1824	862	33	41	1839	32	1753	0	1504
maker-scaffold_11-augustus-gene-0.538-mRNA-1	2419|PHI:2419|CID1|I1RKF3|5518|Gibberella	62.61	345	99	4	1	340	1	320	3e-150	427
maker-scaffold_11-augustus-gene-0.473-mRNA-1	3381	37	454	283	3	56	509	189	639	5e-83	272
snap_masked-scaffold_11-processed-gene-0.1052-mRNA-1	3455	30.28	502	290	14	20	497	3	468	2e-41	154
maker-scaffold_11-snap-gene-0.361-mRNA-1	2393|PHI:2393|Related	27.24	246	167	5	213	449	149	391	1e-19	89
maker-scaffold_11-augustus-gene-0.501-mRNA-1	3381	33.2	515	315	9	113	607	188	693	1e-77	261
maker-scaffold_11-augustus-gene-0.478-mRNA-1	2954|PHI:2954|TgNST1|B6KLD2|5811|Toxoplasma	33.16	395	203	12	11	403	52	387	7e-49	171
maker-scaffold_11-augustus-gene-0.487-mRNA-1	101|PHI:101|ALB1|AAC39471|5085|Aspergillus	43.79	1747	915	24	5	1723	7	1714	0	1413
maker-scaffold_11-augustus-gene-0.487-mRNA-1	101|PHI:101|ALB1|AAC39471|5085|Aspergillus	40.71	425	214	12	1630	2038	1742	2144	4e-78	286
maker-scaffold_11-snap-gene-0.343-mRNA-1	2563|PHI:2563|DPP3|Q5AH74|5476|Candida	38.74	253	145	5	22	270	55	301	1e-50	169
augustus_masked-scaffold_11-processed-gene-0.190-mRNA-1	541|PHI:541|LIP1|AAU87359|332648|Botrytis	27.35	501	283	19	56	493	55	537	3e-30	122
maker-scaffold_11-snap-gene-0.388-mRNA-1	2182|PHI:2182|MoAtg4|B6VCT6|148305|Magnaporthe	53.95	354	128	5	1	319	1	354	2e-123	367
maker-scaffold_11-snap-gene-0.388-mRNA-1	2182|PHI:2182|MoAtg4|B6VCT6|148305|Magnaporthe	55.88	68	27	2	316	383	425	489	2e-15	75.1
maker-scaffold_11-augustus-gene-0.484-mRNA-1	2199|PHI:2199|MoRgs8|XP_001405673|148305|Magnaporthe	46.77	588	258	11	18	589	22	570	1e-178	520
maker-scaffold_11-snap-gene-0.368-mRNA-1	3109	55.23	612	220	16	1	585	1	585	0	590
maker-scaffold_11-snap-gene-0.351-mRNA-1	1992|PHI:1992|GzZC307|I1R983|5518|Gibberella	24.56	285	166	6	75	345	420	669	2e-14	72.4
maker-scaffold_11-snap-gene-0.354-mRNA-1	1662|PHI:1662|GzCCHC002|I1REJ1|5518|Gibberella	28.06	417	283	5	47	460	657	1059	4e-57	205
augustus_masked-scaffold_11-processed-gene-0.155-mRNA-1	1460|PHI:1460|GzAra008|I1S2F6|5518|Gibberella	45.43	339	122	6	35	373	8	283	2e-92	280
augustus_masked-scaffold_11-processed-gene-0.221-mRNA-1	1615|PHI:1615|GzSGT1|I1RZJ1|5518|Gibberella	60.03	638	213	12	15	650	25	622	0	695
maker-scaffold_11-augustus-gene-0.485-mRNA-1	4194	24.5	498	334	14	34	511	13	488	8e-35	134
maker-scaffold_11-snap-gene-0.401-mRNA-1	812|PHI:812|MGG_10702|EDJ94108|318829|Magnaporthe	36.93	306	186	6	24	325	71	373	2e-58	196
augustus_masked-scaffold_11-processed-gene-0.228-mRNA-1	1600|PHI:1600|GzOB041|I1RZK5|5518|Gibberella	85.37	123	18	0	1	123	1	123	8e-74	219
maker-scaffold_11-snap-gene-0.385-mRNA-1	2038|PHI:2038|Mir1|MGG_02370|148305|Magnaporthe	24.26	305	202	9	8	300	9	296	1e-08	53.1
maker-scaffold_11-snap-gene-0.385-mRNA-1	2038|PHI:2038|Mir1|MGG_02370|148305|Magnaporthe	38.1	84	46	2	218	301	24	101	1e-07	49.7
snap_masked-scaffold_11-processed-gene-0.1010-mRNA-1	2594|PHI:2594|SET3|Q59ZX1|746128|Aspergillus	40.38	52	27	1	55	106	365	412	1e-08	56.2
maker-scaffold_11-augustus-gene-0.494-mRNA-1	2844|PHI:2844|BRM2|O93802|5599|Alternaria	31.82	242	151	7	5	240	13	246	7e-22	94.7
maker-scaffold_11-augustus-gene-0.491-mRNA-1	2844|PHI:2844|BRM2|O93802|5599|Alternaria	26.52	264	167	6	6	255	13	263	4e-19	81.6
snap_masked-scaffold_11-processed-gene-0.1173-mRNA-1	1685|PHI:1685|GzRad003|I1S5Z3|5518|Gibberella	74.42	477	85	3	2	478	212	651	0	698
snap_masked-scaffold_11-processed-gene-0.1161-mRNA-1	2428|PHI:2428|ypd1|F8UWJ7|5207|Cryptococcus	37.4	131	74	1	19	141	75	205	3e-24	92.4
maker-scaffold_11-augustus-gene-0.510-mRNA-1	2490|PHI:2490|MCA|E9B636|5665|Leishmania	48	75	38	1	42	116	143	216	1e-16	79
maker-scaffold_11-augustus-gene-0.510-mRNA-1	2490|PHI:2490|MCA|E9B636|5665|Leishmania	42.53	87	47	2	347	431	60	145	5e-15	73.9
augustus_masked-scaffold_11-processed-gene-0.196-mRNA-1	1451|PHI:1451|GzGH|I1RQL1|5518|Gibberella	49.83	887	303	22	1	865	1	767	0	749
augustus_masked-scaffold_11-processed-gene-0.183-mRNA-1	262|PHI:262|MAD2|EAK94586|5476|Candida	40.45	220	99	6	30	236	10	210	2e-40	138
maker-scaffold_11-snap-gene-0.313-mRNA-1	2553|PHI:2553|VPS4|Q5AG40|5476|Candida	39.94	323	143	5	516	803	132	438	2e-70	238
augustus_masked-scaffold_2-processed-gene-0.2030-mRNA-1	97|PHI:97|TOXC|AAC62818|5017|Cochliobolus	53.84	2069	942	6	20	2086	10	2067	0	2317
maker-scaffold_2-snap-gene-0.2618-mRNA-1	2911|PHI:2911|Ss-pth2|A7F6V9|5180|Sclerotinia	77.21	610	138	1	1	609	37	646	0	1003
maker-scaffold_2-augustus-gene-0.1578-mRNA-1	443|PHI:443|CBL1||5518|Fusarium	86.32	424	58	0	25	448	12	435	0	758
maker-scaffold_2-augustus-gene-0.1619-mRNA-1	255|PHI:255|FUM1	25.52	337	200	12	33	357	1878	2175	3e-16	77.8
augustus_masked-scaffold_2-processed-gene-0.1965-mRNA-1	346|PHI:346|CRU1|AAN10186|5270|Ustilago	39.94	348	188	5	244	585	236	568	4e-86	281
augustus_masked-scaffold_2-processed-gene-0.2145-mRNA-1	1662|PHI:1662|GzCCHC002|I1REJ1|5518|Gibberella	25.5	251	171	5	36	284	657	893	3e-21	95.1
augustus_masked-scaffold_2-processed-gene-0.2118-mRNA-1	2256|PHI:2256|Xdh1|Q0UA24|13684|Phaeosphaeria	51.54	357	162	2	5	361	14	359	5e-129	376
maker-scaffold_2-augustus-gene-0.1603-mRNA-1	2521|PHI:2521|GUS1|Q4WEM7|746128|Aspergillus	35.22	494	287	11	88	569	206	678	1e-75	256
augustus_masked-scaffold_2-processed-gene-0.2136-mRNA-1	2270|PHI:2270|Mpd1|Q0U6E8|13684|Phaeosphaeria	25	284	177	11	193	464	118	377	2e-15	75.9
maker-scaffold_2-augustus-gene-0.1583-mRNA-1	280|PHI:280|CCN1|AAG36938|5207|Cryptococcus	25.3	332	205	13	465	770	31	345	2e-07	52
maker-scaffold_2-augustus-gene-0.1486-mRNA-1	2529|PHI:2529|ERG10|Q4WCL5|746128|Aspergillus	68.84	398	121	3	1	395	1	398	0	554
augustus_masked-scaffold_2-processed-gene-0.1925-mRNA-1	191|PHI:191|TOM1|AAB08446|39703|Septoria	32.9	383	195	9	9	335	52	428	3e-49	184
augustus_masked-scaffold_2-processed-gene-0.1925-mRNA-1	191|PHI:191|TOM1|AAB08446|39703|Septoria	32.76	293	154	9	573	832	512	794	7e-37	146
maker-scaffold_2-augustus-gene-0.1574-mRNA-1	2336|PHI:2336|NIA1|O00101|13684|Stagonospora	61.49	883	319	5	15	897	30	891	0	1123
augustus_masked-scaffold_2-processed-gene-0.2010-mRNA-1	3024	36.75	332	183	6	50	371	67	381	1e-71	231
maker-scaffold_2-augustus-gene-0.1570-mRNA-1	2302|PHI:2302|CHS5|G4XVC0|148305|Magnaporthe	62.68	1833	598	21	2	1796	3	1787	0	2320
augustus_masked-scaffold_2-processed-gene-0.1860-mRNA-1	2256|PHI:2256|Xdh1|Q0UA24|13684|Phaeosphaeria	62.54	355	133	0	5	359	8	362	5e-167	473
maker-scaffold_2-augustus-gene-0.1491-mRNA-1	1414|PHI:1414|GzC2H081|I1RZL0|5518|Gibberella	48.53	68	34	1	2	68	18	85	2e-12	66.6
augustus_masked-scaffold_2-processed-gene-0.1947-mRNA-1	1662|PHI:1662|GzCCHC002|I1REJ1|5518|Gibberella	44.19	516	259	2	76	590	65	552	7e-137	437
maker-scaffold_2-augustus-gene-0.1586-mRNA-1	1835|PHI:1835|GzZC150|I1RIL1|5518|Gibberella	61.09	604	206	4	75	658	37	631	0	759
maker-scaffold_2-augustus-gene-0.1553-mRNA-1	576|PHI:576|NoxA|BAE72680|35717|Epichloe	83.3	557	93	0	1	557	1	557	0	1000
maker-scaffold_2-augustus-gene-0.1581-mRNA-1	1542|PHI:1542|GzMyb006|I1RE51|5518|Gibberella	74.5	694	148	6	1	688	1	671	0	1011
maker-scaffold_2-augustus-gene-0.1505-mRNA-1	216|PHI:216|HDC1|AAK35180|5017|Cochliobolus	72.73	462	119	4	13	468	16	476	0	710
maker-scaffold_2-augustus-gene-0.1559-mRNA-1	1618|PHI:1618|GzFET5|Q4IQT8|5518|Gibberella	32.6	273	162	4	3	253	4	276	6e-42	148
augustus_masked-scaffold_2-processed-gene-0.2080-mRNA-1	3629	27.93	333	207	10	166	486	16	327	3e-24	103
augustus_masked-scaffold_2-processed-gene-0.1840-mRNA-1	1456|PHI:1456|GzAra004|I1RN15|5518|Gibberella	27.06	425	259	11	25	401	315	736	8e-40	150
augustus_masked-scaffold_2-processed-gene-0.1968-mRNA-1	2382|PHI:2382|Upa2|Q6QIY0|5270|Ustilago	41.64	281	162	2	229	508	9	288	1e-74	240
augustus_masked-scaffold_2-processed-gene-0.2014-mRNA-1	244|PHI:244|CLAP1|AAN62846|290576|Colletotrichum	67.01	1182	332	10	9	1179	27	1161	0	1545
augustus_masked-scaffold_2-processed-gene-0.2014-mRNA-1	244|PHI:244|CLAP1|AAN62846|290576|Colletotrichum	42.7	185	93	3	168	346	15	192	1e-31	132
augustus_masked-scaffold_2-processed-gene-0.2073-mRNA-1	3332	31.25	160	98	4	243	392	14	171	3e-10	57.4
maker-scaffold_2-augustus-gene-0.1542-mRNA-1	2017|PHI:2017|COM1|MGG_01215|148305|Magnaporthe	35.25	590	250	21	187	679	183	737	6e-60	214
maker-scaffold_2-augustus-gene-0.1479-mRNA-1	2960|PHI:2960|frdA|C5BDL7|67780|Edwardsiella	30.13	312	132	12	171	463	171	415	6e-22	97.4
maker-scaffold_2-augustus-gene-0.1602-mRNA-1	2094|PHI:2094|Yvc1|MGG_09828|148305|Magnaporthe	58.84	639	250	4	1	630	1	635	0	771
augustus_masked-scaffold_2-processed-gene-0.1835-mRNA-1	2393|PHI:2393|Related	28.26	92	50	1	428	519	316	391	2e-07	50.4
snap_masked-scaffold_2-processed-gene-0.798-mRNA-1	1984|PHI:1984|GzZC299|I1RB67|5518|Gibberella	41.94	515	272	8	126	623	106	610	2e-145	437
snap_masked-scaffold_2-processed-gene-0.798-mRNA-1	1984|PHI:1984|GzZC299|I1RB67|5518|Gibberella	67.44	43	14	0	1	43	53	95	2e-11	63.9
maker-scaffold_2-augustus-gene-0.1621-mRNA-1	2595|PHI:2595|Tc52|D3JLB9|5693|Trypanosoma	26.49	185	115	7	71	253	31	196	8e-10	58.5
maker-scaffold_2-augustus-gene-0.1589-mRNA-1	2247|PHI:2247|Sch1|EAT82552|13684|Phaeosphaeria	33.83	201	119	7	11	209	38	226	1e-15	72.4
augustus_masked-scaffold_2-processed-gene-0.1848-mRNA-1	2644|PHI:2644|thioredoxin	31.52	92	61	1	28	119	2	91	2e-12	62.4
maker-scaffold_2-snap-gene-0.2623-mRNA-1	2844|PHI:2844|BRM2|O93802|5599|Alternaria	27.41	259	163	11	3	247	7	254	3e-16	73.6
maker-scaffold_2-snap-gene-0.2539-mRNA-1	1249|PHI:1249|FGSG_00132|I1RB79|5518|Gibberella	69.13	635	127	10	1	623	1	578	0	810
snap_masked-scaffold_2-processed-gene-0.840-mRNA-1	2514|PHI:2514|PFS2|Q4X1Y0|746128|Aspergillus	25.16	159	108	3	58	207	23	179	2e-09	57.8
maker-scaffold_2-augustus-gene-0.1552-mRNA-1	3039	48.68	758	311	24	2	721	3	720	0	583
augustus_masked-scaffold_2-processed-gene-0.2077-mRNA-1	1573|PHI:1573|GzOB013|I1RFJ2|5518|Gibberella	73.2	959	177	12	3	891	5	953	0	1384
maker-scaffold_2-augustus-gene-0.1620-mRNA-1	1683|PHI:1683|GzRad001|I1RK33|5518|Gibberella	68.89	704	176	10	1	683	1	682	0	905
maker-scaffold_2-augustus-gene-0.1514-mRNA-1	3387	28.17	323	205	11	16	329	1721	2025	2e-22	96.3
augustus_masked-scaffold_2-processed-gene-0.1832-mRNA-1	796|PHI:796|MGG_02423|EDJ98620|318829|Magnaporthe	41.18	221	117	4	1	217	1	212	2e-39	139
maker-scaffold_2-augustus-gene-0.1492-mRNA-1	2020|PHI:2020|Tup1|XP_759427|5270|Ustilago	25.64	195	135	4	156	343	469	660	5e-11	63.5
augustus_masked-scaffold_2-processed-gene-0.1875-mRNA-1	2038|PHI:2038|Mir1|MGG_02370|148305|Magnaporthe	26.62	154	103	5	164	312	48	196	4e-07	48.9
augustus_masked-scaffold_2-processed-gene-0.2002-mRNA-1	1531|PHI:1531|GzSsu72|Q4IPC8|5518|Gibberella	81.71	257	45	1	1	257	1	255	3e-160	447
maker-scaffold_2-snap-gene-0.2499-mRNA-1	2086|PHI:2086|Moatg24|MGG_03638|148305|Magnaporthe	62.99	489	161	6	6	479	5	488	0	583
snap_masked-scaffold_2-processed-gene-0.850-mRNA-1	3162	48.33	1320	592	18	142	1396	70	1364	0	1193
maker-scaffold_2-snap-gene-0.2533-mRNA-1	3257	64.9	624	202	8	1	621	12	621	0	785
maker-scaffold_2-augustus-gene-0.1584-mRNA-1	2570|PHI:2570|CYB2|Q6FM61|5478|Candida	30	390	223	10	40	401	193	560	1e-53	187
maker-scaffold_2-snap-gene-0.2515-mRNA-1	2968|PHI:2968|Hxs1|J9VQA5|5207|Cryptococcus	33.33	486	310	7	16	498	5	479	3e-88	281
maker-scaffold_2-augustus-gene-0.1528-mRNA-1	2074|PHI:2074|Moatg6|MGG_03694|148305|Magnaporthe	59.65	513	177	8	1	506	2	491	0	600
maker-scaffold_2-augustus-gene-0.1539-mRNA-1	2537|PHI:2537|TRR1|Q4WQJ0|746128|Aspergillus	74.44	313	74	3	1	307	28	340	9e-174	489
maker-scaffold_2-snap-gene-0.2569-mRNA-1	2315|PHI:2315|ChLae1|G4XKY9|5016|Cochliobolus	35.41	305	175	10	23	322	3	290	6e-56	184
maker-scaffold_2-snap-gene-0.2607-mRNA-1	3037	70.73	533	153	2	3	533	4	535	0	817
augustus_masked-scaffold_2-processed-gene-0.2142-mRNA-1	1555|PHI:1555|GzMyb019|I1RDG6|5518|Gibberella	26.04	457	309	9	68	506	70	515	6e-43	159
augustus_masked-scaffold_2-processed-gene-0.2035-mRNA-1	1572|PHI:1572|GzOB012|I1RE94|5518|Gibberella	67.46	928	257	10	49	940	115	1033	0	1275
snap_masked-scaffold_2-processed-gene-0.904-mRNA-1	2433|PHI:2433|FgRgsB|I1RD16|5518|Gibberella	76.6	376	59	5	4	379	3	349	0	579
maker-scaffold_2-augustus-gene-0.1518-mRNA-1	1564|PHI:1564|GzOB004|Q4IPZ1|5518|Gibberella	89.74	78	8	0	1	78	1	78	8e-50	153
maker-scaffold_2-augustus-gene-0.1598-mRNA-1	538|PHI:538|FRT1|AAU87358|40559|Botrytis	26.94	464	328	6	101	560	103	559	1e-50	183
maker-scaffold_2-augustus-gene-0.1501-mRNA-1	1983|PHI:1983|GzZC298|I1RB90|5518|Gibberella	48.95	764	344	12	33	777	52	788	0	710
maker-scaffold_2-augustus-gene-0.1478-mRNA-1	1536|PHI:1536|GzMADS003|I1RY98|5518|Gibberella	51.23	730	235	25	1	658	1	681	2e-144	437
maker-scaffold_2-augustus-gene-0.1476-mRNA-1	2524|PHI:2524|nudC|Q70ZY8|746128|Aspergillus	60.94	192	67	2	39	222	9	200	1e-76	231
maker-scaffold_2-augustus-gene-0.1615-mRNA-1	2269|PHI:2269|Mdh1|0|13684|Phaeosphaeria	41.96	255	141	4	10	262	8	257	1e-55	181
maker-scaffold_2-augustus-gene-0.1623-mRNA-1	2959|PHI:2959|mdh|C5BF98|67780|Edwardsiella	52.22	316	135	7	20	327	2	309	5e-91	276
maker-scaffold_2-augustus-gene-0.1524-mRNA-1	339|PHI:339|CLPT1|CAC41973|290576|Colletotrichum	37.44	211	116	7	12	217	2	201	6e-36	125
augustus_masked-scaffold_2-processed-gene-0.1911-mRNA-1	339|PHI:339|CLPT1|CAC41973|290576|Colletotrichum	41.67	132	70	2	28	159	7	131	5e-30	113
maker-scaffold_2-snap-gene-0.2577-mRNA-1	213|PHI:213|CPA1|AAF69795|5207|Cryptococcus	62	150	50	2	14	163	4	146	5e-61	188
snap_masked-scaffold_2-processed-gene-0.863-mRNA-1	1565|PHI:1565|GzOB005|I1RBF6|5518|Gibberella	72.94	436	114	2	2	434	125	559	0	667
augustus_masked-scaffold_2-processed-gene-0.1922-mRNA-1	1630|PHI:1630|GzWing002|I1RB71|5518|Gibberella	68.53	394	102	7	25	416	8	381	0	536
maker-scaffold_2-augustus-gene-0.1612-mRNA-1	375|PHI:375|REN1|BAC55015|5507|Fusarium	55.65	805	252	28	1	796	1	709	0	772
maker-scaffold_2-snap-gene-0.2501-mRNA-1	1977|PHI:1977|GzZC292|I1RLM4|5518|Gibberella	52.71	719	250	15	15	727	7	641	0	679
maker-scaffold_2-augustus-gene-0.1521-mRNA-1	465|PHI:465|KIN2|AAB63337|5270|Ustilago	40.21	378	204	10	96	465	4	367	6e-70	251
snap_masked-scaffold_2-processed-gene-0.838-mRNA-1	1218|PHI:1218|FGSG_01559|I1RAY2|5518|Gibberella	93.79	338	18	1	1	338	1	335	0	613
augustus_masked-scaffold_2-processed-gene-0.2063-mRNA-1	1577|PHI:1577|GzOB017|I1RK79|5518|Gibberella	77.93	145	32	0	6	150	4	148	9e-86	249
augustus_masked-scaffold_2-processed-gene-0.2015-mRNA-1	2898|PHI:2896|BEC1005|CCU82697|62688|Blumeria	31.06	322	185	12	3	316	2	294	2e-33	126
augustus_masked-scaffold_2-processed-gene-0.1890-mRNA-1	2117|PHI:2117|SPM1|P58371|148305|Magnaporthe	38.34	386	203	10	122	475	29	411	3e-60	207
augustus_masked-scaffold_2-processed-gene-0.2134-mRNA-1	2191|PHI:2191|MoCYP51B	22.41	174	127	3	390	563	361	526	6e-08	52.8
augustus_masked-scaffold_2-processed-gene-0.2047-mRNA-1	860|PHI:860|MSP1|AAX07670|318829|Magnaporthe	63.42	421	139	6	1	407	1	420	0	532
snap_masked-scaffold_2-processed-gene-0.1007-mRNA-1	2315|PHI:2315|ChLae1|G4XKY9|5016|Cochliobolus	34.83	290	181	6	46	328	2	290	6e-48	163
maker-scaffold_2-augustus-gene-0.1628-mRNA-1	2269|PHI:2269|Mdh1|0|13684|Phaeosphaeria	42.86	287	137	7	15	296	1	265	6e-70	218
maker-scaffold_2-snap-gene-0.2599-mRNA-1	734|PHI:734|FOW2|BAE98264|5507|Fusarium	75.46	595	108	6	74	665	103	662	0	910
augustus_masked-scaffold_2-processed-gene-0.1913-mRNA-1	3128	28.65	171	74	5	23	191	21	145	2e-11	60.1
maker-scaffold_2-augustus-gene-0.1562-mRNA-1	1464|PHI:1464|GzCCAAT004|I1RMV4|5518|Gibberella	49.47	190	62	5	1	189	23	179	2e-51	164
maker-scaffold_2-snap-gene-0.2656-mRNA-1	1819|PHI:1819|GzZC134|I1S7J0|5518|Gibberella	48.13	241	122	3	38	276	2	241	3e-68	222
snap_masked-scaffold_2-processed-gene-0.1022-mRNA-1	1991|PHI:1991|GzZC306|I1R9K1|5518|Gibberella	22.5	769	449	26	13	754	14	662	3e-30	125
augustus_masked-scaffold_2-processed-gene-0.2075-mRNA-1	1554|PHI:1554|GzMyb018|I1RC64|5518|Gibberella	34.74	213	111	10	135	331	321	521	4e-21	92
maker-scaffold_2-augustus-gene-0.1597-mRNA-1	339|PHI:339|CLPT1|CAC41973|290576|Colletotrichum	39.49	157	95	0	16	172	12	168	9e-37	127
maker-scaffold_2-augustus-gene-0.1496-mRNA-1	3381	22.67	397	235	11	17	401	299	635	4e-12	65.5
maker-scaffold_2-snap-gene-0.2502-mRNA-1	1783|PHI:1783|GzZC098|I1S2C5|5518|Gibberella	27.75	454	283	12	12	446	245	672	9e-33	129
snap_masked-scaffold_2-processed-gene-0.844-mRNA-1	1427|PHI:1427|GzC2H095|I1S4N1|5518|Gibberella	64.91	322	70	7	156	476	2	281	4e-137	399
maker-scaffold_2-snap-gene-0.2650-mRNA-1	1824|PHI:1824|GzZC139|I1RYC6|5518|Gibberella	28.57	581	374	11	169	732	20	576	3e-62	218
snap_masked-scaffold_2-processed-gene-0.781-mRNA-1	2684|PHI:2684|crp|P0A2T6|90371|Salmonella	25.49	102	72	2	99	196	30	131	8e-07	48.5
snap_masked-scaffold_2-processed-gene-0.718-mRNA-1	3119	31.93	119	64	4	12	129	5	107	8e-10	51.2
augustus_masked-scaffold_2-processed-gene-0.1930-mRNA-1	1473|PHI:1473|GzHMG005|I1RB25|5518|Gibberella	60.45	354	113	6	41	393	19	346	1e-122	360
augustus_masked-scaffold_2-processed-gene-0.2067-mRNA-1	3097	42.78	395	184	9	45	407	98	482	4e-100	309
maker-scaffold_2-augustus-gene-0.1565-mRNA-1	3328	68.13	637	189	5	1	636	20	643	0	894
maker-scaffold_2-augustus-gene-0.1601-mRNA-1	1707|PHI:1707|GzZC022|I1RJY6|5518|Gibberella	39.9	614	299	8	232	845	170	713	2e-147	457
maker-scaffold_2-snap-gene-0.2601-mRNA-1	1989|PHI:1989|GzZC304|I1R9Z6|5518|Gibberella	50	42	21	0	453	494	73	114	5e-08	53.1
snap_masked-scaffold_2-processed-gene-0.862-mRNA-1	1565|PHI:1565|GzOB005|I1RBF6|5518|Gibberella	40.32	124	67	2	32	154	3	120	4e-23	93.6
maker-scaffold_2-augustus-gene-0.1805-mRNA-1	2067|PHI:2067|ABC4|MGG_00937|148305|Magnaporthe	26.42	193	122	6	413	591	1271	1457	5e-07	51.2
augustus_masked-scaffold_2-processed-gene-0.2461-mRNA-1	673|PHI:673|Can1|AAZ30050|178876|Cryptococcus	35.57	194	122	2	16	206	13	206	9e-39	134
maker-scaffold_2-augustus-gene-0.1641-mRNA-1	2038|PHI:2038|Mir1|MGG_02370|148305|Magnaporthe	50.5	299	143	3	12	310	16	309	6e-82	251
maker-scaffold_2-augustus-gene-0.1698-mRNA-1	1967|PHI:1967|GzZC282|I1RB16|5518|Gibberella	68.91	788	179	11	1	767	1	743	0	1096
maker-scaffold_2-augustus-gene-0.1710-mRNA-1	267|PHI:267|MLT1|AAD51594|5476|Candida	30.31	1224	699	33	450	1585	449	1606	1e-151	505
augustus_masked-scaffold_2-processed-gene-0.2268-mRNA-1	2823|PHI:2823|PES1|Q59X38|5476|Candida	43.75	528	217	10	1	515	1	461	2e-136	414
maker-scaffold_2-augustus-gene-0.1746-mRNA-1	1251|PHI:1251|FGSG_09150|I1RD19|5518|Gibberella	74.77	535	125	5	7	540	2	527	0	844
augustus_masked-scaffold_2-processed-gene-0.2408-mRNA-1	3459	25.43	405	241	13	3	407	50	393	2e-29	119
maker-scaffold_2-augustus-gene-0.1740-mRNA-1	138|PHI:138|CaNIK1|BAA24952|5476|Candida	36.89	515	237	15	837	1272	481	986	6e-75	269
maker-scaffold_2-augustus-gene-0.1642-mRNA-1	1006|PHI:1006|HMR1|Not	70.09	1160	287	15	2	1150	1	1111	0	1626
maker-scaffold_2-augustus-gene-0.1753-mRNA-1	1222|PHI:1222|FGSG_00132|I1RMV6|5518|Gibberella	67.16	1629	428	22	1	1626	1	1525	0	2197
augustus_masked-scaffold_2-processed-gene-0.2362-mRNA-1	2025|PHI:2025|HDL1|G4MQZ9|148305|Magnaporthe	28.68	136	78	6	133	255	215	344	1e-07	51.2
maker-scaffold_2-augustus-gene-0.1646-mRNA-1	465|PHI:465|KIN2|AAB63337|5270|Ustilago	40.72	334	186	6	57	386	15	340	3e-62	227
snap_masked-scaffold_2-processed-gene-0.1413-mRNA-1	748|PHI:748|um00446|Not	42.76	732	381	10	3	702	88	813	0	565
maker-scaffold_2-augustus-gene-0.1756-mRNA-1	96|PHI:96|FAS2|AAA34345|5476|Candida	63.74	1903	629	17	1	1860	1	1885	0	2461
augustus_masked-scaffold_2-processed-gene-0.2315-mRNA-1	1627|PHI:1627|GzTF2S002|I1RW90|5518|Gibberella	52.94	34	16	0	286	319	75	108	9e-08	47.8
maker-scaffold_2-snap-gene-0.2836-mRNA-1	210|PHI:210|CAP1|AAD42978|5476|Candida	37.52	549	300	12	8	529	13	545	7e-100	313
maker-scaffold_2-snap-gene-0.2680-mRNA-1	306|PHI:306|KEX2|AAB80929|5476|Candida	43.64	660	339	13	4	638	8	659	0	560
maker-scaffold_2-snap-gene-0.2859-mRNA-1	2256|PHI:2256|Xdh1|Q0UA24|13684|Phaeosphaeria	25.87	286	173	10	50	330	23	274	3e-16	77.4
maker-scaffold_2-augustus-gene-0.1767-mRNA-1	1056|PHI:1056|CgCHSV|AAL23719|31870|Colletotrichum	71.54	1887	498	17	1	1869	1	1866	0	2801
maker-scaffold_2-augustus-gene-0.1684-mRNA-1	1052|PHI:1052|PHL1|ACB38886|135779|Cercospora	23.38	603	322	23	95	584	6	581	4e-21	95.1
maker-scaffold_2-augustus-gene-0.1813-mRNA-1	2098|PHI:2098|Calcium-transporting	58.07	1090	396	13	9	1055	5	1076	0	1233
maker-scaffold_2-augustus-gene-0.1818-mRNA-1	387|PHI:387|UGD1|AAK95561|5207|Cryptococcus	50.89	450	184	5	31	473	4	423	7e-156	459
maker-scaffold_2-augustus-gene-0.1810-mRNA-1	2267|PHI:2267|Mls1|0|13684|Phaeosphaeria	65.07	544	165	2	10	553	11	529	0	745
maker-scaffold_2-snap-gene-0.2713-mRNA-1	1561|PHI:1561|GzOB001|I1R9W2|5518|Gibberella	68.73	291	87	2	1	287	8	298	2e-135	386
augustus_masked-scaffold_2-processed-gene-0.2364-mRNA-1	2843|PHI:2843|CnPlb1|Q9P8P2|5207|Cryptococcus	28.19	415	227	20	208	599	61	427	1e-22	100
augustus_masked-scaffold_2-processed-gene-0.2299-mRNA-1	1458|PHI:1458|GzAra006|Q4I7F9|5518|Gibberella	24.19	496	268	17	177	648	272	683	4e-25	108
snap_masked-scaffold_2-processed-gene-0.1410-mRNA-1	1635|PHI:1635|GzWing007|I1RFX1|5518|Gibberella	23.85	348	250	9	55	397	59	396	2e-19	87
augustus_masked-scaffold_2-processed-gene-0.2206-mRNA-1	812|PHI:812|MGG_10702|EDJ94108|318829|Magnaporthe	28.03	371	234	10	2	357	19	371	1e-31	122
augustus_masked-scaffold_2-processed-gene-0.2485-mRNA-1	2100|PHI:2100|Spf1|MGG_12005|148305|Magnaporthe	76.32	1309	304	4	7	1311	9	1315	0	2069
augustus_masked-scaffold_2-processed-gene-0.2189-mRNA-1	1943|PHI:1943|GzZC258|I1RY79|5518|Gibberella	60.13	918	291	18	1	912	1	849	0	1067
maker-scaffold_2-augustus-gene-0.1779-mRNA-1	259|PHI:259|GPI7|AAL83897|5476|Candida	28.9	173	100	6	226	393	213	367	2e-10	62.4
snap_masked-scaffold_2-processed-gene-0.1383-mRNA-1	1637|PHI:1637|GzWing009|Q4IEV4|5518|Gibberella	76.59	504	111	5	1	499	1	502	0	781
augustus_masked-scaffold_2-processed-gene-0.2395-mRNA-1	1570|PHI:1570|GzOB010|I1RE46|5518|Gibberella	80.43	884	155	6	1	883	1	867	0	1450
maker-scaffold_2-snap-gene-0.2876-mRNA-1	1293|PHI:1293|GzAPSES001|I1RK32|5518|Gibberella	70.14	807	195	16	20	806	25	805	0	1107
maker-scaffold_2-augustus-gene-0.1689-mRNA-1	277|PHI:277|BCP1|AAQ16572|40559|Botrytis	82.12	179	31	1	1	178	43	221	2e-110	315
maker-scaffold_2-snap-gene-0.2717-mRNA-1	2321|PHI:2321|SidI|Q4WR83|746128|Aspergillus	25	588	330	21	19	565	52	569	4e-30	122
snap_masked-scaffold_2-processed-gene-0.1445-mRNA-1	2269|PHI:2269|Mdh1|0|13684|Phaeosphaeria	33.07	257	163	6	46	299	15	265	5e-34	124
augustus_masked-scaffold_2-processed-gene-0.2477-mRNA-1	2240|PHI:2240|Srt1|Q4PBY9|5270|Ustilago	24.9	502	338	9	56	537	23	505	4e-32	127
augustus_masked-scaffold_2-processed-gene-0.2254-mRNA-1	2488|PHI:2488|Man1|G4ND25|148305|Magnaporthe	36.75	117	67	4	478	588	414	529	2e-09	58.5
maker-scaffold_2-snap-gene-0.2696-mRNA-1	1605|PHI:1605|GzOB046|I1S216|5518|Gibberella	40	85	47	2	572	652	443	527	8e-11	62
maker-scaffold_2-snap-gene-0.2782-mRNA-1	2336|PHI:2336|NIA1|O00101|13684|Stagonospora	28.05	221	125	3	78	264	650	870	4e-23	97.8
snap_masked-scaffold_2-processed-gene-0.1160-mRNA-1	1263|PHI:1263|FGSG_04770|I1RB84|5518|Gibberella	58.08	594	216	11	12	595	13	583	0	660
augustus_masked-scaffold_2-processed-gene-0.2369-mRNA-1	1288|PHI:1288|FGSG_07812|I1RE83|5518|Gibberella	67.2	439	120	8	48	483	4	421	0	546
augustus_masked-scaffold_2-processed-gene-0.2422-mRNA-1	3028	25.72	451	267	15	6	455	45	428	3e-22	95.9
augustus_masked-scaffold_2-processed-gene-0.2284-mRNA-1	2255|PHI:2255|Abd1|Q0U2A0|13684|Phaeosphaeria	70.44	362	102	3	20	379	13	371	0	535
maker-scaffold_2-snap-gene-0.2700-mRNA-1	2107|PHI:2107|Zinc-regulated	43.38	634	255	15	1	565	1	599	2e-145	434
maker-scaffold_2-snap-gene-0.2881-mRNA-1	2266|PHI:2266|Ptr2|0|13684|Phaeosphaeria	35.62	539	270	10	57	538	78	596	4e-107	335
maker-scaffold_2-augustus-gene-0.1692-mRNA-1	194|PHI:194|URE1|AAC62257|5207|Cryptococcus	60.88	841	317	7	1	838	1	832	0	1053
maker-scaffold_2-augustus-gene-0.1762-mRNA-1	2358|PHI:2358|PLD|Q4WZL4|746128|Aspergillus	41.22	524	256	12	359	857	605	1101	7e-114	374
maker-scaffold_2-augustus-gene-0.1762-mRNA-1	2358|PHI:2358|PLD|Q4WZL4|746128|Aspergillus	46.23	305	121	3	68	336	139	436	1e-81	284
maker-scaffold_2-augustus-gene-0.1743-mRNA-1	2654|PHI:2654|DUR1,2|Q59VF3|5476|Candida	36.09	133	83	2	103	234	69	200	2e-10	61.6
augustus_masked-scaffold_2-processed-gene-0.2448-mRNA-1	2257|PHI:2257|Pbl1|Q0UHM8|13684|Phaeosphaeria	57.01	335	138	4	39	372	51	380	3e-113	337
augustus_masked-scaffold_2-processed-gene-0.2476-mRNA-1	1662|PHI:1662|GzCCHC002|I1REJ1|5518|Gibberella	25	488	329	12	26	491	632	1104	1e-38	149
maker-scaffold_2-augustus-gene-0.1780-mRNA-1	1481|PHI:1481|GzHMG013|I1RE60|5518|Gibberella	40.88	499	220	17	2	466	3	460	6e-90	283
augustus_masked-scaffold_2-processed-gene-0.2238-mRNA-1	3238	37.27	220	83	7	6	194	43	238	2e-37	130
maker-scaffold_2-augustus-gene-0.1718-mRNA-1	2474|PHI:2474|imd1|E3P6S0|5207|Cryptococcus	64.29	532	184	4	10	537	15	544	0	689
maker-scaffold_2-snap-gene-0.2771-mRNA-1	190|PHI:190|TEC1|EAL04411|5476|Candida	31.93	119	57	5	187	300	184	283	3e-08	55.1
augustus_masked-scaffold_2-processed-gene-0.2487-mRNA-1	26|PHI:26|CaMDR1|CAA37820|5476|Candida	26.52	460	318	9	65	514	115	564	2e-40	152
augustus_masked-scaffold_2-processed-gene-0.2175-mRNA-1	2527|PHI:2527|SEC31|Q4X0M4|746128|Aspergillus	25.37	201	137	5	109	305	55	246	7e-10	60.8
maker-scaffold_2-snap-gene-0.2734-mRNA-1	2107|PHI:2107|Zinc-regulated	41.95	410	214	8	66	470	209	599	4e-86	276
maker-scaffold_2-augustus-gene-0.1793-mRNA-1	1684|PHI:1684|GzRad002|I1RK66|5518|Gibberella	60	180	63	4	173	348	116	290	2e-70	225
maker-scaffold_2-augustus-gene-0.1794-mRNA-1	785|PHI:785|MGG_04128|EDJ99431|318829|Magnaporthe	67.11	532	159	5	16	537	19	544	0	739
augustus_masked-scaffold_2-processed-gene-0.2345-mRNA-1	286|PHI:286|CLC-A|AAO73005|5207|Cryptococcus	51.59	754	319	10	54	766	37	785	0	736
maker-scaffold_2-snap-gene-0.2743-mRNA-1	1301|PHI:1301|GzbHLH002|I1RB45|5518|Gibberella	70.75	106	29	1	271	374	1	106	3e-44	149
maker-scaffold_2-augustus-gene-0.1760-mRNA-1	2570|PHI:2570|CYB2|Q6FM61|5478|Candida	53.29	471	208	6	1	459	110	580	1e-176	510
snap_masked-scaffold_2-processed-gene-0.1184-mRNA-1	1695|PHI:1695|GzZC010|I1S2I3|5518|Gibberella	31.06	602	366	16	35	621	53	620	7e-73	247
snap_masked-scaffold_2-processed-gene-0.1183-mRNA-1	1456|PHI:1456|GzAra004|I1RN15|5518|Gibberella	34.81	474	261	11	55	486	311	778	2e-84	278
augustus_masked-scaffold_2-processed-gene-0.2387-mRNA-1	2981|PHI:2981|Ctf1|A6N6J8|59765|Fusarium	72.12	929	192	11	37	953	29	902	0	1328
maker-scaffold_2-augustus-gene-0.1773-mRNA-1	2104|PHI:2104|Vacuolar	30.15	481	258	10	18	441	148	607	3e-56	196
maker-scaffold_2-augustus-gene-0.1755-mRNA-1	2532|PHI:2532|HEM15|Q4WUA3|746128|Aspergillus	73.8	374	82	3	24	397	33	390	0	575
maker-scaffold_2-snap-gene-0.2822-mRNA-1	1571|PHI:1571|GzOB011|I1RE76|5518|Gibberella	81.41	156	27	2	12	165	9	164	5e-90	261
maker-scaffold_2-snap-gene-0.2870-mRNA-1	2539|PHI:2539|CDS1|Q4WJ71|746128|Aspergillus	59.52	420	114	4	27	394	4	419	2e-180	511
augustus_masked-scaffold_2-processed-gene-0.2172-mRNA-1	2269|PHI:2269|Mdh1|0|13684|Phaeosphaeria	67.67	266	85	1	1	265	1	266	2e-136	387
maker-scaffold_2-augustus-gene-0.1676-mRNA-1	4506	26.31	517	314	15	741	1204	669	1171	6e-47	182
augustus_masked-scaffold_2-processed-gene-0.2338-mRNA-1	616|PHI:616|sseA|AAO68047|216597|Salmonella	38.15	249	134	6	77	323	42	272	1e-46	160
maker-scaffold_2-augustus-gene-0.1655-mRNA-1	191|PHI:191|TOM1|AAB08446|39703|Septoria	41.62	788	364	22	50	769	43	802	3e-177	530
snap_masked-scaffold_2-processed-gene-0.1268-mRNA-1	2058|PHI:2058|LHS1|MGG_06648.5|148305|Magnaporthe	26.16	302	194	5	56	331	144	442	1e-26	112
snap_masked-scaffold_2-processed-gene-0.1289-mRNA-1	2395|PHI:2395|GzSYN1|I1RBM2|5518|Gibberella	68.59	347	96	5	55	390	37	381	6e-147	423
maker-scaffold_2-augustus-gene-0.1682-mRNA-1	2034|PHI:2034|MFP1|G4MZY1|148305|Magnaporthe	23.7	211	142	3	17	227	324	515	6e-08	53.1
snap_masked-scaffold_2-processed-gene-0.1194-mRNA-1	2654|PHI:2654|DUR1,2|Q59VF3|5476|Candida	23.7	405	256	15	173	555	70	443	1e-12	68.6
maker-scaffold_2-snap-gene-0.2867-mRNA-1	598|PHI:598|THIOL|ABB55459|5022|Leptosphaeria	45.48	354	187	4	44	392	6	358	7e-90	276
augustus_masked-scaffold_2-processed-gene-0.2467-mRNA-1	2968|PHI:2968|Hxs1|J9VQA5|5207|Cryptococcus	25.15	493	331	8	2	463	31	516	1e-35	136
maker-scaffold_2-augustus-gene-0.1675-mRNA-1	2654|PHI:2654|DUR1,2|Q59VF3|5476|Candida	26.54	373	221	14	125	465	69	420	1e-10	61.6
maker-scaffold_2-augustus-gene-0.1725-mRNA-1	2552|PHI:2552|NOP4|Q4WNM3|746128|Aspergillus	31.96	194	112	6	673	852	49	236	5e-19	89.4
snap_masked-scaffold_2-processed-gene-0.1154-mRNA-1	1474|PHI:1474|GzHMG006|I1RB89|5518|Gibberella	41.84	392	175	14	584	956	521	878	2e-70	250
snap_masked-scaffold_2-processed-gene-0.1154-mRNA-1	1474|PHI:1474|GzHMG006|I1RB89|5518|Gibberella	43.28	305	138	12	187	469	201	492	2e-39	155
snap_masked-scaffold_2-processed-gene-0.1388-mRNA-1	336|PHI:336|CHS2|AAT77182|5507|Fusarium	76.24	964	204	10	105	1056	91	1041	0	1482
maker-scaffold_2-snap-gene-0.2805-mRNA-1	2244|PHI:2244|37865|gi|46099354|5270|Ustilago	41.83	361	196	7	136	490	5	357	6e-87	273
augustus_masked-scaffold_2-processed-gene-0.2376-mRNA-1	2058|PHI:2058|LHS1|MGG_06648.5|148305|Magnaporthe	28.7	439	268	12	2	398	23	458	6e-38	149
augustus_masked-scaffold_2-processed-gene-0.2430-mRNA-1	571|PHI:571|XYL1|AAA33024|5017|Cochliobolus	65.13	195	67	1	24	218	25	218	7e-90	265
maker-scaffold_2-augustus-gene-0.1723-mRNA-1	2401|PHI:2401|CaRING1|G0T3B3|456327|Xanthomonas	39.34	61	33	3	274	333	107	164	4e-08	50.8
maker-scaffold_2-snap-gene-0.2686-mRNA-1	1957|PHI:1957|GzZC272|I1RLS0|5518|Gibberella	54.83	724	288	9	14	733	7	695	0	811
maker-scaffold_2-snap-gene-0.2686-mRNA-1	1957|PHI:1957|GzZC272|I1RLS0|5518|Gibberella	28.97	214	132	9	795	998	673	876	9e-13	69.7
snap_masked-scaffold_2-processed-gene-0.1108-mRNA-1	1597|PHI:1597|GzOB037|I1RYF6|5518|Gibberella	58.96	1635	528	23	1	1611	6	1521	0	1835
maker-scaffold_2-snap-gene-0.2863-mRNA-1	1833|PHI:1833|GzZC148|I1RK16|5518|Gibberella	67.04	628	164	9	106	731	42	628	0	819
maker-scaffold_2-snap-gene-0.2794-mRNA-1	2315|PHI:2315|ChLae1|G4XKY9|5016|Cochliobolus	27.61	297	183	8	71	343	1	289	6e-27	106
maker-scaffold_2-augustus-gene-0.1796-mRNA-1	806|PHI:806|MGG_04137|EDJ99440|318829|Magnaporthe	43.6	250	131	3	2	244	3	249	9e-68	210
maker-scaffold_2-snap-gene-0.2871-mRNA-1	2022|PHI:2022|BUF1|MGG_02252|148305|Magnaporthe	27.1	214	121	5	14	226	27	206	9e-13	64.7
snap_masked-scaffold_2-processed-gene-0.1456-mRNA-1	4194	27.31	227	140	7	170	372	250	475	2e-14	72
augustus_masked-scaffold_2-processed-gene-0.2260-mRNA-1	1443|PHI:1443|GzGATA001|I1RB11|5518|Gibberella	58.37	526	143	11	21	540	21	476	0	562
maker-scaffold_2-snap-gene-0.2704-mRNA-1	3354	32.43	74	50	0	184	257	3027	3100	9e-08	52
snap_masked-scaffold_2-processed-gene-0.1144-mRNA-1	1842|PHI:1842|GzZC157|I1RBA2|5518|Gibberella	46.83	741	221	15	4	712	22	621	0	612
maker-scaffold_2-augustus-gene-0.1758-mRNA-1	1941|PHI:1941|GzZC256|I1RGD9|5518|Gibberella	26.8	724	399	20	3	657	24	685	6e-70	247
augustus_masked-scaffold_2-processed-gene-0.2210-mRNA-1	1317|PHI:1317|GzBrom002|I1RQE9|5518|Gibberella	39.74	78	46	1	316	392	319	396	5e-13	68.9
maker-scaffold_2-snap-gene-0.2755-mRNA-1	1563|PHI:1563|GzOB003|I1RAX7|5518|Gibberella	90.85	164	11	1	18	181	2	161	1e-106	304
maker-scaffold_2-augustus-gene-0.1703-mRNA-1	2113|PHI:2113|Kin4|MGG_01196|148305|Magnaporthe	49.63	1068	382	36	1	954	1	1026	0	837
augustus_masked-scaffold_2-processed-gene-0.2325-mRNA-1	1619|PHI:1619|GzJUM001|I1RBK8|5518|Gibberella	54.15	349	145	5	146	493	120	454	5e-127	382
maker-scaffold_2-augustus-gene-0.1802-mRNA-1	2625|PHI:2625|purA|P65882|90371|Salmonella	34.51	452	254	10	5	444	6	427	2e-80	256
snap_masked-scaffold_2-processed-gene-0.1111-mRNA-1	19|PHI:19|NMT|AAA17547|5207|Cryptococcus	46.3	473	210	11	120	549	3	474	2e-132	404
augustus_masked-scaffold_2-processed-gene-0.2357-mRNA-1	1022|PHI:1022|XLNR|ABN41464|5508|Fusarium	53.55	915	261	23	158	1013	82	891	0	800
augustus_masked-scaffold_2-processed-gene-0.2481-mRNA-1	2008|PHI:2008|HST1|EDJ98541|148305|Magnaporthe	38.37	86	44	4	224	305	235	315	3e-08	54.7
maker-scaffold_2-augustus-gene-0.1766-mRNA-1	3236	31.12	437	261	14	70	478	95	519	7e-61	209
snap_masked-scaffold_2-processed-gene-0.1319-mRNA-1	441|PHI:441|BTP1|CAE55153|40559|Botrytis	27.46	193	133	4	68	254	130	321	1e-08	52.8
snap_masked-scaffold_2-processed-gene-0.1078-mRNA-1	1369|PHI:1369|GzC2H031|I1RLS1|5518|Gibberella	60	300	57	8	1	238	1	299	1e-109	319
augustus_masked-scaffold_2-processed-gene-0.2363-mRNA-1	2401|PHI:2401|CaRING1|G0T3B3|456327|Xanthomonas	38.96	77	42	3	482	554	75	150	2e-08	52.8
augustus_masked-scaffold_2-processed-gene-0.2308-mRNA-1	1284|PHI:1284|FGSG_13509|I1RI73|5518|Gibberella	34.87	238	132	8	528	752	263	490	8e-32	127
augustus_masked-scaffold_2-processed-gene-0.2308-mRNA-1	1284|PHI:1284|FGSG_13509|I1RI73|5518|Gibberella	29.24	171	99	8	292	445	92	257	3e-12	67
maker-scaffold_2-snap-gene-0.2750-mRNA-1	2103|PHI:2103|Vacuolar	51.05	286	123	4	15	288	102	382	1e-79	270
maker-scaffold_2-snap-gene-0.2750-mRNA-1	2103|PHI:2103|Vacuolar	60.82	171	66	1	530	699	576	746	4e-63	224
maker-scaffold_22-augustus-gene-0.173-mRNA-1	2022|PHI:2022|BUF1|MGG_02252|148305|Magnaporthe	27.65	264	163	7	2	246	26	280	1e-27	106
augustus_masked-scaffold_22-processed-gene-0.297-mRNA-1	1071|PHI:1071|Gas1|CAF05793|5270|Ustilago	23.89	607	391	20	158	739	308	868	2e-26	113
maker-scaffold_22-augustus-gene-0.170-mRNA-1	2309|PHI:2309|BcatrB|Q9UW03|40559|Botrytis	43	1451	772	21	43	1468	13	1433	0	1163
augustus_masked-scaffold_22-processed-gene-0.303-mRNA-1	2616|PHI:2616|InlA|Q2L8G9|1639|Listeria	27.05	292	189	7	1387	1658	94	381	6e-17	84.3
augustus_masked-scaffold_22-processed-gene-0.303-mRNA-1	2616|PHI:2616|InlA|Q2L8G9|1639|Listeria	24.73	275	177	6	1369	1642	164	409	1e-12	70.1
augustus_masked-scaffold_22-processed-gene-0.303-mRNA-1	2616|PHI:2616|InlA|Q2L8G9|1639|Listeria	24.81	270	183	8	1411	1675	74	328	1e-10	63.9
augustus_masked-scaffold_22-processed-gene-0.314-mRNA-1	1783|PHI:1783|GzZC098|I1S2C5|5518|Gibberella	64.24	688	218	7	9	685	20	690	0	867
snap_masked-scaffold_22-processed-gene-0.45-mRNA-1	3630	36.15	343	204	7	128	467	119	449	2e-55	203
maker-scaffold_22-augustus-gene-0.160-mRNA-1	2105|PHI:2105|Calcium	59.78	1206	379	29	3	1167	18	1158	0	1311
augustus_masked-scaffold_22-processed-gene-0.332-mRNA-1	465|PHI:465|KIN2|AAB63337|5270|Ustilago	30.71	394	211	11	53	443	5	339	7e-49	187
augustus_masked-scaffold_22-processed-gene-0.293-mRNA-1	872|PHI:872|MGG_03284|EDK00201|318829|Magnaporthe	40	385	180	6	1	373	1	346	6e-84	285
augustus_masked-scaffold_22-processed-gene-0.293-mRNA-1	872|PHI:872|MGG_03284|EDK00201|318829|Magnaporthe	38.57	350	166	9	507	834	445	767	1e-61	221
maker-scaffold_22-snap-gene-0.8-mRNA-1	2441|PHI:2441|MgAlg2|F9XJV5|1047171|Mycosphaerella	48.85	436	211	7	36	464	4	434	3e-137	407
augustus_masked-scaffold_22-processed-gene-0.323-mRNA-1	1555|PHI:1555|GzMyb019|I1RDG6|5518|Gibberella	26.52	445	305	10	37	464	74	513	2e-45	166
augustus_masked-scaffold_22-processed-gene-0.302-mRNA-1	1651|PHI:1651|GzWing023|I1S0U2|5518|Gibberella	52.9	431	180	5	2	429	6	416	5e-158	455
maker-scaffold_22-augustus-gene-0.166-mRNA-1	1468|PHI:1468|GzCCAAT008|Q4HTT1|5518|Gibberella	62.5	104	37	2	28	130	19	121	1e-34	117
augustus_masked-scaffold_22-processed-gene-0.319-mRNA-1	1764|PHI:1764|GzZC079|Q4I0C5|5518|Gibberella	37.96	519	277	7	12	528	66	541	5e-115	353
augustus_masked-scaffold_22-processed-gene-0.364-mRNA-1	3387	23.72	371	210	16	17	374	1715	2025	3e-11	62.8
snap_masked-scaffold_22-processed-gene-0.143-mRNA-1	812|PHI:812|MGG_10702|EDJ94108|318829|Magnaporthe	36.47	351	212	7	2	344	26	373	2e-67	220
maker-scaffold_22-snap-gene-0.35-mRNA-1	2654|PHI:2654|DUR1,2|Q59VF3|5476|Candida	45.12	1855	921	33	14	1820	7	1812	0	1561
augustus_masked-scaffold_22-processed-gene-0.386-mRNA-1	2838|PHI:2838|TOX9|D2SZX8|5016|Cochliobolus	32.81	256	145	4	17	247	20	273	9e-41	141
maker-scaffold_22-snap-gene-0.43-mRNA-1	2488|PHI:2488|Man1|G4ND25|148305|Magnaporthe	34.1	519	293	15	60	549	27	525	2e-64	219
maker-scaffold_22-augustus-gene-0.176-mRNA-1	3594	32.95	440	191	13	468	850	483	875	7e-59	217
maker-scaffold_22-augustus-gene-0.176-mRNA-1	3594	26.61	124	87	2	296	419	246	365	1e-10	62.8
maker-scaffold_22-augustus-gene-0.178-mRNA-1	1628|PHI:1628|FgFSR1|I1RDG9|5518|Gibberella	70.41	845	228	12	1	841	1	827	0	1192
augustus_masked-scaffold_22-processed-gene-0.379-mRNA-1	4194	25.95	501	324	13	4	488	7	476	1e-45	166
augustus_masked-scaffold_22-processed-gene-0.370-mRNA-1	981|PHI:981|hopI1|AAL84247|59511|Pseudomonas	40.85	71	39	2	43	112	353	421	1e-07	50.4
maker-scaffold_22-snap-gene-0.39-mRNA-1	2256|PHI:2256|Xdh1|Q0UA24|13684|Phaeosphaeria	32.42	330	202	4	1	318	38	358	2e-47	164
snap_masked-scaffold_22-processed-gene-0.97-mRNA-1	1566|PHI:1566|GzOB006|I1RC95|5518|Gibberella	45.7	372	197	1	2	373	10	376	3e-106	319
augustus_masked-scaffold_22-processed-gene-0.359-mRNA-1	3176	51.05	954	366	24	70	991	15	899	0	816
augustus_masked-scaffold_22-processed-gene-0.359-mRNA-1	3176	37.63	186	88	8	1190	1374	1042	1200	9e-11	63.9
maker-scaffold_22-snap-gene-0.26-mRNA-1	404|PHI:404|PTH11|AAD30436|318829|Magnaporthe	28.25	315	213	8	39	348	62	368	1e-33	131
maker-scaffold_22-augustus-gene-0.186-mRNA-1	1662|PHI:1662|GzCCHC002|I1REJ1|5518|Gibberella	25.37	406	291	6	36	438	646	1042	2e-37	145
augustus_masked-scaffold_22-processed-gene-0.373-mRNA-1	143|PHI:143|CHT|AAA33353|5563|Gloeocercospora	24.48	241	160	8	121	353	86	312	3e-12	64.3
maker-scaffold_22-augustus-gene-0.183-mRNA-1	1960|PHI:1960|GzZC275|I1RDE2|5518|Gibberella	55.62	863	305	19	272	1117	176	977	0	878
maker-scaffold_22-augustus-gene-0.183-mRNA-1	1960|PHI:1960|GzZC275|I1RDE2|5518|Gibberella	82.35	51	9	0	34	84	20	70	1e-22	102
maker-scaffold_22-snap-gene-0.34-mRNA-1	1769|PHI:1769|GzZC084|I1RXB2|5518|Gibberella	20.77	390	245	12	251	637	109	437	6e-10	59.3
maker-scaffold_22-snap-gene-0.42-mRNA-1	1634|PHI:1634|GzWing006|I1RDI9|5518|Gibberella	72.5	80	21	1	1	80	1	79	7e-38	123
maker-scaffold_22-augustus-gene-0.181-mRNA-1	404|PHI:404|PTH11|AAD30436|318829|Magnaporthe	23.99	296	179	10	13	293	105	369	1e-12	67
maker-scaffold_22-snap-gene-0.38-mRNA-1	796|PHI:796|MGG_02423|EDJ98620|318829|Magnaporthe	80.84	214	41	0	1	214	1	214	1e-129	365
maker-scaffold_22-snap-gene-0.28-mRNA-1	2054|PHI:2054|Rac1|A0SXQ7|148305|Magnaporthe	35.25	122	57	5	22	138	75	179	1e-08	48.9
maker-scaffold_22-augustus-gene-0.190-mRNA-1	2336|PHI:2336|NIA1|O00101|13684|Stagonospora	30.59	85	49	2	4	88	536	610	8e-09	49.7
augustus_masked-scaffold_21-processed-gene-0.26-mRNA-1	2067|PHI:2067|ABC4|MGG_00937|148305|Magnaporthe	29.12	182	108	6	38	211	507	675	2e-10	58.5
maker-scaffold_21-augustus-gene-0.128-mRNA-1	1685|PHI:1685|GzRad003|I1S5Z3|5518|Gibberella	27.45	204	132	7	32	227	241	436	1e-08	53.9
augustus_masked-scaffold_21-processed-gene-0.55-mRNA-1	2279|PHI:2279|Conserved	28.62	276	169	7	15	272	15	280	2e-26	103
maker-scaffold_21-augustus-gene-0.133-mRNA-1	2393|PHI:2393|Related	20	450	278	12	74	496	9	403	2e-10	60.1
augustus_masked-scaffold_21-processed-gene-0.54-mRNA-1	2644|PHI:2644|thioredoxin	38.27	81	47	1	21	101	5	82	5e-15	68.9
augustus_masked-scaffold_21-processed-gene-0.54-mRNA-1	2644|PHI:2644|thioredoxin	37.63	93	53	3	138	229	1	89	5e-12	60.5
maker-scaffold_21-snap-gene-0.309-mRNA-1	3028	22.83	403	213	10	2	400	4	312	6e-17	81.3
maker-scaffold_21-augustus-gene-0.119-mRNA-1	1915|PHI:1915|GzZC230|I1RSL0|5518|Gibberella	53.09	663	238	15	1	644	1	609	0	565
augustus_masked-scaffold_21-processed-gene-0.31-mRNA-1	1798|PHI:1798|GzZC113|I1RSP9|5518|Gibberella	41.77	656	284	16	15	617	210	820	4e-139	427
maker-scaffold_21-snap-gene-0.306-mRNA-1	2654|PHI:2654|DUR1,2|Q59VF3|5476|Candida	28.14	231	148	7	133	361	69	283	4e-14	73.2
maker-scaffold_21-augustus-gene-0.124-mRNA-1	1610|PHI:1610|GzP53L003|I1RSN1|5518|Gibberella	43.58	748	301	29	1	727	1	648	2e-155	467
augustus_masked-scaffold_21-processed-gene-0.19-mRNA-1	1393|PHI:1393|GzC2H056|I1RU69|5518|Gibberella	30	100	66	3	358	456	676	772	5e-07	50.4
augustus_masked-scaffold_21-processed-gene-0.17-mRNA-1	1269|PHI:1269|FGSG_02838|I1RFK9|5518|Gibberella	22.93	519	262	19	36	537	11	408	4e-15	74.7
maker-scaffold_21-augustus-gene-0.154-mRNA-1	893|PHI:893|MGG_02986|EDK01543|318829|Magnaporthe	29.28	649	398	16	357	963	935	1564	2e-70	256
augustus_masked-scaffold_21-processed-gene-0.77-mRNA-1	3257	27.34	289	185	7	16	302	132	397	1e-10	60.1
maker-scaffold_21-augustus-gene-0.161-mRNA-1	2968|PHI:2968|Hxs1|J9VQA5|5207|Cryptococcus	26.36	459	303	12	1	445	36	473	5e-29	116
augustus_masked-scaffold_21-processed-gene-0.75-mRNA-1	465|PHI:465|KIN2|AAB63337|5270|Ustilago	41.69	319	154	8	33	345	48	340	3e-61	215
augustus_masked-scaffold_21-processed-gene-0.71-mRNA-1	2519|PHI:2519|LYS9|Q4WQ27|746128|Aspergillus	70.63	446	131	0	1	446	5	450	0	673
snap_masked-scaffold_21-processed-gene-0.253-mRNA-1	65|PHI:65|CPGB-1|AAC49838|5116|Cryphonectria	22.9	262	159	6	347	608	68	286	9e-10	58.2
maker-scaffold_21-augustus-gene-0.164-mRNA-1	2266|PHI:2266|Ptr2|0|13684|Phaeosphaeria	38.17	579	313	10	23	583	43	594	3e-132	402
maker-scaffold_21-snap-gene-0.317-mRNA-1	3485	53.74	214	86	5	224	433	20	224	3e-61	199
snap_masked-scaffold_21-processed-gene-0.231-mRNA-1	1046|PHI:1046|CTB5|ABK64182|29003|Cercospora	29.7	468	289	10	78	518	2	456	3e-53	186
maker-scaffold_21-augustus-gene-0.141-mRNA-1	338|PHI:338|CLB2|AAP94020|5270|Ustilago	50.39	258	126	2	390	646	322	578	9e-84	277
maker-scaffold_21-augustus-gene-0.148-mRNA-1	256|PHI:256|GAS1|AAK52794|318829|Magnaporthe	33.99	203	123	5	1	197	1	198	3e-27	106
augustus_masked-scaffold_21-processed-gene-0.58-mRNA-1	2038|PHI:2038|Mir1|MGG_02370|148305|Magnaporthe	25.53	282	187	7	372	643	36	304	4e-10	58.9
augustus_masked-scaffold_21-processed-gene-0.95-mRNA-1	1810|PHI:1810|GzZC125|I1RUJ0|5518|Gibberella	39.22	589	306	15	1	568	1	558	5e-129	390
snap_masked-scaffold_21-processed-gene-0.281-mRNA-1	2930|PHI:2930|ctf2|J9MFF7|59765|Fusarium	67.96	721	155	8	256	975	212	857	0	998
snap_masked-scaffold_21-processed-gene-0.281-mRNA-1	2930|PHI:2930|ctf2|J9MFF7|59765|Fusarium	42.86	84	44	1	26	105	5	88	5e-12	67.4
maker-scaffold_21-snap-gene-0.331-mRNA-1	1675|PHI:1675|GzDHHC003|Q4I8B6|5518|Gibberella	31.25	176	115	4	745	920	47	216	1e-11	65.9
maker-scaffold_21-snap-gene-0.331-mRNA-1	1675|PHI:1675|GzDHHC003|Q4I8B6|5518|Gibberella	25.57	219	135	6	924	1132	16	216	2e-07	52.4
maker-scaffold_21-snap-gene-0.331-mRNA-1	1675|PHI:1675|GzDHHC003|Q4I8B6|5518|Gibberella	26.75	243	155	9	804	1033	25	257	3e-07	51.6
maker-scaffold_21-snap-gene-0.329-mRNA-1	1662|PHI:1662|GzCCHC002|I1REJ1|5518|Gibberella	29.71	414	277	5	57	468	670	1071	4e-53	193
augustus_masked-scaffold_21-processed-gene-0.105-mRNA-1	323|PHI:323|VFGLU1|AAO63562|93591|Verticillium	38.35	425	204	13	10	386	4	418	3e-92	284
maker-scaffold_21-snap-gene-0.292-mRNA-1	1579|PHI:1579|GzOB019|I1RM25|5518|Gibberella	31.97	710	359	20	596	1292	526	1124	5e-89	313
maker-scaffold_21-augustus-gene-0.139-mRNA-1	1796|PHI:1796|GzZC111|I1RSR7|5518|Gibberella	50.39	647	276	10	15	658	8	612	0	653
augustus_masked-scaffold_23-processed-gene-0.102-mRNA-1	1359|PHI:1359|GzC2H019|I1RGC9|5518|Gibberella	59.77	174	65	3	1	169	1	174	2e-53	168
augustus_masked-scaffold_23-processed-gene-0.112-mRNA-1	2654|PHI:2654|DUR1,2|Q59VF3|5476|Candida	30	190	125	4	66	254	60	242	7e-14	72.8
augustus_masked-scaffold_23-processed-gene-0.100-mRNA-1	1193|PHI:1193|(Sc	85.13	511	74	2	1	510	1	510	0	890
augustus_masked-scaffold_23-processed-gene-0.110-mRNA-1	26|PHI:26|CaMDR1|CAA37820|5476|Candida	20.46	479	317	11	32	507	93	510	6e-09	55.8
augustus_masked-scaffold_23-processed-gene-0.125-mRNA-1	513|PHI:513|ARN1	25.08	602	414	15	19	599	5	590	4e-47	172
maker-scaffold_0-augustus-gene-0.2679-mRNA-1	434|PHI:434|GEL2|EAL88984|5085|Aspergillus	50.95	420	195	7	8	424	12	423	7e-146	428
augustus_masked-scaffold_0-processed-gene-0.2182-mRNA-1	1411|PHI:1411|GzC2H078|I1RZ11|5518|Gibberella	70.59	238	69	1	1	237	1	238	7e-101	295
augustus_masked-scaffold_0-processed-gene-0.2264-mRNA-1	242|PHI:242|CaTPS2|CAC17748|5476|Candida	36.54	665	386	14	239	883	146	794	2e-127	407
augustus_masked-scaffold_0-processed-gene-0.2218-mRNA-1	3364	34.18	158	77	8	21	164	46	190	2e-10	56.2
augustus_masked-scaffold_0-processed-gene-0.2146-mRNA-1	2058|PHI:2058|LHS1|MGG_06648.5|148305|Magnaporthe	25.78	446	271	13	51	443	24	462	1e-25	110
snap_masked-scaffold_0-processed-gene-0.149-mRNA-1	2609|PHI:2609|KRR1|AAB96910.2|746128|Aspergillus	78.43	306	66	0	1	306	1	306	0	513
maker-scaffold_0-augustus-gene-0.2776-mRNA-1	1551|PHI:1551|GzMyb015|I1RZG7|5518|Gibberella	73.21	784	203	6	1	783	1	778	0	1129
maker-scaffold_0-augustus-gene-0.2766-mRNA-1	2821|PHI:2821|SNF2|Q5ALP9|5476|Candida	35	160	95	3	951	1106	1120	1274	3e-19	91.3
maker-scaffold_0-augustus-gene-0.2766-mRNA-1	2821|PHI:2821|SNF2|Q5ALP9|5476|Candida	25.15	330	173	14	457	766	801	1076	2e-14	75.5
augustus_masked-scaffold_0-processed-gene-0.2077-mRNA-1	2068|PHI:2068|DES1|XP_361689|148305|Magnaporthe	46.24	1302	570	36	1	1190	32	1315	0	916
maker-scaffold_0-augustus-gene-0.2778-mRNA-1	3035	27.7	148	97	3	155	302	181	318	7e-07	47.4
augustus_masked-scaffold_0-processed-gene-0.2097-mRNA-1	2256|PHI:2256|Xdh1|Q0UA24|13684|Phaeosphaeria	26.85	324	213	11	19	322	31	350	3e-18	81.6
maker-scaffold_0-augustus-gene-0.2750-mRNA-1	2655|PHI:2655|lon|K1C7N5|287|Pseudomonas	39.3	804	383	17	104	905	64	764	2e-165	504
maker-scaffold_0-augustus-gene-0.2757-mRNA-1	465|PHI:465|KIN2|AAB63337|5270|Ustilago	52.36	997	389	20	4	946	2	966	0	948
maker-scaffold_0-augustus-gene-0.2686-mRNA-1	1458|PHI:1458|GzAra006|Q4I7F9|5518|Gibberella	28.67	450	222	15	14	423	288	678	1e-38	149
augustus_masked-scaffold_0-processed-gene-0.1971-mRNA-1	3019	73.27	1182	297	10	3	1179	4	1171	0	1797
augustus_masked-scaffold_0-processed-gene-0.2268-mRNA-1	2968|PHI:2968|Hxs1|J9VQA5|5207|Cryptococcus	28.78	476	310	11	69	539	58	509	3e-51	182
maker-scaffold_0-augustus-gene-0.2668-mRNA-1	1203|PHI:1203|(Sc	88.99	454	48	2	1	453	1	453	0	846
maker-scaffold_0-augustus-gene-0.2769-mRNA-1	2644|PHI:2644|thioredoxin	34.57	81	53	0	327	407	6	86	1e-10	58.5
augustus_masked-scaffold_0-processed-gene-0.2141-mRNA-1	612|PHI:612|orf408|AAL20306|216597|Salmonella	28.84	319	188	8	5	316	98	384	2e-22	94.4
augustus_masked-scaffold_0-processed-gene-0.2019-mRNA-1	2515|PHI:2515|ALG7|Q4X146|746128|Aspergillus	64.01	464	162	3	1	462	1	461	0	620
maker-scaffold_0-augustus-gene-0.2682-mRNA-1	2353|PHI:2353|AMT1|XP_381310|5518|Gibberella	70.23	776	229	2	11	786	4	777	0	1095
maker-scaffold_0-augustus-gene-0.2665-mRNA-1	3014	35.71	154	74	6	1029	1176	1597	1731	2e-22	102
maker-scaffold_0-snap-gene-0.958-mRNA-1	1678|PHI:1678|GzGRF|I1RMC1|5518|Gibberella	68.41	364	90	4	84	425	6	366	8e-176	509
augustus_masked-scaffold_0-processed-gene-0.2205-mRNA-1	244|PHI:244|CLAP1|AAN62846|290576|Colletotrichum	31.12	498	264	14	136	563	335	823	2e-51	191
augustus_masked-scaffold_0-processed-gene-0.2188-mRNA-1	352|PHI:352|GLO1|CAD79488|5270|Ustilago	26.39	216	95	9	532	701	421	618	7e-07	49.7
maker-scaffold_0-snap-gene-0.1002-mRNA-1	2528|PHI:2528|SLY1|Q4WYU7|746128|Aspergillus	21	500	330	17	24	491	100	566	4e-12	67
maker-scaffold_0-augustus-gene-0.2816-mRNA-1	504|PHI:504|LEU2|CAA42366|4932|Saccharomyces	26.11	360	235	14	50	382	7	362	9e-26	103
maker-scaffold_0-augustus-gene-0.2813-mRNA-1	157|PHI:157|TOXF|AAD45321|5017|Cochliobolus	43.16	373	181	5	1	369	1	346	3e-98	298
snap_masked-scaffold_0-processed-gene-0.145-mRNA-1	825|PHI:825|SE|AAQ18216|5551|Trichophyton	51.11	497	213	7	48	540	16	486	1e-172	499
snap_masked-scaffold_0-processed-gene-0.155-mRNA-1	3061	58.02	698	253	11	416	1101	495	1164	0	775
snap_masked-scaffold_0-processed-gene-0.155-mRNA-1	3061	59.89	354	114	12	6	334	2	352	7e-111	373
maker-scaffold_0-snap-gene-0.986-mRNA-1	267|PHI:267|MLT1|AAD51594|5476|Candida	25.6	1340	801	33	307	1527	341	1603	6e-119	409
augustus_masked-scaffold_0-processed-gene-0.2051-mRNA-1	922|PHI:922|um03615||5270|Ustilago	27.13	376	227	13	294	640	314	671	4e-22	98.2
maker-scaffold_0-augustus-gene-0.2721-mRNA-1	1485|PHI:1485|GzHMG017|I1RMP0|5518|Gibberella	46.04	973	387	31	1	934	1	874	0	649
maker-scaffold_0-augustus-gene-0.2751-mRNA-1	1616|PHI:1616|GzssDB001|I1RE55|5518|Gibberella	29.31	348	214	8	10	332	4	344	9e-40	155
maker-scaffold_0-augustus-gene-0.2733-mRNA-1	1413|PHI:1413|GzC2H080|I1RZD4|5518|Gibberella	60.47	1017	342	20	19	1028	25	988	0	1170
augustus_masked-scaffold_0-processed-gene-0.2207-mRNA-1	1940|PHI:1940|GzZC255|I1RMT2|5518|Gibberella	58.26	599	201	9	1	581	12	579	0	645
maker-scaffold_0-augustus-gene-0.2680-mRNA-1	2386|PHI:2386|ACL1|I1S7N4|5518|Gibberella	90.24	410	39	1	246	654	145	554	0	769
maker-scaffold_0-augustus-gene-0.2680-mRNA-1	2386|PHI:2386|ACL1|I1S7N4|5518|Gibberella	90.23	133	13	0	13	145	13	145	2e-76	255
maker-scaffold_0-augustus-gene-0.2800-mRNA-1	1662|PHI:1662|GzCCHC002|I1REJ1|5518|Gibberella	28.87	478	305	8	57	515	646	1107	6e-67	234
maker-scaffold_0-snap-gene-0.984-mRNA-1	901|PHI:901|um01886||5270|Ustilago	37.7	427	226	10	95	483	162	586	4e-90	287
snap_masked-scaffold_0-processed-gene-0.23-mRNA-1	1260|PHI:1260|FGSG_13944|I1RUC7|5518|Gibberella	29.55	132	78	3	128	244	407	538	4e-09	57.4
snap_masked-scaffold_0-processed-gene-0.23-mRNA-1	1260|PHI:1260|FGSG_13944|I1RUC7|5518|Gibberella	34.18	79	52	0	166	244	526	604	2e-08	55.1
snap_masked-scaffold_0-processed-gene-0.23-mRNA-1	1260|PHI:1260|FGSG_13944|I1RUC7|5518|Gibberella	34.18	79	52	0	166	244	559	637	2e-07	52
snap_masked-scaffold_0-processed-gene-0.23-mRNA-1	1260|PHI:1260|FGSG_13944|I1RUC7|5518|Gibberella	31.65	79	54	0	166	244	493	571	3e-07	51.6
maker-scaffold_0-augustus-gene-0.2759-mRNA-1	273|PHI:273|SPT3|AAD33888|5476|Candida	48.51	303	141	5	28	320	15	312	3e-88	269
augustus_masked-scaffold_0-processed-gene-0.1934-mRNA-1	59|PHI:59|THR1|BAA18962|5462|Colletotrichum	25.29	261	157	7	12	258	30	266	5e-15	70.1
augustus_masked-scaffold_0-processed-gene-0.2105-mRNA-1	1612|PHI:1612|GzP53L005|I1RZ82|5518|Gibberella	42.78	360	151	11	170	522	1	312	2e-65	215
maker-scaffold_0-augustus-gene-0.2806-mRNA-1	2968|PHI:2968|Hxs1|J9VQA5|5207|Cryptococcus	22.82	447	319	11	37	468	22	457	3e-20	91.3
maker-scaffold_0-augustus-gene-0.2775-mRNA-1	2094|PHI:2094|Yvc1|MGG_09828|148305|Magnaporthe	22.05	322	230	5	398	700	234	553	6e-16	80.1
snap_masked-scaffold_0-processed-gene-0.73-mRNA-1	506|PHI:506|URA3|AAA34824|4932|Saccharomyces	48.55	138	68	2	9	146	3	137	4e-34	127
snap_masked-scaffold_0-processed-gene-0.73-mRNA-1	506|PHI:506|URA3|AAA34824|4932|Saccharomyces	39.71	136	62	4	277	410	145	262	2e-22	93.6
maker-scaffold_0-snap-gene-0.871-mRNA-1	2042|PHI:2042|ABC3|Q3Y5V5|148305|Magnaporthe	28.96	221	132	9	430	634	1065	1276	4e-12	67
augustus_masked-scaffold_0-processed-gene-0.2162-mRNA-1	1524|PHI:1524|GzHOMEL033|I1RZF2|5518|Gibberella	49.31	507	231	5	70	572	57	541	3e-162	476
maker-scaffold_0-augustus-gene-0.2687-mRNA-1	319|PHI:319|SQL2|AAO19638|5270|Ustilago	24.57	232	157	6	1548	1774	1108	1326	1e-10	64.3
snap_masked-scaffold_0-processed-gene-0.329-mRNA-1	1294|PHI:1294|GzAPSES002|I1RMT5|5518|Gibberella	47.54	467	164	14	7	454	4	408	2e-122	365
snap_masked-scaffold_0-processed-gene-0.383-mRNA-1	3381	42.04	471	262	7	26	492	178	641	2e-102	325
maker-scaffold_0-augustus-gene-0.2810-mRNA-1	1225|PHI:1225|FGSG_12132|I1RP25|5518|Gibberella	54.47	806	291	15	164	908	103	893	0	803
maker-scaffold_0-augustus-gene-0.2810-mRNA-1	1225|PHI:1225|FGSG_12132|I1RP25|5518|Gibberella	63.83	141	43	3	894	1028	1105	1243	2e-42	166
augustus_masked-scaffold_0-processed-gene-0.2017-mRNA-1	2898|PHI:2896|BEC1005|CCU82697|62688|Blumeria	27.72	303	175	10	25	314	22	293	4e-23	96.3
augustus_masked-scaffold_0-processed-gene-0.2029-mRNA-1	1516|PHI:1516|GzHOMEL012|I1RMR8|5518|Gibberella	63.57	409	132	5	48	451	8	404	3e-157	453
augustus_masked-scaffold_0-processed-gene-0.1968-mRNA-1	281|PHI:281|CDC10|CAA81090|5476|Candida	58.79	313	126	1	1	310	1	313	1e-147	422
maker-scaffold_0-augustus-gene-0.2817-mRNA-1	1565|PHI:1565|GzOB005|I1RBF6|5518|Gibberella	34.83	534	284	13	97	583	30	546	9e-85	276
snap_masked-scaffold_0-processed-gene-0.103-mRNA-1	504|PHI:504|LEU2|CAA42366|4932|Saccharomyces	28.25	361	211	15	53	377	7	355	9e-29	113
maker-scaffold_0-snap-gene-0.925-mRNA-1	2544|PHI:2544|PAB1|Q4WK03|746128|Aspergillus	21.98	182	133	2	241	413	49	230	3e-10	60.1
maker-scaffold_0-snap-gene-0.925-mRNA-1	2544|PHI:2544|PAB1|Q4WK03|746128|Aspergillus	24.76	206	113	5	239	419	135	323	9e-09	55.1
maker-scaffold_0-augustus-gene-0.2791-mRNA-1	2382|PHI:2382|Upa2|Q6QIY0|5270|Ustilago	48.31	356	127	3	27	382	8	306	3e-113	334
maker-scaffold_0-augustus-gene-0.2702-mRNA-1	3383	51.65	333	142	3	10	340	21	336	1e-114	341
snap_masked-scaffold_0-processed-gene-0.244-mRNA-1	1458|PHI:1458|GzAra006|Q4I7F9|5518|Gibberella	31.6	405	220	11	96	475	296	668	2e-45	169
maker-scaffold_0-augustus-gene-0.2805-mRNA-1	2903|PHI:2897|BEC1019|KJ571201.1|62688|Blumeria	37.58	306	158	6	16	293	16	316	3e-69	218
maker-scaffold_0-augustus-gene-0.2707-mRNA-1	3312	45.61	798	325	20	1	763	1	724	0	592
maker-scaffold_0-snap-gene-0.919-mRNA-1	1487|PHI:1487|GzHMG019|I1RQ92|5518|Gibberella	59.01	827	255	17	9	814	6	769	0	931
maker-scaffold_0-augustus-gene-0.2795-mRNA-1	1237|PHI:1237|FGSG_01058|I1RZ37|5518|Gibberella	71.57	795	163	14	1	765	1	762	0	1095
maker-scaffold_0-augustus-gene-0.2786-mRNA-1	2968|PHI:2968|Hxs1|J9VQA5|5207|Cryptococcus	26.23	488	318	13	52	520	54	518	9e-38	143
maker-scaffold_0-snap-gene-0.960-mRNA-1	1958|PHI:1958|GzZC273|I1RMD1|5518|Gibberella	51.47	1121	319	29	3	1075	2	945	0	990
snap_masked-scaffold_0-processed-gene-0.74-mRNA-1	1954|PHI:1954|GzZC269|I1RMG7|5518|Gibberella	41.66	785	355	21	17	766	11	727	0	546
maker-scaffold_0-augustus-gene-0.2676-mRNA-1	2038|PHI:2038|Mir1|MGG_02370|148305|Magnaporthe	24.32	296	187	8	19	300	24	296	3e-08	51.6
snap_masked-scaffold_0-processed-gene-0.303-mRNA-1	339|PHI:339|CLPT1|CAC41973|290576|Colletotrichum	38.14	118	67	4	7	121	12	126	1e-18	80.9
maker-scaffold_0-augustus-gene-0.2736-mRNA-1	1555|PHI:1555|GzMyb019|I1RDG6|5518|Gibberella	22.68	463	298	15	58	488	71	505	6e-19	87
maker-scaffold_0-snap-gene-0.974-mRNA-1	2821|PHI:2821|SNF2|Q5ALP9|5476|Candida	26.38	307	160	15	367	638	801	1076	7e-20	93.2
maker-scaffold_0-snap-gene-0.974-mRNA-1	2821|PHI:2821|SNF2|Q5ALP9|5476|Candida	29.75	158	85	2	778	934	1120	1252	1e-13	72.4
snap_masked-scaffold_0-processed-gene-0.334-mRNA-1	2644|PHI:2644|thioredoxin	32.14	84	55	2	23	105	24	106	7e-13	58.9
snap_masked-scaffold_0-processed-gene-0.14-mRNA-1	1525|PHI:1525|GzHOMEL035|Q4HY90|5518|Gibberella	55.63	595	142	10	1	591	1	477	0	568
snap_masked-scaffold_0-processed-gene-0.29-mRNA-1	2968|PHI:2968|Hxs1|J9VQA5|5207|Cryptococcus	28.32	459	303	9	264	704	13	463	4e-45	167
augustus_masked-scaffold_0-processed-gene-0.2256-mRNA-1	1181|PHI:1181|(Sc	48.19	415	135	18	41	452	312	649	4e-87	281
augustus_masked-scaffold_0-processed-gene-0.2256-mRNA-1	1181|PHI:1181|(Sc	85.71	28	4	0	5	32	11	38	2e-10	60.1
maker-scaffold_0-augustus-gene-0.2796-mRNA-1	1599|PHI:1599|GzOB039|I1RZ39|5518|Gibberella	70.77	195	37	2	1	188	1	182	5e-89	260
snap_masked-scaffold_0-processed-gene-0.282-mRNA-1	1334|PHI:1334|GzbZIP016|I1RZI7|5518|Gibberella	43.09	246	97	7	51	292	69	275	4e-35	129
snap_masked-scaffold_0-processed-gene-0.321-mRNA-1	1662|PHI:1662|GzCCHC002|I1REJ1|5518|Gibberella	26.79	474	320	6	30	497	65	517	1e-40	160
snap_masked-scaffold_0-processed-gene-0.43-mRNA-1	2022|PHI:2022|BUF1|MGG_02252|148305|Magnaporthe	23.08	208	138	6	5	195	78	280	9e-09	51.2
maker-scaffold_0-augustus-gene-0.2844-mRNA-1	1579|PHI:1579|GzOB019|I1RM25|5518|Gibberella	47.47	731	343	13	20	740	449	1148	0	671
maker-scaffold_0-augustus-gene-0.2913-mRNA-1	2655|PHI:2655|lon|K1C7N5|287|Pseudomonas	45.68	405	218	2	413	817	150	552	2e-115	377
maker-scaffold_0-augustus-gene-0.2913-mRNA-1	2655|PHI:2655|lon|K1C7N5|287|Pseudomonas	40.19	214	117	2	883	1093	561	766	4e-40	157
augustus_masked-scaffold_0-processed-gene-0.2352-mRNA-1	2694|PHI:2694|	30.48	315	189	9	278	589	141	428	4e-29	118
augustus_masked-scaffold_0-processed-gene-0.2375-mRNA-1	2594|PHI:2594|SET3|Q59ZX1|746128|Aspergillus	46	50	25	2	46	95	366	413	1e-07	53.1
augustus_masked-scaffold_0-processed-gene-0.2615-mRNA-1	541|PHI:541|LIP1|AAU87359|332648|Botrytis	36.38	492	255	17	22	476	31	501	8e-69	234
maker-scaffold_0-augustus-gene-0.2851-mRNA-1	442|PHI:442|MSY1||5518|Fusarium	85.64	766	110	0	1	766	1	766	0	1388
maker-scaffold_0-augustus-gene-0.2922-mRNA-1	2020|PHI:2020|Tup1|XP_759427|5270|Ustilago	23.91	184	115	5	623	782	504	686	1e-07	52.8
augustus_masked-scaffold_0-processed-gene-0.2329-mRNA-1	2058|PHI:2058|LHS1|MGG_06648.5|148305|Magnaporthe	54.84	1023	401	18	8	993	1	999	0	996
maker-scaffold_0-augustus-gene-0.2887-mRNA-1	2322|PHI:2322|SidH|Q4WF54|746128|Aspergillus	47.58	269	135	4	9	276	7	270	4e-78	239
augustus_masked-scaffold_0-processed-gene-0.2658-mRNA-1	1026|PHI:1026|bcplc1|AAB39564|40559|Botrytis	26.48	574	301	18	94	579	405	945	3e-41	157
maker-scaffold_0-augustus-gene-0.2840-mRNA-1	2387|PHI:2387|ACL2|I1RPR1|5518|Gibberella	88.96	489	52	1	1	487	1	489	0	902
augustus_masked-scaffold_0-processed-gene-0.2516-mRNA-1	159|PHI:159|URA5|AAC62627|5037|Histoplasma	56.12	237	100	2	2	234	8	244	9e-92	271
maker-scaffold_0-augustus-gene-0.3018-mRNA-1	2020|PHI:2020|Tup1|XP_759427|5270|Ustilago	29.34	351	182	14	188	513	415	724	6e-32	127
maker-scaffold_0-augustus-gene-0.3018-mRNA-1	2020|PHI:2020|Tup1|XP_759427|5270|Ustilago	28.97	359	176	12	145	472	415	725	5e-26	109
maker-scaffold_0-augustus-gene-0.3018-mRNA-1	2020|PHI:2020|Tup1|XP_759427|5270|Ustilago	31.58	171	94	5	157	310	564	728	2e-18	85.9
maker-scaffold_0-augustus-gene-0.2863-mRNA-1	2839|PHI:2839|RED1|Q8NJQ2|5016|Cochliobolus	49.27	343	172	2	6	346	4	346	2e-109	325
maker-scaffold_0-snap-gene-0.1152-mRNA-1	1500|PHI:1500|GzHMG032|I1S2F2|5518|Gibberella	22.28	1019	627	39	3	929	208	1153	8e-30	125
maker-scaffold_0-snap-gene-0.1152-mRNA-1	1500|PHI:1500|GzHMG032|I1S2F2|5518|Gibberella	41.58	101	54	1	1052	1152	1352	1447	3e-19	91.3
maker-scaffold_0-augustus-gene-0.2972-mRNA-1	2804|PHI:2804|ecp6|Q2FDM5|93612|Setosphaeria	29.21	202	135	5	1930	2128	4	200	3e-16	80.1
augustus_masked-scaffold_0-processed-gene-0.2491-mRNA-1	1458|PHI:1458|GzAra006|Q4I7F9|5518|Gibberella	28.99	445	244	11	160	595	295	676	3e-42	162
maker-scaffold_0-augustus-gene-0.2915-mRNA-1	1228|PHI:1228|FGSG_07745|I1RR00|5518|Gibberella	23.98	246	127	10	95	303	158	380	1e-10	60.5
maker-scaffold_0-augustus-gene-0.2873-mRNA-1	2968|PHI:2968|Hxs1|J9VQA5|5207|Cryptococcus	27.27	495	342	8	29	513	23	509	1e-54	192
augustus_masked-scaffold_0-processed-gene-0.2469-mRNA-1	250|PHI:250|37226|AAM88291|5016|Cochliobolus	36.12	227	136	4	12	231	15	239	7e-45	151
maker-scaffold_0-snap-gene-0.1145-mRNA-1	2334|PHI:2334|BcNma|E2GL14|40559|Botrytis	67.09	1015	312	4	1	1007	1	1001	0	1425
augustus_masked-scaffold_0-processed-gene-0.2425-mRNA-1	3378	33.63	226	130	10	15	235	17	227	4e-23	94
augustus_masked-scaffold_0-processed-gene-0.2449-mRNA-1	1458|PHI:1458|GzAra006|Q4I7F9|5518|Gibberella	29.27	427	234	5	85	477	290	682	4e-55	201
maker-scaffold_0-augustus-gene-0.2897-mRNA-1	1582|PHI:1582|GzOB022|I1RQ81|5518|Gibberella	82.41	307	49	1	1	302	1	307	0	528
maker-scaffold_0-snap-gene-0.1118-mRNA-1	2605|PHI:2605|hgc1|Q5ABE2	77.4	447	98	2	30	476	13	456	0	732
snap_masked-scaffold_0-processed-gene-0.662-mRNA-1	510|PHI:510|CaNAG3|EAK93097|5476|Candida	22.91	454	324	9	13	458	108	543	2e-22	97.8
maker-scaffold_0-augustus-gene-0.2991-mRNA-1	566|PHI:566|cel2|AAK19621|5017|Cochliobolus	47.89	426	211	7	3	425	2	419	2e-140	412
augustus_masked-scaffold_0-processed-gene-0.2655-mRNA-1	1552|PHI:1552|GzMyb016|I1S0N5|5518|Gibberella	43.37	309	155	4	817	1122	174	465	9e-71	257
augustus_masked-scaffold_0-processed-gene-0.2655-mRNA-1	1552|PHI:1552|GzMyb016|I1S0N5|5518|Gibberella	51.61	155	74	1	1379	1532	480	634	5e-43	169
maker-scaffold_0-augustus-gene-0.3001-mRNA-1	2710|PHI:2710|mepB	44.63	410	222	3	76	485	1	405	3e-115	347
maker-scaffold_0-augustus-gene-0.2832-mRNA-1	2549|PHI:2549|MAK5|Q4WMS3|746128|Aspergillus	28.02	546	261	18	29	500	188	675	3e-37	145
augustus_masked-scaffold_0-processed-gene-0.2287-mRNA-1	911|PHI:911|um11451||5270|Ustilago	26.53	343	199	15	31	353	37	346	2e-08	52.8
maker-scaffold_0-snap-gene-0.1221-mRNA-1	2544|PHI:2544|PAB1|Q4WK03|746128|Aspergillus	22.71	361	194	15	24	363	15	311	1e-15	76.6
maker-scaffold_0-snap-gene-0.1221-mRNA-1	2544|PHI:2544|PAB1|Q4WK03|746128|Aspergillus	20.74	270	169	6	51	319	142	367	2e-11	63.2
maker-scaffold_0-augustus-gene-0.2867-mRNA-1	438|PHI:438|BcBOT1	26.68	521	320	20	18	520	23	499	2e-38	145
maker-scaffold_0-augustus-gene-0.3013-mRNA-1	1429|PHI:1429|GzC2H097|I1S7I6|5518|Gibberella	65.13	714	218	10	359	1069	192	877	0	879
maker-scaffold_0-augustus-gene-0.2977-mRNA-1	2062|PHI:2062|Gph1|XP_363893|148305|Magnaporthe	76.61	902	193	4	1	900	1	886	0	1459
maker-scaffold_0-augustus-gene-0.2960-mRNA-1	852|PHI:852|GyrA|BAC98435|337|Burkholderia	25	376	251	16	799	1153	32	397	4e-19	91.3
maker-scaffold_0-augustus-gene-0.2900-mRNA-1	2357|PHI:2357|CYP52X1|E2EAF6|475271|Beauveria	26.19	462	283	21	113	551	98	524	9e-28	114
augustus_masked-scaffold_0-processed-gene-0.2334-mRNA-1	2570|PHI:2570|CYB2|Q6FM61|5478|Candida	41.79	67	38	1	7	73	88	153	3e-09	55.8
augustus_masked-scaffold_0-processed-gene-0.2591-mRNA-1	3095	56.88	480	150	4	1	480	1	423	0	565
snap_masked-scaffold_0-processed-gene-0.663-mRNA-1	2240|PHI:2240|Srt1|Q4PBY9|5270|Ustilago	25.37	473	306	11	28	478	46	493	2e-31	124
maker-scaffold_0-augustus-gene-0.2998-mRNA-1	143|PHI:143|CHT|AAA33353|5563|Gloeocercospora	36.79	318	192	5	6	323	4	312	4e-62	202
augustus_masked-scaffold_0-processed-gene-0.2385-mRNA-1	888|PHI:888|MGG_01707|EDK04578|318829|Magnaporthe	62.29	297	94	5	3	285	2	294	8e-129	370
augustus_masked-scaffold_0-processed-gene-0.2481-mRNA-1	2455|PHI:2455|CRE1|J9MZK9|59765|Fusarium	67.67	464	95	12	1	453	1	420	0	536
maker-scaffold_0-augustus-gene-0.3000-mRNA-1	2256|PHI:2256|Xdh1|Q0UA24|13684|Phaeosphaeria	31.33	150	70	4	5	121	18	167	7e-08	50.8
maker-scaffold_0-augustus-gene-0.2902-mRNA-1	2177|PHI:2177|PAS1|MGG_09299|148305|Magnaporthe	37.74	318	184	5	403	712	779	1090	1e-52	196
maker-scaffold_0-augustus-gene-0.2902-mRNA-1	2177|PHI:2177|PAS1|MGG_09299|148305|Magnaporthe	24.87	197	122	6	244	423	886	1073	2e-07	51.6
maker-scaffold_0-snap-gene-0.1056-mRNA-1	3381	30.73	550	358	8	9	544	130	670	2e-70	239
augustus_masked-scaffold_0-processed-gene-0.2293-mRNA-1	253|PHI:253|FOS1|AAK27436|5085|Aspergillus	34.06	461	236	13	1928	2380	308	708	5e-62	227
augustus_masked-scaffold_0-processed-gene-0.2297-mRNA-1	1376|PHI:1376|GzC2H039|I1RPM7|5518|Gibberella	59.79	577	115	8	4	578	3	464	0	672
augustus_masked-scaffold_0-processed-gene-0.2336-mRNA-1	2491|PHI:2491|FgPTC1|I1RJS9|5518|Gibberella	32.68	153	90	6	276	427	320	460	5e-16	77.8
maker-scaffold_0-augustus-gene-0.2903-mRNA-1	339|PHI:339|CLPT1|CAC41973|290576|Colletotrichum	93.6	203	12	1	1	203	1	202	4e-139	389
maker-scaffold_0-snap-gene-0.1125-mRNA-1	1555|PHI:1555|GzMyb019|I1RDG6|5518|Gibberella	24.15	294	205	7	85	364	224	513	1e-18	84.7
augustus_masked-scaffold_0-processed-gene-0.2344-mRNA-1	2491|PHI:2491|FgPTC1|I1RJS9|5518|Gibberella	29.73	148	67	3	361	508	317	427	3e-09	57.4
maker-scaffold_0-augustus-gene-0.2995-mRNA-1	510|PHI:510|CaNAG3|EAK93097|5476|Candida	58.14	473	192	4	47	514	85	556	0	543
maker-scaffold_0-augustus-gene-0.2971-mRNA-1	378|PHI:378|SIT4|EAK91146|5476|Candida	38.65	370	149	10	5	368	7	304	8e-78	245
augustus_masked-scaffold_0-processed-gene-0.2367-mRNA-1	1310|PHI:1310|GzbHLH011|I1RQC1|5518|Gibberella	40.91	506	208	16	1	501	27	446	3e-94	295
augustus_masked-scaffold_0-processed-gene-0.2497-mRNA-1	2529|PHI:2529|ERG10|Q4WCL5|746128|Aspergillus	47.22	396	197	7	44	434	8	396	1e-108	328
maker-scaffold_0-augustus-gene-0.2967-mRNA-1	2034|PHI:2034|MFP1|G4MZY1|148305|Magnaporthe	75.06	890	199	4	19	902	23	895	0	1399
maker-scaffold_0-augustus-gene-0.2967-mRNA-1	2034|PHI:2034|MFP1|G4MZY1|148305|Magnaporthe	48.54	274	128	2	339	601	21	292	2e-76	267
maker-scaffold_0-snap-gene-0.1153-mRNA-1	2716|PHI:2716|PEX7	78.77	325	61	3	3	321	2	324	0	535
maker-scaffold_0-snap-gene-0.1089-mRNA-1	1555|PHI:1555|GzMyb019|I1RDG6|5518|Gibberella	25.81	523	338	15	2	495	40	541	3e-42	156
maker-scaffold_0-augustus-gene-0.2939-mRNA-1	1414|PHI:1414|GzC2H081|I1RZL0|5518|Gibberella	36.67	90	54	2	2	91	18	104	6e-09	56.6
maker-scaffold_0-augustus-gene-0.2955-mRNA-1	1662|PHI:1662|GzCCHC002|I1REJ1|5518|Gibberella	24.03	491	333	16	3	475	607	1075	1e-28	118
maker-scaffold_0-augustus-gene-0.2983-mRNA-1	911|PHI:911|um11451||5270|Ustilago	31.56	225	121	7	26	239	39	241	3e-18	82.8
maker-scaffold_0-snap-gene-0.1040-mRNA-1	1685|PHI:1685|GzRad003|I1S5Z3|5518|Gibberella	27.27	198	110	8	40	230	266	436	1e-07	50.8
augustus_masked-scaffold_0-processed-gene-0.2345-mRNA-1	882|PHI:882|MGG_04985|EDJ95433|318829|Magnaporthe	26.71	337	225	5	350	686	469	783	3e-31	127
augustus_masked-scaffold_0-processed-gene-0.2320-mRNA-1	1566|PHI:1566|GzOB006|I1RC95|5518|Gibberella	36.57	268	143	6	340	607	136	376	5e-37	142
snap_masked-scaffold_0-processed-gene-0.855-mRNA-1	1514|PHI:1514|GzHOME012|I1RYV5|5518|Gibberella	45.05	768	370	21	1	753	234	964	0	578
maker-scaffold_0-augustus-gene-0.2976-mRNA-1	153|PHI:153|OSM1|AAF09475|318829|Magnaporthe	93.84	357	22	0	1	357	1	357	0	712
snap_masked-scaffold_0-processed-gene-0.472-mRNA-1	697|PHI:697|ugt51E1|AAM81358|5022|Leptosphaeria	24.35	345	218	13	93	428	85	395	8e-16	76.3
maker-scaffold_0-augustus-gene-0.2978-mRNA-1	395|PHI:395|FGA2|BAD44729|5507|Fusarium	92.11	355	28	0	1	355	1	355	0	685
maker-scaffold_0-snap-gene-0.1079-mRNA-1	2315|PHI:2315|ChLae1|G4XKY9|5016|Cochliobolus	33.33	249	157	5	32	276	1	244	2e-30	116
maker-scaffold_0-augustus-gene-0.2917-mRNA-1	1655|PHI:1655|GzWing028|I1S9V9|5518|Gibberella	54.82	1981	678	40	50	2008	37	1822	0	2029
maker-scaffold_0-snap-gene-0.1219-mRNA-1	2968|PHI:2968|Hxs1|J9VQA5|5207|Cryptococcus	35.79	475	295	6	2	475	31	496	5e-99	309
maker-scaffold_0-snap-gene-0.1095-mRNA-1	2434|PHI:2434|FgFlbA|I1RQ89|5518|Gibberella	78.26	483	103	2	152	632	2	484	0	797
snap_masked-scaffold_0-processed-gene-0.603-mRNA-1	2976|PHI:2976|CgOPT1|C6ZRH8|29905|Colletotrichum	35.2	733	403	7	322	1050	63	727	8e-144	452
maker-scaffold_0-augustus-gene-0.2889-mRNA-1	2315|PHI:2315|ChLae1|G4XKY9|5016|Cochliobolus	34.71	291	179	6	65	346	2	290	1e-46	160
augustus_masked-scaffold_0-processed-gene-0.2588-mRNA-1	1598|PHI:1598|GzOB038|I1RZ35|5518|Gibberella	76.47	136	28	1	1	132	1	136	2e-74	219
augustus_masked-scaffold_0-processed-gene-0.2450-mRNA-1	1414|PHI:1414|GzC2H081|I1RZL0|5518|Gibberella	43.9	82	38	3	77	150	24	105	3e-10	59.7
augustus_masked-scaffold_0-processed-gene-0.2544-mRNA-1	2382|PHI:2382|Upa2|Q6QIY0|5270|Ustilago	79.4	335	37	1	21	355	4	306	0	556
snap_masked-scaffold_0-processed-gene-0.449-mRNA-1	211|PHI:211|CaTUP1|AAB63195|5476|Candida	30.15	136	80	2	162	283	207	341	4e-12	63.9
snap_masked-scaffold_0-processed-gene-0.449-mRNA-1	211|PHI:211|CaTUP1|AAB63195|5476|Candida	23.64	220	144	6	112	319	262	469	8e-08	50.8
maker-scaffold_0-augustus-gene-0.2905-mRNA-1	1255|PHI:1255|FGSG_07745|I1RQ67|5518|Gibberella	53.33	705	255	18	8	678	20	684	0	648
maker-scaffold_0-augustus-gene-0.2905-mRNA-1	1255|PHI:1255|FGSG_07745|I1RQ67|5518|Gibberella	68.42	76	24	0	795	870	688	763	3e-30	125
augustus_masked-scaffold_0-processed-gene-0.2376-mRNA-1	435|PHI:435|VMA7|EAL02110|5476|Candida	60.5	119	46	1	6	123	4	122	4e-48	151
maker-scaffold_0-snap-gene-0.1164-mRNA-1	1819|PHI:1819|GzZC134|I1S7J0|5518|Gibberella	72.94	255	63	2	237	485	1	255	4e-133	394
maker-scaffold_0-augustus-gene-0.2927-mRNA-1	2545|PHI:2545|TIF35|Q4X1I3|746128|Aspergillus	62.93	294	89	8	12	299	10	289	2e-124	358
maker-scaffold_0-augustus-gene-0.2876-mRNA-1	1161|PHI:1161|MgMfs1|A4ZGP3|54734|Mycosphaerella	29.3	546	348	8	14	550	43	559	1e-64	222
augustus_masked-scaffold_0-processed-gene-0.2378-mRNA-1	2339|PHI:2339|UhCnb1|I2G5N7|120017|Ustilago	34.16	161	91	5	14	171	9	157	7e-21	84
augustus_masked-scaffold_0-processed-gene-0.2445-mRNA-1	3280	88.26	213	25	0	5	217	2	214	7e-132	372
augustus_masked-scaffold_0-processed-gene-0.2654-mRNA-1	1252|PHI:1252|FGSG_12132|I1RP15|5518|Gibberella	61.35	846	252	20	41	853	17	820	0	915
maker-scaffold_0-snap-gene-0.1159-mRNA-1	1914|PHI:1914|GzZC229|I1RQ27|5518|Gibberella	41.43	939	406	22	38	947	39	862	0	624
maker-scaffold_0-snap-gene-0.1029-mRNA-1	167|PHI:167|CHIP3|AAF00024|5457|Colletotrichum	32.26	248	125	7	123	334	82	322	3e-24	104
maker-scaffold_0-snap-gene-0.1029-mRNA-1	167|PHI:167|CHIP3|AAF00024|5457|Colletotrichum	30.77	156	102	3	425	577	414	566	2e-13	70.1
snap_masked-scaffold_0-processed-gene-0.436-mRNA-1	337|PHI:337|CHS7|AAT77184|5507|Fusarium	32.58	264	164	6	16	273	29	284	7e-26	102
snap_masked-scaffold_0-processed-gene-0.654-mRNA-1	1649|PHI:1649|GzWing021|I1RZ94|5518|Gibberella	62.18	238	75	5	1	229	1	232	2e-86	259
augustus_masked-scaffold_0-processed-gene-0.2579-mRNA-1	2020|PHI:2020|Tup1|XP_759427|5270|Ustilago	23.68	266	137	8	320	573	415	626	3e-14	73.6
augustus_masked-scaffold_0-processed-gene-0.2579-mRNA-1	2020|PHI:2020|Tup1|XP_759427|5270|Ustilago	27.08	277	155	11	324	571	466	724	1e-13	71.2
augustus_masked-scaffold_0-processed-gene-0.2579-mRNA-1	2020|PHI:2020|Tup1|XP_759427|5270|Ustilago	28.95	114	66	4	518	617	477	589	1e-07	52.4
maker-scaffold_0-snap-gene-0.1205-mRNA-1	2305|PHI:2305|BcFKBP12||40559|Botrytis	58.41	113	37	2	1	103	1	113	6e-39	127
augustus_masked-scaffold_0-processed-gene-0.2623-mRNA-1	1818|PHI:1818|GzZC133|I1S7V2|5518|Gibberella	39.66	232	121	2	62	279	41	267	2e-49	172
maker-scaffold_0-augustus-gene-0.2912-mRNA-1	1275|PHI:1275|FGSG_03146|I1S7R2|5518|Gibberella	59.95	397	132	3	212	603	170	544	2e-157	479
maker-scaffold_0-augustus-gene-0.2912-mRNA-1	1275|PHI:1275|FGSG_03146|I1S7R2|5518|Gibberella	61.22	49	16	1	42	87	62	110	1e-10	62.8
maker-scaffold_0-augustus-gene-0.2923-mRNA-1	2176|PHI:2176|ASD4|MGG_06050|148305|Magnaporthe	40.06	362	131	12	155	454	161	498	4e-59	203
snap_masked-scaffold_0-processed-gene-0.814-mRNA-1	3300	31.84	757	458	12	1	746	1	710	1e-118	377
snap_masked-scaffold_0-processed-gene-0.586-mRNA-1	881|PHI:881|MGG_04556|EDJ96020|318829|Magnaporthe	26.07	211	131	8	21	222	19	213	2e-08	53.9
maker-scaffold_0-augustus-gene-0.2895-mRNA-1	2038|PHI:2038|Mir1|MGG_02370|148305|Magnaporthe	25.5	251	164	8	15	255	19	256	7e-11	60.1
augustus_masked-scaffold_0-processed-gene-0.2578-mRNA-1	1623|PHI:1623|GzJUM005|I1S9T2|5518|Gibberella	58.1	420	158	7	68	481	68	475	6e-156	453
maker-scaffold_0-snap-gene-0.882-mRNA-1	1784|PHI:1784|GzZC099|I1S2A9|5518|Gibberella	36.81	345	180	6	189	533	137	443	6e-63	213
maker-scaffold_0-snap-gene-0.882-mRNA-1	1784|PHI:1784|GzZC099|I1S2A9|5518|Gibberella	55.07	69	30	1	11	79	4	71	4e-19	87.8
maker-scaffold_0-snap-gene-0.1000-mRNA-1	2895|PHI:2895|F-avi4330|B9JV05|373|Agrobacterium	28.78	344	185	14	28	347	1804	2111	2e-18	84.7
maker-scaffold_0-snap-gene-0.1113-mRNA-1	482|PHI:482|LAEA|AAR01218|5085|Aspergillus	35.54	166	99	4	15	179	64	222	1e-24	97.1
augustus_masked-scaffold_17-processed-gene-0.46-mRNA-1	1388|PHI:1388|GzC2H051|I1RT91|5518|Gibberella	65.99	344	93	7	1	328	1	336	1e-150	429
maker-scaffold_17-augustus-gene-0.338-mRNA-1	2020|PHI:2020|Tup1|XP_759427|5270|Ustilago	24.66	296	194	5	297	565	406	699	2e-27	116
maker-scaffold_17-augustus-gene-0.338-mRNA-1	2020|PHI:2020|Tup1|XP_759427|5270|Ustilago	25.75	268	172	4	264	507	461	725	6e-18	85.9
maker-scaffold_17-augustus-gene-0.338-mRNA-1	2020|PHI:2020|Tup1|XP_759427|5270|Ustilago	20.11	363	219	8	95	427	410	731	3e-12	67.8
maker-scaffold_17-snap-gene-0.150-mRNA-1	1645|PHI:1645|GzWing017|I1RTD1|5518|Gibberella	72.34	875	197	12	1	863	1	842	0	1276
maker-scaffold_17-augustus-gene-0.329-mRNA-1	1232|PHI:1232|FGSG_03499|I1RTC2|5518|Gibberella	78.12	416	78	5	1	408	1	411	0	661
maker-scaffold_17-augustus-gene-0.320-mRNA-1	2100|PHI:2100|Spf1|MGG_12005|148305|Magnaporthe	30.99	739	433	23	353	1060	186	878	2e-82	293
maker-scaffold_17-augustus-gene-0.320-mRNA-1	2100|PHI:2100|Spf1|MGG_12005|148305|Magnaporthe	25.61	246	170	6	1059	1298	1012	1250	3e-12	68.6
augustus_masked-scaffold_17-processed-gene-0.6-mRNA-1	784|PHI:784|MGG_00056|EDK03390|318829|Magnaporthe	28.46	267	158	10	2	247	13	267	3e-20	85.1
snap_masked-scaffold_17-processed-gene-0.421-mRNA-1	3389	52.2	500	200	3	10	472	9	506	2e-177	509
augustus_masked-scaffold_17-processed-gene-0.65-mRNA-1	1555|PHI:1555|GzMyb019|I1RDG6|5518|Gibberella	22.08	471	335	10	48	504	74	526	7e-31	123
maker-scaffold_17-augustus-gene-0.315-mRNA-1	1662|PHI:1662|GzCCHC002|I1REJ1|5518|Gibberella	28.73	442	297	6	23	453	612	1046	2e-53	194
maker-scaffold_17-snap-gene-0.161-mRNA-1	1287|PHI:1287|FGSG_13944|I1RT82|5518|Gibberella	77.67	421	86	2	44	460	35	451	0	687
maker-scaffold_17-augustus-gene-0.331-mRNA-1	1644|PHI:1644|GzRFX1|I1RTB9|5518|Gibberella	44.66	786	364	16	68	844	17	740	0	645
maker-scaffold_17-augustus-gene-0.314-mRNA-1	1919|PHI:1919|GzZC234|I1RCQ4|5518|Gibberella	51.19	1010	395	22	35	995	37	997	0	865
maker-scaffold_17-augustus-gene-0.324-mRNA-1	2570|PHI:2570|CYB2|Q6FM61|5478|Candida	43.01	365	198	8	198	554	196	558	2e-84	275
maker-scaffold_17-snap-gene-0.151-mRNA-1	290|PHI:290|CNB1|EAL03139|5476|Candida	32.61	138	82	5	19	147	48	183	5e-12	58.5
augustus_masked-scaffold_17-processed-gene-0.13-mRNA-1	317|PHI:317|RHBA|AAN17787|5085|Aspergillus	68.05	169	54	0	73	241	19	187	1e-84	251
snap_masked-scaffold_17-processed-gene-0.443-mRNA-1	3096	76	400	90	1	1	400	1	394	0	655
augustus_masked-scaffold_17-processed-gene-0.115-mRNA-1	2968|PHI:2968|Hxs1|J9VQA5|5207|Cryptococcus	26.35	501	325	13	27	501	21	503	2e-46	169
maker-scaffold_17-augustus-gene-0.353-mRNA-1	213|PHI:213|CPA1|AAF69795|5207|Cryptococcus	64.38	160	56	1	78	237	4	162	8e-69	210
augustus_masked-scaffold_17-processed-gene-0.129-mRNA-1	2734|PHI:2734|	29.19	298	179	9	22	314	8	278	2e-26	108
maker-scaffold_17-augustus-gene-0.350-mRNA-1	2205|PHI:2205|JmjC	26.24	141	93	4	172	308	397	530	2e-09	55.5
maker-scaffold_17-augustus-gene-0.343-mRNA-1	508|PHI:508|AFT1|BAB69076|5599|Alternaria	28.84	593	368	20	1	554	1	578	2e-54	192
maker-scaffold_17-augustus-gene-0.346-mRNA-1	1648|PHI:1648|GzWing020|I1RWP1|5518|Gibberella	38.13	779	402	21	19	787	133	841	2e-141	482
maker-scaffold_17-augustus-gene-0.370-mRNA-1	2244|PHI:2244|37865|gi|46099354|5270|Ustilago	37.04	351	214	4	24	371	8	354	2e-77	244
augustus_masked-scaffold_17-processed-gene-0.69-mRNA-1	3134	43.18	484	252	8	41	521	1	464	2e-117	357
snap_masked-scaffold_17-processed-gene-0.519-mRNA-1	1918|PHI:1918|GzZC233|I1RT69|5518|Gibberella	48.38	864	397	14	93	947	24	847	0	786
maker-scaffold_17-snap-gene-0.193-mRNA-1	1492|PHI:1492|GzHMG024|Q4I5U9|5518|Gibberella	78.22	427	88	1	1	422	1	427	0	696
maker-scaffold_17-snap-gene-0.185-mRNA-1	1552|PHI:1552|GzMyb016|I1S0N5|5518|Gibberella	27.27	275	155	8	311	577	202	439	4e-17	84.7
maker-scaffold_17-snap-gene-0.185-mRNA-1	1552|PHI:1552|GzMyb016|I1S0N5|5518|Gibberella	30.97	155	80	6	1205	1338	471	619	2e-09	60.1
maker-scaffold_17-snap-gene-0.191-mRNA-1	2109|PHI:2109|CNB|MGG_06933|148305|Magnaporthe	85.56	180	20	1	1	180	1	174	5e-107	305
snap_masked-scaffold_17-processed-gene-0.456-mRNA-1	2089|PHI:2089|Moatg28|MGG_08061|148305|Magnaporthe	39.69	514	254	9	6	481	150	645	3e-106	331
maker-scaffold_17-augustus-gene-0.361-mRNA-1	2274|PHI:2274|Mid1|C6GZ42|5111|Claviceps	42.69	602	309	9	56	632	60	650	3e-169	499
augustus_masked-scaffold_17-processed-gene-0.94-mRNA-1	2825|PHI:2825|SET1|Q5ABG1|5476|Candida	54.33	289	102	4	988	1267	773	1040	4e-87	305
augustus_masked-scaffold_17-processed-gene-0.94-mRNA-1	2825|PHI:2825|SET1|Q5ABG1|5476|Candida	22.76	457	283	19	117	551	84	492	3e-09	58.5
maker-scaffold_17-augustus-gene-0.367-mRNA-1	3174	44.99	529	189	11	43	557	38	478	8e-123	371
augustus_masked-scaffold_17-processed-gene-0.75-mRNA-1	441|PHI:441|BTP1|CAE55153|40559|Botrytis	25	316	209	9	25	315	38	350	5e-19	84.3
maker-scaffold_17-augustus-gene-0.342-mRNA-1	2514|PHI:2514|PFS2|Q4X1Y0|746128|Aspergillus	28.14	167	86	6	456	620	108	242	3e-07	50.8
maker-scaffold_17-snap-gene-0.182-mRNA-1	1424|PHI:1424|GzC2H092|I1S3J7|5518|Gibberella	60.49	81	31	1	471	551	635	714	5e-25	107
maker-scaffold_17-augustus-gene-0.363-mRNA-1	2381|PHI:2381|Ucn1|Q4PG27|5270|Ustilago	33.96	318	161	9	187	496	97	373	3e-45	166
maker-scaffold_26-snap-gene-0.118-mRNA-1	2654|PHI:2654|DUR1,2|Q59VF3|5476|Candida	31.89	508	272	8	55	558	615	1052	7e-64	239
augustus_masked-scaffold_26-processed-gene-0.171-mRNA-1	3786	30.48	187	115	7	34	213	6	184	8e-16	72.8
augustus_masked-scaffold_26-processed-gene-0.224-mRNA-1	267|PHI:267|MLT1|AAD51594|5476|Candida	28.02	678	403	22	823	1452	946	1586	8e-57	214
augustus_masked-scaffold_26-processed-gene-0.224-mRNA-1	267|PHI:267|MLT1|AAD51594|5476|Candida	26.09	437	276	10	413	806	416	848	1e-34	142
augustus_masked-scaffold_26-processed-gene-0.224-mRNA-1	267|PHI:267|MLT1|AAD51594|5476|Candida	28.92	204	109	9	670	840	1377	1577	2e-08	56.2
augustus_masked-scaffold_26-processed-gene-0.224-mRNA-1	267|PHI:267|MLT1|AAD51594|5476|Candida	23.56	208	142	6	1253	1448	685	887	5e-08	55.1
maker-scaffold_26-augustus-gene-0.20-mRNA-1	413|PHI:413|MPD1|AAT84078|13684|Stagonospora	24.55	387	222	16	14	356	11	371	4e-19	86.7
maker-scaffold_26-snap-gene-0.95-mRNA-1	748|PHI:748|um00446|Not	45.01	651	315	13	44	687	77	691	2e-178	538
maker-scaffold_26-snap-gene-0.95-mRNA-1	748|PHI:748|um00446|Not	34.12	85	54	2	796	879	729	812	8e-07	50.1
snap_masked-scaffold_26-processed-gene-0.525-mRNA-1	2728|PHI:2728|FgERG4|I1RZZ3|5518|Fusarium	27.54	414	227	13	90	482	232	593	5e-31	123
maker-scaffold_26-snap-gene-0.112-mRNA-1	1675|PHI:1675|GzDHHC003|Q4I8B6|5518|Gibberella	70.55	703	197	4	2	703	8	701	0	1053
maker-scaffold_26-augustus-gene-0.19-mRNA-1	1228|PHI:1228|FGSG_07745|I1RR00|5518|Gibberella	71.79	507	114	11	63	560	62	548	0	709
augustus_masked-scaffold_26-processed-gene-0.182-mRNA-1	1458|PHI:1458|GzAra006|Q4I7F9|5518|Gibberella	32.31	390	226	6	252	608	289	673	6e-55	199
maker-scaffold_26-augustus-gene-0.27-mRNA-1	1627|PHI:1627|GzTF2S002|I1RW90|5518|Gibberella	31.25	112	62	5	25	129	4	107	2e-07	43.9
augustus_masked-scaffold_26-processed-gene-0.233-mRNA-1	541|PHI:541|LIP1|AAU87359|332648|Botrytis	28.92	446	252	17	34	439	58	478	3e-35	136
augustus_masked-scaffold_26-processed-gene-0.168-mRNA-1	2030|PHI:2030|TGL3-1|G4N492|148305|Magnaporthe	28.24	524	320	15	238	730	87	585	4e-53	195
snap_masked-scaffold_26-processed-gene-0.548-mRNA-1	1662|PHI:1662|GzCCHC002|I1REJ1|5518|Gibberella	25.73	443	294	10	40	467	653	1075	3e-30	123
augustus_masked-scaffold_26-processed-gene-0.229-mRNA-1	800|PHI:800|MGG_13324|EDK00897|318829|Magnaporthe	49.32	1184	435	31	1	1077	1	1126	0	991
augustus_masked-scaffold_26-processed-gene-0.177-mRNA-1	881|PHI:881|MGG_04556|EDJ96020|318829|Magnaporthe	29.55	352	233	6	1	352	1	337	2e-38	140
maker-scaffold_26-augustus-gene-0.10-mRNA-1	1555|PHI:1555|GzMyb019|I1RDG6|5518|Gibberella	24.07	324	222	7	66	372	73	389	7e-22	96.3
maker-scaffold_26-augustus-gene-0.11-mRNA-1	413|PHI:413|MPD1|AAT84078|13684|Stagonospora	24.33	374	245	12	11	359	11	371	8e-16	76.6
maker-scaffold_26-snap-gene-0.91-mRNA-1	2376|PHI:2376|DEP2|D2E9W7|29001|Alternaria	28.04	453	253	17	3	403	5	436	3e-32	125
maker-scaffold_26-augustus-gene-0.41-mRNA-1	541|PHI:541|LIP1|AAU87359|332648|Botrytis	32.53	538	298	22	42	549	43	545	2e-51	185
maker-scaffold_26-snap-gene-0.87-mRNA-1	304|PHI:304|GzCPS1|AAP12366|5518|Fusarium	74.94	1748	343	17	121	1835	1	1686	0	2591
maker-scaffold_26-augustus-gene-0.34-mRNA-1	538|PHI:538|FRT1|AAU87358|40559|Botrytis	28.49	551	363	10	43	580	28	560	4e-53	191
snap_masked-scaffold_26-processed-gene-0.552-mRNA-1	2290|PHI:2290|BcBOA6|B1GVX7|40559|Botrytis	42.06	2513	1300	54	6	2425	6	2455	0	1830
maker-scaffold_26-augustus-gene-0.40-mRNA-1	2837|PHI:2837|OXI1|D2SZX7|5016|Cochliobolus	30.85	188	120	4	1	187	43	221	1e-18	82
maker-scaffold_26-snap-gene-0.113-mRNA-1	508|PHI:508|AFT1|BAB69076|5599|Alternaria	29.51	566	337	17	34	549	9	562	2e-49	179
maker-scaffold_26-augustus-gene-0.6-mRNA-1	1229|PHI:1229|FGSG_02153|I1RRB9|5518|Gibberella	59.43	456	114	10	192	645	110	496	1e-151	457
maker-scaffold_26-augustus-gene-0.6-mRNA-1	1229|PHI:1229|FGSG_02153|I1RRB9|5518|Gibberella	70.33	91	27	0	720	810	486	576	7e-34	135
augustus_masked-scaffold_26-processed-gene-0.283-mRNA-1	3019	26.8	1071	642	30	14	961	25	1076	1e-77	277
augustus_masked-scaffold_26-processed-gene-0.259-mRNA-1	2140|PHI:2140|MoVam7|XP_001907727.1|148305|Magnaporthe	48.53	375	172	5	1	356	1	373	8e-103	309
maker-scaffold_26-augustus-gene-0.54-mRNA-1	2038|PHI:2038|Mir1|MGG_02370|148305|Magnaporthe	27.43	288	177	8	34	312	39	303	1e-16	76.6
maker-scaffold_26-augustus-gene-0.54-mRNA-1	2038|PHI:2038|Mir1|MGG_02370|148305|Magnaporthe	28.42	183	108	6	131	308	36	200	8e-08	50.4
augustus_masked-scaffold_26-processed-gene-0.264-mRNA-1	2895|PHI:2895|F-avi4330|B9JV05|373|Agrobacterium	31.19	218	120	6	5	217	1826	2018	1e-14	72
maker-scaffold_26-augustus-gene-0.62-mRNA-1	2837|PHI:2837|OXI1|D2SZX7|5016|Cochliobolus	38.5	226	130	5	39	258	7	229	2e-34	124
maker-scaffold_26-augustus-gene-0.64-mRNA-1	3417	59.1	995	380	12	12	990	22	1005	0	1181
maker-scaffold_26-augustus-gene-0.47-mRNA-1	316|PHI:316|PiGPB1|AAP55639|4787|Phytophthora	24	300	197	10	403	679	52	343	4e-19	87
maker-scaffold_26-augustus-gene-0.47-mRNA-1	316|PHI:316|PiGPB1|AAP55639|4787|Phytophthora	21.94	237	174	7	466	692	33	268	1e-07	52
maker-scaffold_26-snap-gene-0.159-mRNA-1	1662|PHI:1662|GzCCHC002|I1REJ1|5518|Gibberella	32.64	481	309	5	17	488	597	1071	9e-83	281
augustus_masked-scaffold_26-processed-gene-0.281-mRNA-1	2570|PHI:2570|CYB2|Q6FM61|5478|Candida	38.78	477	259	12	4	455	90	558	8e-104	323
augustus_masked-scaffold_26-processed-gene-0.300-mRNA-1	1391|PHI:1391|GzC2H054|I1RU55|5518|Gibberella	58.7	92	38	0	206	297	616	707	1e-28	115
augustus_masked-scaffold_26-processed-gene-0.292-mRNA-1	513|PHI:513|ARN1	37.83	571	337	8	64	626	32	592	3e-134	408
augustus_masked-scaffold_26-processed-gene-0.250-mRNA-1	2201|PHI:2201|PdeL|D0ERY8|148305|Magnaporthe	47.2	589	245	15	10	550	15	585	1e-163	479
snap_masked-scaffold_26-processed-gene-0.675-mRNA-1	538|PHI:538|FRT1|AAU87358|40559|Botrytis	26.81	552	368	12	43	574	29	564	3e-45	168
maker-scaffold_26-augustus-gene-0.58-mRNA-1	1963|PHI:1963|GzZC278|I1RR01|5518|Gibberella	59.18	588	199	10	207	782	100	658	0	615
maker-scaffold_26-augustus-gene-0.58-mRNA-1	1963|PHI:1963|GzZC278|I1RR01|5518|Gibberella	58.04	224	65	5	1	217	1	202	4e-72	248
maker-scaffold_26-augustus-gene-0.60-mRNA-1	2083|PHI:2083|Moatg17|MGG_07667|148305|Magnaporthe	46.44	450	229	5	44	486	29	473	1e-122	369
maker-scaffold_26-augustus-gene-0.65-mRNA-1	2199|PHI:2199|MoRgs8|XP_001405673|148305|Magnaporthe	49.01	555	264	5	13	553	19	568	0	544
maker-scaffold_26-augustus-gene-0.73-mRNA-1	903|PHI:903|um01888||5270|Ustilago	58.11	475	180	5	42	508	71	534	0	575
maker-scaffold_26-augustus-gene-0.48-mRNA-1	1555|PHI:1555|GzMyb019|I1RDG6|5518|Gibberella	25.9	471	340	4	29	493	69	536	5e-48	173
snap_masked-scaffold_26-processed-gene-0.660-mRNA-1	2819|PHI:2819|CaEss1|G1UA02|5476|Candida	39.75	161	78	4	5	164	33	175	3e-32	114
augustus_masked-scaffold_26-processed-gene-0.270-mRNA-1	211|PHI:211|CaTUP1|AAB63195|5476|Candida	33.86	189	103	6	399	568	263	448	1e-21	96.3
augustus_masked-scaffold_26-processed-gene-0.270-mRNA-1	211|PHI:211|CaTUP1|AAB63195|5476|Candida	25.33	300	159	14	434	711	201	457	9e-12	65.5
augustus_masked-scaffold_26-processed-gene-0.315-mRNA-1	3028	24.95	489	248	13	17	502	21	393	9e-26	107
maker-scaffold_26-snap-gene-0.139-mRNA-1	1835|PHI:1835|GzZC150|I1RIL1|5518|Gibberella	38.8	598	329	13	132	720	53	622	3e-131	404
maker-scaffold_26-augustus-gene-0.75-mRNA-1	1555|PHI:1555|GzMyb019|I1RDG6|5518|Gibberella	27.89	441	310	5	33	468	53	490	6e-53	193
maker-scaffold_26-augustus-gene-0.75-mRNA-1	1555|PHI:1555|GzMyb019|I1RDG6|5518|Gibberella	17.7	486	340	10	568	999	64	543	2e-11	64.7
augustus_masked-scaffold_10-processed-gene-0.219-mRNA-1	2808|PHI:2808|gas1|Q2KN79|59765|Fusarium	58.24	522	211	6	17	532	19	539	0	597
maker-scaffold_10-augustus-gene-0.52-mRNA-1	3068	39.39	99	59	1	169	266	833	931	9e-11	62.8
maker-scaffold_10-augustus-gene-0.52-mRNA-1	3068	38.27	81	50	0	189	269	1010	1090	4e-10	60.5
augustus_masked-scaffold_10-processed-gene-0.182-mRNA-1	2042|PHI:2042|ABC3|Q3Y5V5|148305|Magnaporthe	33	500	284	17	260	725	821	1303	3e-56	207
augustus_masked-scaffold_10-processed-gene-0.182-mRNA-1	2042|PHI:2042|ABC3|Q3Y5V5|148305|Magnaporthe	43.82	267	125	7	497	740	365	629	5e-52	194
augustus_masked-scaffold_10-processed-gene-0.132-mRNA-1	541|PHI:541|LIP1|AAU87359|332648|Botrytis	53.14	557	248	7	31	582	26	574	0	584
snap_masked-scaffold_10-processed-gene-0.893-mRNA-1	1566|PHI:1566|GzOB006|I1RC95|5518|Gibberella	45.29	329	179	1	121	448	59	387	5e-99	303
maker-scaffold_10-augustus-gene-0.13-mRNA-1	3278	22.26	310	186	9	1019	1316	1027	1293	4e-09	58.9
maker-scaffold_10-snap-gene-0.685-mRNA-1	2844|PHI:2844|BRM2|O93802|5599|Alternaria	29.56	274	171	6	11	274	4	265	9e-28	107
augustus_masked-scaffold_10-processed-gene-0.155-mRNA-1	1673|PHI:1673|GzDHHC001|Q4IMZ7|5518|Gibberella	60.23	440	153	3	1	430	1	428	0	577
augustus_masked-scaffold_10-processed-gene-0.232-mRNA-1	2638|PHI:2638|Ilv3A|Q4X099|746128|Aspergillus	71.86	597	150	5	25	605	9	603	0	851
augustus_masked-scaffold_10-processed-gene-0.257-mRNA-1	1423|PHI:1423|GzC2H091|I1S2R1|5518|Gibberella	42.11	76	43	1	205	279	483	558	7e-14	68.9
maker-scaffold_10-augustus-gene-0.66-mRNA-1	2710|PHI:2710|mepB	71.67	406	111	2	70	474	1	403	0	606
maker-scaffold_10-augustus-gene-0.57-mRNA-1	1555|PHI:1555|GzMyb019|I1RDG6|5518|Gibberella	26.31	498	298	13	34	488	73	544	4e-41	153
maker-scaffold_10-augustus-gene-0.17-mRNA-1	2042|PHI:2042|ABC3|Q3Y5V5|148305|Magnaporthe	27.23	235	151	9	551	769	1087	1317	5e-11	63.9
maker-scaffold_10-augustus-gene-0.32-mRNA-1	346|PHI:346|CRU1|AAN10186|5270|Ustilago	53.64	522	180	12	113	589	64	568	1e-174	510
maker-scaffold_10-snap-gene-0.715-mRNA-1	413|PHI:413|MPD1|AAT84078|13684|Stagonospora	27.48	393	229	13	11	371	9	377	4e-29	115
maker-scaffold_10-augustus-gene-0.0-mRNA-1	2025|PHI:2025|HDL1|G4MQZ9|148305|Magnaporthe	55.35	804	261	14	1	731	1	779	0	855
maker-scaffold_10-augustus-gene-0.58-mRNA-1	3311	45.45	682	273	16	3	620	10	656	0	532
maker-scaffold_10-snap-gene-0.713-mRNA-1	105|PHI:105|PLB1|AAC61890|5476|Candida	41.07	582	298	18	29	592	15	569	2e-135	411
augustus_masked-scaffold_10-processed-gene-0.262-mRNA-1	2419|PHI:2419|CID1|I1RKF3|5518|Gibberella	23.87	222	139	8	32	246	5	203	6e-08	51.2
maker-scaffold_10-augustus-gene-0.10-mRNA-1	404|PHI:404|PTH11|AAD30436|318829|Magnaporthe	25.5	302	200	10	83	369	170	461	5e-18	83.2
augustus_masked-scaffold_10-processed-gene-0.152-mRNA-1	2968|PHI:2968|Hxs1|J9VQA5|5207|Cryptococcus	28.41	454	307	10	28	474	21	463	2e-44	163
snap_masked-scaffold_10-processed-gene-0.778-mRNA-1	2543|PHI:2543|GCD6|Q4WLS1|746128|Aspergillus	25.89	112	77	2	431	542	397	502	8e-08	52.4
maker-scaffold_10-snap-gene-0.698-mRNA-1	2563|PHI:2563|DPP3|Q5AH74|5476|Candida	29.49	156	96	3	109	264	117	258	2e-14	70.1
snap_masked-scaffold_10-processed-gene-0.852-mRNA-1	1356|PHI:1356|GzC2H016|I1RE06|5518|Gibberella	61.26	475	157	11	7	478	171	621	0	568
snap_masked-scaffold_10-processed-gene-0.917-mRNA-1	1841|PHI:1841|GzZC156|I1RIY6|5518|Gibberella	23.68	397	262	10	148	524	187	562	5e-25	107
augustus_masked-scaffold_10-processed-gene-0.164-mRNA-1	391|PHI:391|ABC2|BAC67162|318829|Magnaporthe	37.21	301	172	9	322	612	832	1125	4e-42	165
augustus_masked-scaffold_10-processed-gene-0.164-mRNA-1	391|PHI:391|ABC2|BAC67162|318829|Magnaporthe	28.39	317	203	7	360	664	186	490	3e-30	127
augustus_masked-scaffold_10-processed-gene-0.164-mRNA-1	391|PHI:391|ABC2|BAC67162|318829|Magnaporthe	21.23	292	208	9	697	985	1100	1372	1e-08	56.2
maker-scaffold_10-augustus-gene-0.8-mRNA-1	2038|PHI:2038|Mir1|MGG_02370|148305|Magnaporthe	77.63	304	67	1	5	308	7	309	2e-165	464
maker-scaffold_10-augustus-gene-0.41-mRNA-1	1869|PHI:1869|GzZC184|I1RDY4|5518|Gibberella	77.35	543	109	4	1	543	1	529	0	865
snap_masked-scaffold_10-processed-gene-0.887-mRNA-1	1057|PHI:1057|MTP1|ABP98949|318829|Magnaporthe	54.21	487	191	4	23	503	58	518	0	543
snap_masked-scaffold_10-processed-gene-0.867-mRNA-1	2269|PHI:2269|Mdh1|0|13684|Phaeosphaeria	28.57	217	144	3	17	233	60	265	3e-23	93.2
maker-scaffold_10-augustus-gene-0.60-mRNA-1	2968|PHI:2968|Hxs1|J9VQA5|5207|Cryptococcus	25.51	486	313	12	28	503	17	463	8e-34	131
maker-scaffold_10-augustus-gene-0.56-mRNA-1	2117|PHI:2117|SPM1|P58371|148305|Magnaporthe	35.12	430	207	11	23	386	29	452	2e-62	209
maker-scaffold_10-augustus-gene-0.4-mRNA-1	1355|PHI:1355|GzC2H015|I1RD84|5518|Gibberella	56.69	411	122	15	1	403	1	363	3e-131	383
maker-scaffold_10-snap-gene-0.691-mRNA-1	1711|PHI:1711|GzZC026|I1REQ5|5518|Gibberella	60.3	335	126	4	148	478	142	473	6e-136	410
maker-scaffold_10-snap-gene-0.714-mRNA-1	1851|PHI:1851|GzZC166|I1RXJ3|5518|Gibberella	39.24	739	323	16	1	731	1	621	1e-141	431
maker-scaffold_10-snap-gene-0.704-mRNA-1	3005|PHI:3005|ClpP|P63786|1280|Staphylococcus	50.29	171	78	1	14	184	27	190	2e-54	173
augustus_masked-scaffold_10-processed-gene-0.252-mRNA-1	3310	42.99	770	349	22	1	732	1	718	0	557
maker-scaffold_10-augustus-gene-0.11-mRNA-1	1804|PHI:1804|GzZC119|I1RUX5|5518|Gibberella	35.35	447	269	7	61	502	136	567	9e-91	293
snap_masked-scaffold_10-processed-gene-0.896-mRNA-1	3138	73.08	104	22	1	1	104	1	98	5e-40	152
maker-scaffold_10-augustus-gene-0.23-mRNA-1	2305|PHI:2305|BcFKBP12||40559|Botrytis	43	100	45	3	40	128	19	117	2e-20	81.3
augustus_masked-scaffold_10-processed-gene-0.301-mRNA-1	2020|PHI:2020|Tup1|XP_759427|5270|Ustilago	21.58	278	164	8	247	511	471	707	1e-14	74.3
augustus_masked-scaffold_10-processed-gene-0.301-mRNA-1	2020|PHI:2020|Tup1|XP_759427|5270|Ustilago	21.33	211	152	6	328	530	421	625	6e-07	49.3
augustus_masked-scaffold_10-processed-gene-0.276-mRNA-1	1046|PHI:1046|CTB5|ABK64182|29003|Cercospora	28.25	177	119	3	59	229	12	186	5e-13	68.2
maker-scaffold_10-snap-gene-0.731-mRNA-1	2616|PHI:2616|InlA|Q2L8G9|1639|Listeria	35.75	221	139	2	110	330	159	376	6e-28	113
maker-scaffold_10-snap-gene-0.731-mRNA-1	2616|PHI:2616|InlA|Q2L8G9|1639|Listeria	36.47	170	107	1	150	319	87	255	2e-21	93.2
maker-scaffold_10-snap-gene-0.731-mRNA-1	2616|PHI:2616|InlA|Q2L8G9|1639|Listeria	31.87	182	124	0	138	319	228	409	3e-19	87
maker-scaffold_10-snap-gene-0.731-mRNA-1	2616|PHI:2616|InlA|Q2L8G9|1639|Listeria	31.28	195	130	1	105	295	213	407	2e-18	84.7
augustus_masked-scaffold_10-processed-gene-0.296-mRNA-1	1648|PHI:1648|GzWing020|I1RWP1|5518|Gibberella	37.07	723	395	17	44	737	173	864	5e-121	414
maker-scaffold_10-augustus-gene-0.79-mRNA-1	2378|PHI:2378|DEP4|D2E9W9|29001|Alternaria	24.13	373	251	14	32	386	6	364	2e-08	54.3
augustus_masked-scaffold_10-processed-gene-0.330-mRNA-1	923|PHI:923|um03616||5270|Ustilago	29.02	479	271	16	155	578	237	701	8e-42	157
maker-scaffold_10-snap-gene-0.763-mRNA-1	2968|PHI:2968|Hxs1|J9VQA5|5207|Cryptococcus	31	500	295	14	15	508	18	473	6e-63	215
maker-scaffold_10-augustus-gene-0.88-mRNA-1	68|PHI:68|SAP1|AAA34368|5476|Candida	32.29	353	203	11	59	406	64	385	7e-42	152
maker-scaffold_10-augustus-gene-0.72-mRNA-1	2088|PHI:2088|Moatg27|MGG_02386|148305|Magnaporthe	43.73	375	157	9	10	364	14	354	3e-93	284
maker-scaffold_10-snap-gene-0.756-mRNA-1	2020|PHI:2020|Tup1|XP_759427|5270|Ustilago	26.12	268	182	5	1549	1809	466	724	1e-24	108
maker-scaffold_10-snap-gene-0.756-mRNA-1	2020|PHI:2020|Tup1|XP_759427|5270|Ustilago	24.33	300	165	9	342	617	466	727	4e-18	87.8
maker-scaffold_10-snap-gene-0.756-mRNA-1	2020|PHI:2020|Tup1|XP_759427|5270|Ustilago	27.24	323	177	12	1475	1768	431	724	2e-17	86.3
maker-scaffold_10-snap-gene-0.756-mRNA-1	2020|PHI:2020|Tup1|XP_759427|5270|Ustilago	29.1	189	115	4	1633	1819	463	634	6e-16	80.9
maker-scaffold_10-snap-gene-0.756-mRNA-1	2020|PHI:2020|Tup1|XP_759427|5270|Ustilago	23.64	330	179	10	1545	1837	415	708	9e-16	80.5
maker-scaffold_10-snap-gene-0.756-mRNA-1	2020|PHI:2020|Tup1|XP_759427|5270|Ustilago	30.4	125	77	3	499	617	415	535	9e-11	63.9
snap_masked-scaffold_10-processed-gene-0.1058-mRNA-1	1662|PHI:1662|GzCCHC002|I1REJ1|5518|Gibberella	25.05	475	335	12	4	473	616	1074	5e-37	144
maker-scaffold_10-snap-gene-0.760-mRNA-1	1552|PHI:1552|GzMyb016|I1S0N5|5518|Gibberella	42.41	323	166	6	949	1270	172	475	4e-75	271
maker-scaffold_10-snap-gene-0.760-mRNA-1	1552|PHI:1552|GzMyb016|I1S0N5|5518|Gibberella	53.16	158	71	2	1536	1691	478	634	7e-48	185
snap_masked-scaffold_10-processed-gene-0.974-mRNA-1	1876|PHI:1876|GzZC191|I1RD28|5518|Gibberella	41.82	648	305	9	55	701	119	695	9e-163	488
snap_masked-scaffold_10-processed-gene-0.974-mRNA-1	1876|PHI:1876|GzZC191|I1RD28|5518|Gibberella	45.74	94	40	1	3	96	5	87	2e-20	93.6
maker-scaffold_10-augustus-gene-0.80-mRNA-1	243|PHI:243|CHIP6|AAD00894|5457|Colletotrichum	43.76	841	421	10	119	929	87	905	0	687
augustus_masked-scaffold_10-processed-gene-0.282-mRNA-1	3126	26.52	313	205	9	72	368	22	325	3e-25	104
maker-scaffold_10-augustus-gene-0.116-mRNA-1	1662|PHI:1662|GzCCHC002|I1REJ1|5518|Gibberella	66.32	478	142	4	65	541	651	1110	0	646
maker-scaffold_10-augustus-gene-0.71-mRNA-1	3126	41.41	396	215	6	69	459	17	400	3e-94	291
maker-scaffold_10-augustus-gene-0.111-mRNA-1	1555|PHI:1555|GzMyb019|I1RDG6|5518|Gibberella	28.12	448	315	5	27	469	63	508	1e-56	197
augustus_masked-scaffold_10-processed-gene-0.293-mRNA-1	1479|PHI:1479|GzHMG011|I1RD01|5518|Gibberella	43.16	1235	541	47	1	1166	1	1143	0	696
augustus_masked-scaffold_10-processed-gene-0.308-mRNA-1	2269|PHI:2269|Mdh1|0|13684|Phaeosphaeria	33.96	268	160	7	44	307	9	263	7e-37	132
maker-scaffold_10-snap-gene-0.726-mRNA-1	3663	24.67	381	256	9	34	394	13	382	2e-18	84.7
maker-scaffold_10-snap-gene-0.746-mRNA-1	2640|PHI:2640|CNB1|C4XXN5|36911|Candida	37.14	140	79	4	7	141	21	156	8e-21	82.8
maker-scaffold_10-augustus-gene-0.110-mRNA-1	420|PHI:420|SOD2|AAS19620|292817|Cryptococcus	53.54	198	88	3	6	201	29	224	1e-69	213
maker-scaffold_10-snap-gene-0.753-mRNA-1	1254|PHI:1254|FGSG_07742|I1RDX3|5518|Gibberella	60.79	607	183	9	121	717	175	736	0	681
maker-scaffold_10-snap-gene-0.736-mRNA-1	1508|PHI:1508|GzHOME003|I1RNA9|5518|Gibberella	26.7	352	188	16	289	598	29	352	3e-23	102
augustus_masked-scaffold_10-processed-gene-0.295-mRNA-1	2822|PHI:2822|Cxt1p|Q5K8R6|5207|Cryptococcus	24.87	579	337	22	143	691	152	662	4e-29	120
maker-scaffold_10-augustus-gene-0.99-mRNA-1	463|PHI:463|HSP90|AAA02743|4932|Saccharomyces	74.07	216	56	0	2	217	3	218	7e-109	336
maker-scaffold_10-augustus-gene-0.99-mRNA-1	463|PHI:463|HSP90|AAA02743|4932|Saccharomyces	58.6	186	69	1	208	385	524	709	1e-54	190
augustus_masked-scaffold_10-processed-gene-0.310-mRNA-1	2544|PHI:2544|PAB1|Q4WK03|746128|Aspergillus	34.94	83	53	1	75	157	233	314	2e-11	59.7
maker-scaffold_10-snap-gene-0.757-mRNA-1	1555|PHI:1555|GzMyb019|I1RDG6|5518|Gibberella	24.65	503	275	14	36	497	69	508	2e-32	127
maker-scaffold_10-augustus-gene-0.85-mRNA-1	1814|PHI:1814|GzZC129|I1RV04|5518|Gibberella	30.88	476	261	14	177	606	260	713	2e-49	182
maker-scaffold_10-snap-gene-0.772-mRNA-1	1662|PHI:1662|GzCCHC002|I1REJ1|5518|Gibberella	39.26	163	84	4	86	240	280	435	2e-24	101
maker-scaffold_10-snap-gene-0.773-mRNA-1	1662|PHI:1662|GzCCHC002|I1REJ1|5518|Gibberella	44.87	78	33	2	2	76	117	187	7e-10	52.8
maker-scaffold_12-augustus-gene-0.657-mRNA-1	2097|PHI:2097|Neo1|MGG_04066|148305|Magnaporthe	27.41	1233	653	34	218	1291	175	1324	2e-108	373
augustus_masked-scaffold_12-processed-gene-0.278-mRNA-1	3126	28.64	426	247	10	25	435	21	404	9e-43	155
augustus_masked-scaffold_12-processed-gene-0.340-mRNA-1	261|PHI:261|ICL1|AAM89498|5022|Leptosphaeria	34.8	523	318	11	8	514	4	519	3e-91	290
maker-scaffold_12-snap-gene-0.529-mRNA-1	1500|PHI:1500|GzHMG032|I1S2F2|5518|Gibberella	22.44	722	444	23	1	658	206	875	3e-26	114
maker-scaffold_12-snap-gene-0.529-mRNA-1	1500|PHI:1500|GzHMG032|I1S2F2|5518|Gibberella	35	80	50	1	1090	1169	1373	1450	1e-08	56.6
augustus_masked-scaffold_12-processed-gene-0.305-mRNA-1	423|PHI:423|VAD1|AAV41010|5207|Cryptococcus	32.23	394	243	10	110	500	25	397	4e-54	192
maker-scaffold_12-augustus-gene-0.631-mRNA-1	2382|PHI:2382|Upa2|Q6QIY0|5270|Ustilago	48.18	274	140	2	29	301	19	291	6e-95	284
maker-scaffold_12-augustus-gene-0.628-mRNA-1	2976|PHI:2976|CgOPT1|C6ZRH8|29905|Colletotrichum	44.83	716	373	8	37	736	20	729	0	632
maker-scaffold_12-snap-gene-0.499-mRNA-1	2009|PHI:2009|HOS4|EDK06449|148305|Magnaporthe	45.32	1057	460	36	1	955	1	1041	0	692
maker-scaffold_12-augustus-gene-0.673-mRNA-1	2171|PHI:2171|Peroxisomal	45.77	686	342	12	4	679	32	697	0	585
augustus_masked-scaffold_12-processed-gene-0.268-mRNA-1	1566|PHI:1566|GzOB006|I1RC95|5518|Gibberella	40.73	248	132	4	554	791	116	358	1e-48	178
snap_masked-scaffold_12-processed-gene-0.859-mRNA-1	2038|PHI:2038|Mir1|MGG_02370|148305|Magnaporthe	41.89	296	165	5	22	315	19	309	7e-61	197
snap_masked-scaffold_12-processed-gene-0.835-mRNA-1	1034|PHI:1034|Cpcat1|CAA04716|5111|Claviceps	72.38	706	189	1	1	700	9	714	0	1087
augustus_masked-scaffold_12-processed-gene-0.267-mRNA-1	1491|PHI:1491|GzHMG023|I1RST1|5518|Gibberella	66.45	909	232	13	1	887	1	858	0	1016
maker-scaffold_12-snap-gene-0.521-mRNA-1	1662|PHI:1662|GzCCHC002|I1REJ1|5518|Gibberella	25.66	417	282	7	88	494	675	1073	4e-39	151
maker-scaffold_12-snap-gene-0.497-mRNA-1	1792|PHI:1792|GzZC107|I1RVS7|5518|Gibberella	41.42	688	354	16	7	674	118	776	3e-164	493
augustus_masked-scaffold_12-processed-gene-0.237-mRNA-1	2282|PHI:2282|MeaB|J9MHC1|5507|Fusarium	64.23	397	114	11	17	402	31	410	1e-138	404
augustus_masked-scaffold_12-processed-gene-0.244-mRNA-1	1380|PHI:1380|GzC2H043|I1RRG4|5518|Gibberella	49.9	479	198	11	73	529	41	499	2e-154	452
maker-scaffold_12-snap-gene-0.501-mRNA-1	1519|PHI:1519|GzHOMEL018|I1RSV8|5518|Gibberella	46.9	565	185	20	1	487	16	543	2e-142	422
maker-scaffold_12-augustus-gene-0.616-mRNA-1	1381|PHI:1381|GzC2H044|I1RRI0|5518|Gibberella	52.03	542	209	15	12	522	3	524	1e-159	466
maker-scaffold_12-snap-gene-0.481-mRNA-1	1784|PHI:1784|GzZC099|I1S2A9|5518|Gibberella	46.94	49	26	0	9	57	21	69	2e-11	63.2
augustus_masked-scaffold_12-processed-gene-0.263-mRNA-1	1432|PHI:1432|GzC2H100|I1S7Z8|5518|Gibberella	57.36	387	122	12	112	496	13	358	8e-127	375
maker-scaffold_12-snap-gene-0.474-mRNA-1	2216|PHI:2216|PemG1|A0N0D1|148305|Magnaporthe	48.9	227	95	5	10	217	15	239	5e-45	154
augustus_masked-scaffold_12-processed-gene-0.274-mRNA-1	2453|PHI:2453|Snt2|D9J222|61369|Fusarium	24.47	237	109	9	468	645	926	1151	2e-16	82
maker-scaffold_12-augustus-gene-0.664-mRNA-1	2315|PHI:2315|ChLae1|G4XKY9|5016|Cochliobolus	30.82	318	184	10	105	416	3	290	4e-40	144
maker-scaffold_12-augustus-gene-0.664-mRNA-1	2315|PHI:2315|ChLae1|G4XKY9|5016|Cochliobolus	44	75	39	2	7	78	15	89	8e-12	62.8
maker-scaffold_12-augustus-gene-0.605-mRNA-1	2168|PHI:2168|Hypothetical	29.34	334	163	12	1196	1498	1162	1453	8e-27	116
maker-scaffold_12-augustus-gene-0.605-mRNA-1	2168|PHI:2168|Hypothetical	29.22	770	388	30	1	728	1	655	2e-24	108
augustus_masked-scaffold_12-processed-gene-0.447-mRNA-1	2821|PHI:2821|SNF2|Q5ALP9|5476|Candida	32.82	515	302	10	1309	1817	775	1251	5e-78	284
maker-scaffold_12-augustus-gene-0.712-mRNA-1	552|PHI:552|BcLCC2|AAK77953|40559|Botrytis	47.11	588	286	12	1	570	1	581	0	530
maker-scaffold_12-augustus-gene-0.683-mRNA-1	2106|PHI:2106|1-phosphatidylinositol-4,5-bisphosphate	45.19	728	312	15	7	677	6	703	0	574
augustus_masked-scaffold_12-processed-gene-0.467-mRNA-1	3028	24.73	457	246	17	5	456	47	410	9e-21	91.7
maker-scaffold_12-augustus-gene-0.706-mRNA-1	4468	84.41	494	75	2	3	495	36	528	0	854
augustus_masked-scaffold_12-processed-gene-0.400-mRNA-1	2248|PHI:2248|Als1|Q1L2E2|13684|Phaeosphaeria	67.83	631	172	8	1	624	1	607	0	861
maker-scaffold_12-augustus-gene-0.719-mRNA-1	1046|PHI:1046|CTB5|ABK64182|29003|Cercospora	26.41	462	304	8	42	477	8	459	2e-38	143
maker-scaffold_12-augustus-gene-0.736-mRNA-1	541|PHI:541|LIP1|AAU87359|332648|Botrytis	53.2	547	251	3	23	568	27	569	0	585
maker-scaffold_12-augustus-gene-0.695-mRNA-1	2195|PHI:2195|MoRgs4|XP_368254|148305|Magnaporthe	26.04	169	103	4	644	800	114	272	9e-07	50.1
maker-scaffold_12-augustus-gene-0.700-mRNA-1	2321|PHI:2321|SidI|Q4WR83|746128|Aspergillus	22.64	552	334	18	67	570	64	570	4e-23	100
augustus_masked-scaffold_12-processed-gene-0.402-mRNA-1	1588|PHI:1588|GzOB028|I1RSY2|5518|Gibberella	60.31	131	52	0	1	131	1	131	6e-57	175
snap_masked-scaffold_12-processed-gene-0.937-mRNA-1	3629	28.41	447	277	13	46	485	14	424	2e-38	144
maker-scaffold_12-augustus-gene-0.713-mRNA-1	1387|PHI:1387|GzBrlA|I1RT19|5518|Gibberella	72.86	737	149	8	1	729	1	694	0	1020
maker-scaffold_12-snap-gene-0.584-mRNA-1	2020|PHI:2020|Tup1|XP_759427|5270|Ustilago	29.03	248	140	11	73	301	497	727	3e-14	73.2
maker-scaffold_12-augustus-gene-0.710-mRNA-1	2821|PHI:2821|SNF2|Q5ALP9|5476|Candida	49.45	1175	482	18	251	1367	499	1619	0	1050
maker-scaffold_12-augustus-gene-0.717-mRNA-1	2654|PHI:2654|DUR1,2|Q59VF3|5476|Candida	30.43	161	91	4	204	357	69	215	4e-09	57
maker-scaffold_12-snap-gene-0.597-mRNA-1	2745|PHI:2745|treY|Q02LV5|287|Pseudomonas	28.42	95	63	3	45	134	25	119	1e-07	52
maker-scaffold_12-snap-gene-0.603-mRNA-1	1046|PHI:1046|CTB5|ABK64182|29003|Cercospora	36.7	218	127	3	59	265	3	220	5e-36	137
maker-scaffold_12-snap-gene-0.585-mRNA-1	124|PHI:124|INT1|AAA96019|5476|Candida	32.86	420	212	12	985	1399	1296	1650	6e-60	224
maker-scaffold_12-augustus-gene-0.725-mRNA-1	1487|PHI:1487|GzHMG019|I1RQ92|5518|Gibberella	40	45	25	1	190	232	244	288	1e-06	49.3
maker-scaffold_12-augustus-gene-0.707-mRNA-1	2309|PHI:2309|BcatrB|Q9UW03|40559|Botrytis	46.26	1431	697	17	25	1418	44	1439	0	1283
maker-scaffold_12-augustus-gene-0.693-mRNA-1	2802|PHI:2802|3hnr|B2ZRQ4|93612|Setosphaeria	24.6	126	90	1	5	130	60	180	4e-07	47.4
snap_masked-scaffold_12-processed-gene-0.956-mRNA-1	2322|PHI:2322|SidH|Q4WF54|746128|Aspergillus	30.62	258	171	4	47	299	14	268	2e-32	120
augustus_masked-scaffold_12-processed-gene-0.416-mRNA-1	2822|PHI:2822|Cxt1p|Q5K8R6|5207|Cryptococcus	28.93	605	340	21	73	648	140	683	2e-56	202
snap_masked-scaffold_12-processed-gene-0.919-mRNA-1	2895|PHI:2895|F-avi4330|B9JV05|373|Agrobacterium	29.15	295	187	5	162	446	139	421	1e-31	127
maker-scaffold_12-augustus-gene-0.687-mRNA-1	315|PHI:315|PacC|AAM95700|5507|Fusarium	60.14	690	155	22	21	702	32	609	0	685
maker-scaffold_12-augustus-gene-0.734-mRNA-1	1685|PHI:1685|GzRad003|I1S5Z3|5518|Gibberella	26.09	299	181	10	32	322	238	504	1e-12	66.6
snap_masked-scaffold_12-processed-gene-0.892-mRNA-1	2514|PHI:2514|PFS2|Q4X1Y0|746128|Aspergillus	51.03	533	220	9	65	585	1	504	6e-169	494
augustus_masked-scaffold_12-processed-gene-0.454-mRNA-1	3089	68.59	2082	530	35	128	2189	220	2197	0	2760
maker-scaffold_12-snap-gene-0.545-mRNA-1	504|PHI:504|LEU2|CAA42366|4932|Saccharomyces	63.46	364	122	5	2	357	3	363	7e-163	462
maker-scaffold_12-augustus-gene-0.678-mRNA-1	1414|PHI:1414|GzC2H081|I1RZL0|5518|Gibberella	47.5	80	40	2	635	712	23	102	1e-14	75.1
snap_masked-scaffold_12-processed-gene-0.903-mRNA-1	882|PHI:882|MGG_04985|EDJ95433|318829|Magnaporthe	36.39	698	335	18	209	862	172	804	9e-119	382
maker-scaffold_12-snap-gene-0.567-mRNA-1	1795|PHI:1795|GzZC110|I1RSX8|5518|Gibberella	32.6	549	274	11	10	536	15	489	7e-79	262
augustus_masked-scaffold_5-processed-gene-0.607-mRNA-1	1173|PHI:1173|HDF1|I1RCN2|5518|Gibberella	85.45	495	69	2	1	492	1	495	0	881
augustus_masked-scaffold_5-processed-gene-0.778-mRNA-1	211|PHI:211|CaTUP1|AAB63195|5476|Candida	31.79	151	92	3	211	351	314	463	2e-11	63.2
maker-scaffold_5-augustus-gene-0.68-mRNA-1	1458|PHI:1458|GzAra006|Q4I7F9|5518|Gibberella	27.03	111	79	1	273	383	563	671	6e-07	48.9
augustus_masked-scaffold_5-processed-gene-0.616-mRNA-1	348|PHI:348|CSH3|EAK92385|5476|Candida	28.44	218	127	4	15	221	3	202	2e-18	78.6
augustus_masked-scaffold_5-processed-gene-0.653-mRNA-1	399|PHI:399|PMT4|EAK95207|5476|Candida	47.71	763	363	10	18	768	17	755	0	709
augustus_masked-scaffold_5-processed-gene-0.784-mRNA-1	883|PHI:883|MGG_08560|EDJ97072|318829|Magnaporthe	48.18	110	52	4	2	109	6	112	2e-08	46.2
augustus_masked-scaffold_5-processed-gene-0.730-mRNA-1	1161|PHI:1161|MgMfs1|A4ZGP3|54734|Mycosphaerella	23.21	418	284	14	3	400	24	424	5e-14	72
augustus_masked-scaffold_5-processed-gene-0.628-mRNA-1	4559	37.43	716	410	7	44	733	126	829	2e-136	429
augustus_masked-scaffold_5-processed-gene-0.605-mRNA-1	1579|PHI:1579|GzOB019|I1RM25|5518|Gibberella	35.3	728	403	16	85	802	471	1140	5e-128	413
augustus_masked-scaffold_5-processed-gene-0.723-mRNA-1	2323|PHI:2323|mhk1|E9F082|568076|Metarhizium	88.03	1262	126	6	1	1249	2	1251	0	2242
augustus_masked-scaffold_5-processed-gene-0.796-mRNA-1	339|PHI:339|CLPT1|CAC41973|290576|Colletotrichum	31.69	243	121	4	2	244	3	200	3e-34	122
augustus_masked-scaffold_5-processed-gene-0.608-mRNA-1	1354|PHI:1354|GzC2H014|I1RCM9|5518|Gibberella	56.08	633	230	21	1	614	1	604	0	554
maker-scaffold_5-augustus-gene-0.34-mRNA-1	1274|PHI:1274|FGSG_02488|I1RME6|5518|Gibberella	22.53	466	272	19	33	467	1036	1443	2e-12	67.4
maker-scaffold_5-augustus-gene-0.94-mRNA-1	1579|PHI:1579|GzOB019|I1RM25|5518|Gibberella	44.15	709	307	14	19	727	530	1149	0	580
augustus_masked-scaffold_5-processed-gene-0.618-mRNA-1	1632|PHI:1632|GzWing004|I1RBU0|5518|Gibberella	67	609	173	10	7	594	8	609	0	786
augustus_masked-scaffold_5-processed-gene-0.598-mRNA-1	1632|PHI:1632|GzWing004|I1RBU0|5518|Gibberella	29.63	432	247	11	248	637	71	487	4e-34	135
maker-scaffold_5-snap-gene-0.1050-mRNA-1	2528|PHI:2528|SLY1|Q4WYU7|746128|Aspergillus	22.15	307	205	9	139	421	167	463	2e-09	57.8
maker-scaffold_5-augustus-gene-0.78-mRNA-1	2038|PHI:2038|Mir1|MGG_02370|148305|Magnaporthe	21.6	250	176	7	19	256	2	243	4e-08	51.2
maker-scaffold_5-augustus-gene-0.78-mRNA-1	2038|PHI:2038|Mir1|MGG_02370|148305|Magnaporthe	23.98	171	119	5	51	218	137	299	2e-07	49.3
maker-scaffold_5-augustus-gene-0.97-mRNA-1	3028	22.6	416	252	15	27	419	39	407	9e-09	54.3
maker-scaffold_5-snap-gene-0.1045-mRNA-1	1682|PHI:1682|GzNF002|I1RSF8|5518|Gibberella	48.02	1037	439	23	107	1109	125	1095	0	922
maker-scaffold_5-augustus-gene-0.88-mRNA-1	447|PHI:447|MCSA|CAI61947|5085|Aspergillus	53.03	462	208	6	1	456	1	459	2e-165	477
maker-scaffold_5-snap-gene-0.1107-mRNA-1	254|PHI:254|FOW1|BAB85760|5507|Fusarium	80.5	318	58	1	1	314	1	318	8e-174	486
maker-scaffold_5-snap-gene-0.1090-mRNA-1	1260|PHI:1260|FGSG_13944|I1RUC7|5518|Gibberella	28.03	157	97	5	398	553	462	603	2e-08	55.8
maker-scaffold_5-augustus-gene-0.64-mRNA-1	4613	26.49	336	221	7	41	376	52	361	4e-27	110
maker-scaffold_5-snap-gene-0.1036-mRNA-1	510|PHI:510|CaNAG3|EAK93097|5476|Candida	21.96	469	304	13	20	476	87	505	5e-19	87.8
maker-scaffold_5-augustus-gene-0.52-mRNA-1	538|PHI:538|FRT1|AAU87358|40559|Botrytis	26.23	591	399	11	81	649	31	606	6e-46	170
maker-scaffold_5-augustus-gene-0.18-mRNA-1	2115|PHI:2115|Annexin	64.78	318	112	0	147	464	116	433	3e-148	432
maker-scaffold_5-augustus-gene-0.18-mRNA-1	2115|PHI:2115|Annexin	25.33	379	222	13	29	388	98	434	1e-07	51.2
maker-scaffold_5-snap-gene-0.1074-mRNA-1	882|PHI:882|MGG_04985|EDJ95433|318829|Magnaporthe	28.89	443	255	13	265	685	378	782	1e-52	193
snap_masked-scaffold_5-processed-gene-0.1429-mRNA-1	213|PHI:213|CPA1|AAF69795|5207|Cryptococcus	36	150	65	6	15	160	9	131	4e-15	71.6
augustus_masked-scaffold_5-processed-gene-0.735-mRNA-1	2911|PHI:2911|Ss-pth2|A7F6V9|5180|Sclerotinia	30.45	532	313	18	69	588	59	545	1e-61	219
augustus_masked-scaffold_5-processed-gene-0.633-mRNA-1	464|PHI:464|KIN1|AAB63336|5270|Ustilago	36.36	605	266	19	169	699	178	737	2e-88	308
maker-scaffold_5-augustus-gene-0.48-mRNA-1	2960|PHI:2960|frdA|C5BDL7|67780|Edwardsiella	40.9	577	296	13	965	1525	34	581	3e-124	401
maker-scaffold_5-augustus-gene-0.75-mRNA-1	784|PHI:784|MGG_00056|EDK03390|318829|Magnaporthe	30.58	278	165	7	42	307	11	272	2e-26	104
maker-scaffold_5-augustus-gene-0.69-mRNA-1	1799|PHI:1799|GzZC114|I1RBN6|5518|Gibberella	72.16	873	164	14	32	883	3	817	0	1211
augustus_masked-scaffold_5-processed-gene-0.728-mRNA-1	512|PHI:512|CaNAG6|BAB43823|5476|Candida	35.66	830	459	13	20	841	28	790	1e-165	503
maker-scaffold_5-snap-gene-0.1019-mRNA-1	3793	47.76	335	157	5	87	417	1	321	7e-106	319
maker-scaffold_5-augustus-gene-0.36-mRNA-1	1291|PHI:1291|TOP1|I1RRX4|5518|Gibberella	68.59	920	213	11	5	860	3	910	0	1207
augustus_masked-scaffold_5-processed-gene-0.603-mRNA-1	2609|PHI:2609|KRR1|AAB96910.2|746128|Aspergillus	24.66	146	105	4	90	234	45	186	3e-07	48.1
maker-scaffold_5-augustus-gene-0.37-mRNA-1	1382|PHI:1382|GzC2H045|I1RRX1|5518|Gibberella	51.58	570	202	21	1	535	1	531	1e-153	452
maker-scaffold_5-augustus-gene-0.63-mRNA-1	2530|PHI:2530|TUB1|Q4WKG5|746128|Aspergillus	91.09	449	39	1	1	449	1	448	0	838
snap_masked-scaffold_5-processed-gene-0.1345-mRNA-1	1503|PHI:1503|GzHMG035|I1S828|5518|Gibberella	67.52	702	215	3	335	1036	1	689	0	980
augustus_masked-scaffold_5-processed-gene-0.622-mRNA-1	1458|PHI:1458|GzAra006|Q4I7F9|5518|Gibberella	37.42	473	257	10	506	948	254	717	2e-90	307
maker-scaffold_5-augustus-gene-0.24-mRNA-1	1426|PHI:1426|GzC2H094|I1S4M4|5518|Gibberella	58.42	493	168	6	1	489	1	460	0	562
augustus_masked-scaffold_5-processed-gene-0.594-mRNA-1	2294|PHI:2294|FgFRP1|I1RCK7|5518|Gibberella	51.32	608	202	17	5	601	7	531	0	551
augustus_masked-scaffold_5-processed-gene-0.807-mRNA-1	1320|PHI:1320|ZIF1|I1RD66|5518|Gibberella	65.99	347	101	6	167	511	237	568	9e-136	406
augustus_masked-scaffold_5-processed-gene-0.807-mRNA-1	1320|PHI:1320|ZIF1|I1RD66|5518|Gibberella	64.33	157	49	5	1	157	1	150	4e-49	177
maker-scaffold_5-augustus-gene-0.74-mRNA-1	1047|PHI:1047|CTB6|ABK64183|29003|Cercospora	28.53	354	191	16	11	334	20	341	1e-16	77.4
maker-scaffold_5-augustus-gene-0.57-mRNA-1	1501|PHI:1501|GzHMG033|I1S4R6|5518|Gibberella	49.25	333	120	9	303	634	163	447	4e-88	283
snap_masked-scaffold_5-processed-gene-0.1258-mRNA-1	2570|PHI:2570|CYB2|Q6FM61|5478|Candida	35.86	502	279	11	8	502	93	558	3e-91	291
augustus_masked-scaffold_5-processed-gene-0.782-mRNA-1	1391|PHI:1391|GzC2H054|I1RU55|5518|Gibberella	28.46	123	81	1	143	265	622	737	4e-10	58.2
augustus_masked-scaffold_5-processed-gene-0.708-mRNA-1	1622|PHI:1622|GzJUM004|I1RRU8|5518|Gibberella	68.12	458	137	3	35	492	25	473	0	673
maker-scaffold_5-augustus-gene-0.83-mRNA-1	1629|PHI:1629|GzWing001|I1RAH2|5518|Gibberella	36.02	558	288	20	1	550	32	528	1e-88	298
maker-scaffold_5-augustus-gene-0.83-mRNA-1	1629|PHI:1629|GzWing001|I1RAH2|5518|Gibberella	32.69	104	69	1	706	808	702	805	1e-08	56.2
augustus_masked-scaffold_5-processed-gene-0.794-mRNA-1	3385	72.75	422	115	0	5	426	9	430	0	627
maker-scaffold_5-snap-gene-0.1118-mRNA-1	2562|PHI:2562|Cwt1|Q59M50|5476|Candida	52.31	216	100	1	354	569	366	578	9e-82	268
snap_masked-scaffold_5-processed-gene-0.1488-mRNA-1	1620|PHI:1620|GzJUM002|I1RD69|5518|Gibberella	69.04	956	250	17	53	1000	47	964	0	1245
snap_masked-scaffold_5-processed-gene-0.1488-mRNA-1	1620|PHI:1620|GzJUM002|I1RD69|5518|Gibberella	26.7	191	60	6	1038	1148	1316	1506	3e-07	52.4
augustus_masked-scaffold_5-processed-gene-0.731-mRNA-1	1662|PHI:1662|GzCCHC002|I1REJ1|5518|Gibberella	33.33	462	294	4	10	466	611	1063	2e-84	285
snap_masked-scaffold_5-processed-gene-0.1338-mRNA-1	2802|PHI:2802|3hnr|B2ZRQ4|93612|Setosphaeria	32.82	195	120	6	6	198	14	199	1e-21	89
maker-scaffold_5-snap-gene-0.1048-mRNA-1	1723|PHI:1723|GzZC038|I1S832|5518|Gibberella	41.37	967	450	21	130	1063	12	894	0	684
maker-scaffold_5-augustus-gene-0.26-mRNA-1	1466|PHI:1466|GzCCAAT006|I1RSG9|5518|Gibberella	76.92	195	38	6	1	189	1	194	1e-95	278
snap_masked-scaffold_5-processed-gene-0.1257-mRNA-1	186|PHI:186|RIM8|AAD51715|5476|Candida	22.16	519	274	19	378	867	32	449	1e-27	117
snap_masked-scaffold_5-processed-gene-0.1430-mRNA-1	1631|PHI:1631|GzWing003|I1RBL8|5518|Gibberella	46.34	779	273	26	1	754	1	659	0	548
maker-scaffold_5-snap-gene-0.1075-mRNA-1	319|PHI:319|SQL2|AAO19638|5270|Ustilago	21.91	502	314	20	452	909	920	1387	5e-12	67.4
maker-scaffold_5-snap-gene-0.1105-mRNA-1	1337|PHI:1337|GzbZIP019|I1S674|5518|Gibberella	34.07	91	58	2	230	319	256	345	3e-08	53.1
augustus_masked-scaffold_5-processed-gene-0.738-mRNA-1	1345|PHI:1345|GzC2H005|I1RAW2|5518|Gibberella	55.56	180	73	2	30	208	38	211	1e-60	191
maker-scaffold_5-augustus-gene-0.3-mRNA-1	1675|PHI:1675|GzDHHC003|Q4I8B6|5518|Gibberella	27.43	237	134	5	2	235	24	225	3e-12	63.5
maker-scaffold_5-snap-gene-0.1066-mRNA-1	1489|PHI:1489|GzHMG021|I1RSJ5|5518|Gibberella	42.94	489	163	19	4	456	5	413	2e-81	262
maker-scaffold_5-snap-gene-0.1025-mRNA-1	1347|PHI:1347|GzC2H007|I1RBT2|5518|Gibberella	50	190	72	2	522	689	434	622	5e-51	186
snap_masked-scaffold_5-processed-gene-0.1438-mRNA-1	2237|PHI:2237|Rbf1|Q4P9P1|5270|Ustilago	63.91	133	44	2	1	131	1	131	2e-51	177
maker-scaffold_5-exonerate_protein2genome-gene-0.362-mRNA-1	1566|PHI:1566|GzOB006|I1RC95|5518|Gibberella	41.56	243	138	2	79	317	134	376	6e-53	185
maker-scaffold_5-exonerate_protein2genome-gene-0.406-mRNA-1	1284|PHI:1284|FGSG_13509|I1RI73|5518|Gibberella	32.06	209	119	8	1	196	292	490	1e-22	92.8
maker-scaffold_5-augustus-gene-0.191-mRNA-1	440|PHI:440|PMR1|CAB87245|5476|Candida	27.11	723	444	17	75	725	36	747	5e-68	242
augustus_masked-scaffold_5-processed-gene-0.823-mRNA-1	187|PHI:187|RUM1|AAG02418|5270|Ustilago	47.27	55	23	3	388	439	1671	1722	2e-08	54.3
augustus_masked-scaffold_5-processed-gene-0.968-mRNA-1	277|PHI:277|BCP1|AAQ16572|40559|Botrytis	44.68	141	70	4	4	141	67	202	3e-30	109
maker-scaffold_5-augustus-gene-0.193-mRNA-1	2321|PHI:2321|SidI|Q4WR83|746128|Aspergillus	26.2	355	174	15	254	585	213	502	5e-11	63.2
maker-scaffold_5-augustus-gene-0.175-mRNA-1	3348	50	70	34	1	212	281	12	80	4e-15	67.8
snap_masked-scaffold_5-processed-gene-0.1576-mRNA-1	352|PHI:352|GLO1|CAD79488|5270|Ustilago	28.65	541	273	19	444	881	99	629	1e-39	155
maker-scaffold_5-augustus-gene-0.103-mRNA-1	1353|PHI:1353|GzC2H013|I1RCM1|5518|Gibberella	60.5	762	218	28	1	727	1	714	0	749
maker-scaffold_5-augustus-gene-0.130-mRNA-1	3084	31.62	117	78	2	71	186	40	155	4e-10	55.8
maker-scaffold_5-augustus-gene-0.116-mRNA-1	2908|PHI:2908|CYP51B|I1RBR4|5518|Fusarium	75.86	526	126	1	1	526	1	525	0	812
augustus_masked-scaffold_5-processed-gene-0.830-mRNA-1	2092|PHI:2092|Cch1|MGG_05643|148305|Magnaporthe	55.98	2156	815	48	26	2122	22	2102	0	2177
maker-scaffold_5-augustus-gene-0.134-mRNA-1	3354	29.82	171	112	3	81	244	2975	3144	6e-13	67
augustus_masked-scaffold_5-processed-gene-0.984-mRNA-1	2835|PHI:2835|RED2|C3JXE8|5016|Cochliobolus	27.72	202	119	4	90	287	82	260	7e-21	88.6
maker-scaffold_5-snap-gene-0.1181-mRNA-1	2453|PHI:2453|Snt2|D9J222|61369|Fusarium	54.33	1419	483	29	2	1359	15	1329	0	1378
snap_masked-scaffold_5-processed-gene-0.1568-mRNA-1	1917|PHI:1917|GzZC232|I1RSE9|5518|Gibberella	63.65	707	210	14	1	705	22	683	0	889
maker-scaffold_5-augustus-gene-0.102-mRNA-1	2601|PHI:2601|Asc1|P83774|746128|Aspergillus	23.59	301	218	6	161	451	13	311	3e-21	92
maker-scaffold_5-augustus-gene-0.102-mRNA-1	2601|PHI:2601|Asc1|P83774|746128|Aspergillus	25.56	180	122	6	151	320	135	312	4e-11	61.2
maker-scaffold_5-augustus-gene-0.159-mRNA-1	1414|PHI:1414|GzC2H081|I1RZL0|5518|Gibberella	46.43	84	44	1	2	84	18	101	7e-14	70.5
maker-scaffold_5-snap-gene-0.1205-mRNA-1	241|PHI:241|CAC1|AAG60619|5207|Cryptococcus	30.3	165	111	4	110	271	1032	1195	2e-14	75.1
maker-scaffold_5-snap-gene-0.1205-mRNA-1	241|PHI:241|CAC1|AAG60619|5207|Cryptococcus	33.9	118	74	2	127	240	1211	1328	2e-09	58.9
maker-scaffold_5-snap-gene-0.1205-mRNA-1	241|PHI:241|CAC1|AAG60619|5207|Cryptococcus	40	85	49	2	154	236	1382	1466	2e-07	52.4
maker-scaffold_5-snap-gene-0.1205-mRNA-1	241|PHI:241|CAC1|AAG60619|5207|Cryptococcus	30.39	102	70	1	110	211	1219	1319	7e-07	50.8
augustus_masked-scaffold_5-processed-gene-0.1013-mRNA-1	1961|PHI:1961|GzZC276|I1RD74|5518|Gibberella	48.61	934	373	23	6	923	5	847	0	741
augustus_masked-scaffold_5-processed-gene-0.986-mRNA-1	600|PHI:600|CBP1|AAF63734|5207|Cryptococcus	30.77	156	87	4	47	182	18	172	3e-10	56.6
maker-scaffold_5-augustus-gene-0.155-mRNA-1	423|PHI:423|VAD1|AAV41010|5207|Cryptococcus	42.62	366	207	3	27	391	38	401	8e-97	303
augustus_masked-scaffold_5-processed-gene-0.890-mRNA-1	1461|PHI:1461|GzCCAAT001|I1RA31|5518|Gibberella	67.15	277	77	6	7	271	29	303	9e-104	306
maker-scaffold_5-augustus-gene-0.170-mRNA-1	2058|PHI:2058|LHS1|MGG_06648.5|148305|Magnaporthe	25.47	424	269	10	1	379	21	442	8e-33	132
maker-scaffold_5-augustus-gene-0.194-mRNA-1	3029	55.34	683	296	4	63	738	125	805	0	756
maker-scaffold_5-snap-gene-0.1169-mRNA-1	2042|PHI:2042|ABC3|Q3Y5V5|148305|Magnaporthe	43.31	1353	640	16	28	1292	8	1321	0	1070
maker-scaffold_5-augustus-gene-0.104-mRNA-1	2292|PHI:2292|aoxA|B0XVF7|746128|Aspergillus	49.49	396	150	6	1	390	1	352	2e-119	352
maker-scaffold_5-augustus-gene-0.149-mRNA-1	1658|PHI:1658|GzCCCH002|I1RRW3|5518|Gibberella	75.1	261	13	1	1	261	1	209	2e-140	395
snap_masked-scaffold_5-processed-gene-0.1574-mRNA-1	1385|PHI:1385|GzC2H048|I1RSF7|5518|Gibberella	82.47	730	98	3	1	700	1	730	0	1195
snap_masked-scaffold_5-processed-gene-0.1574-mRNA-1	1385|PHI:1385|GzC2H048|I1RSF7|5518|Gibberella	89.27	466	50	0	691	1156	1087	1552	0	861
maker-scaffold_5-augustus-gene-0.157-mRNA-1	1248|PHI:1248|FGSG_03146|I1RRU2|5518|Gibberella	77.16	416	81	3	1	415	1	403	0	650
snap_masked-scaffold_5-processed-gene-0.1552-mRNA-1	2710|PHI:2710|mepB	65.49	397	133	2	78	470	1	397	0	548
maker-scaffold_5-augustus-gene-0.106-mRNA-1	1273|PHI:1273|FGSG_05549|I1RCM6|5518|Gibberella	64.43	1268	340	25	1	1206	1	1219	0	1547
snap_masked-scaffold_5-processed-gene-0.1723-mRNA-1	3028	26.97	393	221	12	55	445	21	349	5e-34	131
maker-scaffold_5-snap-gene-0.1211-mRNA-1	378|PHI:378|SIT4|EAK91146|5476|Candida	72.73	242	64	1	187	426	73	314	5e-135	392
maker-scaffold_5-snap-gene-0.1211-mRNA-1	378|PHI:378|SIT4|EAK91146|5476|Candida	51.58	95	21	1	20	114	7	76	9e-23	95.5
augustus_masked-scaffold_5-processed-gene-0.813-mRNA-1	265|PHI:265|MET3|AAL92174|5207|Cryptococcus	33.69	187	117	3	20	203	399	581	3e-20	86.7
snap_masked-scaffold_5-processed-gene-0.1554-mRNA-1	875|PHI:875|MGG_04587|EDK05593|318829|Magnaporthe	32.92	723	405	17	5	683	298	984	5e-114	367
snap_masked-scaffold_5-processed-gene-0.1532-mRNA-1	2552|PHI:2552|NOP4|Q4WNM3|746128|Aspergillus	30.43	184	109	5	257	427	49	226	1e-15	77.4
snap_masked-scaffold_5-processed-gene-0.1532-mRNA-1	2552|PHI:2552|NOP4|Q4WNM3|746128|Aspergillus	41.27	63	36	1	255	316	324	386	8e-07	48.9
maker-scaffold_5-augustus-gene-0.125-mRNA-1	2510|PHI:2510|msdS/AfmsdC|Q6PWQ1|746128|Aspergillus	29.76	551	297	19	164	682	4	496	2e-49	179
maker-scaffold_5-augustus-gene-0.141-mRNA-1	1384|PHI:1384|GzC2H047|I1RSD5|5518|Gibberella	93.42	152	9	1	250	401	8	158	5e-84	254
maker-scaffold_5-snap-gene-0.1191-mRNA-1	2240|PHI:2240|Srt1|Q4PBY9|5270|Ustilago	24.89	470	333	6	59	517	39	499	3e-35	136
augustus_masked-scaffold_5-processed-gene-0.915-mRNA-1	1458|PHI:1458|GzAra006|Q4I7F9|5518|Gibberella	75.84	712	164	4	1	705	1	711	0	1019
maker-scaffold_5-augustus-gene-0.108-mRNA-1	2280|PHI:2280|Velvet	68	125	33	2	321	445	12	129	3e-51	170
augustus_masked-scaffold_5-processed-gene-0.991-mRNA-1	2858|PHI:2858|FvVE1	50.08	611	195	18	17	612	13	528	9e-157	462
snap_masked-scaffold_5-processed-gene-0.1586-mRNA-1	3207	22.02	495	317	18	98	571	94	540	7e-13	69.3
augustus_masked-scaffold_5-processed-gene-0.964-mRNA-1	2549|PHI:2549|MAK5|Q4WMS3|746128|Aspergillus	38.39	112	64	4	692	802	510	617	3e-11	64.3
augustus_masked-scaffold_5-processed-gene-0.964-mRNA-1	2549|PHI:2549|MAK5|Q4WMS3|746128|Aspergillus	23.91	297	140	10	263	540	201	430	1e-06	49.7
maker-scaffold_5-augustus-gene-0.152-mRNA-1	3270	83.45	278	27	1	1	259	1	278	5e-167	465
maker-scaffold_5-snap-gene-0.1186-mRNA-1	1257|PHI:1257|FGSG_13509|I1RSK0|5518|Gibberella	53.85	273	111	5	1	266	1	265	3e-80	260
maker-scaffold_5-snap-gene-0.1186-mRNA-1	1257|PHI:1257|FGSG_13509|I1RSK0|5518|Gibberella	52.94	136	56	3	256	385	539	672	2e-36	138
maker-scaffold_5-snap-gene-0.1213-mRNA-1	1540|PHI:1540|GzMyb004|I1RCX3|5518|Gibberella	83.01	153	26	0	582	734	524	676	8e-79	274
maker-scaffold_5-snap-gene-0.1213-mRNA-1	1540|PHI:1540|GzMyb004|I1RCX3|5518|Gibberella	30.19	424	235	9	54	464	114	489	2e-43	168
maker-scaffold_5-augustus-gene-0.147-mRNA-1	1183|PHI:1183|(Sc	63.08	130	40	2	1	125	6	132	4e-51	167
maker-scaffold_5-augustus-gene-0.147-mRNA-1	1183|PHI:1183|(Sc	48.28	58	28	2	83	139	269	325	2e-07	45.8
maker-scaffold_5-snap-gene-0.1194-mRNA-1	60|PHI:60|TOXA|AAB36607|5017|Cochliobolus	31.73	104	59	2	126	229	202	293	9e-09	52.4
snap_masked-scaffold_5-processed-gene-0.1555-mRNA-1	875|PHI:875|MGG_04587|EDK05593|318829|Magnaporthe	40	260	138	7	10	265	42	287	2e-54	188
augustus_masked-scaffold_20-processed-gene-0.139-mRNA-1	2248|PHI:2248|Als1|Q1L2E2|13684|Phaeosphaeria	27.73	440	274	12	187	610	142	553	6e-42	158
augustus_masked-scaffold_20-processed-gene-0.153-mRNA-1	1552|PHI:1552|GzMyb016|I1S0N5|5518|Gibberella	27.27	330	183	9	490	819	197	469	2e-20	95.1
augustus_masked-scaffold_20-processed-gene-0.153-mRNA-1	1552|PHI:1552|GzMyb016|I1S0N5|5518|Gibberella	34.75	141	87	3	962	1100	483	620	1e-18	89.4
augustus_masked-scaffold_20-processed-gene-0.144-mRNA-1	1358|PHI:1358|GzC2H018|I1RG87|5518|Gibberella	65.08	1177	328	28	7	1159	21	1138	0	1429
snap_masked-scaffold_20-processed-gene-0.392-mRNA-1	346|PHI:346|CRU1|AAN10186|5270|Ustilago	27.81	187	112	8	255	434	398	568	6e-12	65.1
augustus_masked-scaffold_20-processed-gene-0.160-mRNA-1	2020|PHI:2020|Tup1|XP_759427|5270|Ustilago	27.08	288	167	8	274	549	471	727	2e-19	90.5
augustus_masked-scaffold_20-processed-gene-0.160-mRNA-1	2020|PHI:2020|Tup1|XP_759427|5270|Ustilago	26.13	222	122	9	257	456	492	693	8e-11	62.8
maker-scaffold_20-snap-gene-0.57-mRNA-1	144|PHI:144|CHT42|AAC05829|29875|Trichoderma	31.54	371	208	8	7	337	41	405	2e-57	192
maker-scaffold_20-snap-gene-0.77-mRNA-1	1804|PHI:1804|GzZC119|I1RUX5|5518|Gibberella	44.59	545	289	3	8	550	23	556	6e-155	465
snap_masked-scaffold_20-processed-gene-0.346-mRNA-1	3629	26.84	462	276	13	132	587	14	419	4e-33	129
augustus_masked-scaffold_20-processed-gene-0.140-mRNA-1	3375	67.57	552	114	15	1	547	1	492	0	676
maker-scaffold_20-snap-gene-0.66-mRNA-1	1366|PHI:1366|GzCON7|I1RJV1|5518|Gibberella	64.09	401	111	14	1	392	44	420	5e-132	387
maker-scaffold_20-snap-gene-0.65-mRNA-1	1458|PHI:1458|GzAra006|Q4I7F9|5518|Gibberella	32.53	455	245	8	63	461	270	718	9e-67	227
snap_masked-scaffold_20-processed-gene-0.386-mRNA-1	1515|PHI:1515|GzHOMEL009|I1RG67|5518|Gibberella	42.77	339	156	12	4	322	24	344	9e-70	222
maker-scaffold_20-snap-gene-0.62-mRNA-1	2521|PHI:2521|GUS1|Q4WEM7|746128|Aspergillus	25.22	226	126	7	101	310	205	403	1e-10	62
maker-scaffold_20-snap-gene-0.72-mRNA-1	2968|PHI:2968|Hxs1|J9VQA5|5207|Cryptococcus	29.56	450	271	9	11	456	56	463	1e-54	191
maker-scaffold_20-snap-gene-0.69-mRNA-1	2491|PHI:2491|FgPTC1|I1RJS9|5518|Gibberella	65.02	263	65	7	54	315	33	269	2e-96	302
maker-scaffold_20-snap-gene-0.69-mRNA-1	2491|PHI:2491|FgPTC1|I1RJS9|5518|Gibberella	87.39	119	15	0	313	431	339	457	3e-68	228
augustus_masked-scaffold_20-processed-gene-0.154-mRNA-1	2968|PHI:2968|Hxs1|J9VQA5|5207|Cryptococcus	36.63	101	62	1	127	227	115	213	2e-12	63.5
maker-scaffold_20-snap-gene-0.94-mRNA-1	2826|PHI:2826|Fgb1|Q6XPX0|59765|Fusarium	98.02	354	7	0	3	356	6	359	0	731
augustus_masked-scaffold_20-processed-gene-0.166-mRNA-1	2060|PHI:2060|MgLig4|B6ZH51|148305|Magnaporthe	60.08	1012	360	17	7	990	6	1001	0	1169
augustus_masked-scaffold_20-processed-gene-0.179-mRNA-1	578|PHI:578|NoxR|BAF36501|35717|Epichloe	64.71	561	147	14	1	552	1	519	0	662
maker-scaffold_20-augustus-gene-0.35-mRNA-1	1162|PHI:1162|BDM1|I1RJS3|5518|Gibberella	54.79	334	97	9	6	331	2	289	4e-110	324
maker-scaffold_20-augustus-gene-0.38-mRNA-1	2968|PHI:2968|Hxs1|J9VQA5|5207|Cryptococcus	39.09	481	277	7	36	513	7	474	5e-107	331
maker-scaffold_20-snap-gene-0.95-mRNA-1	3274	25.27	455	233	24	265	674	1630	2022	7e-07	50.1
augustus_masked-scaffold_20-processed-gene-0.178-mRNA-1	1414|PHI:1414|GzC2H081|I1RZL0|5518|Gibberella	38.55	83	50	1	12	94	23	104	7e-12	64.3
augustus_masked-scaffold_20-processed-gene-0.223-mRNA-1	2644|PHI:2644|thioredoxin	34.29	70	41	1	29	98	30	94	3e-09	48.5
maker-scaffold_20-snap-gene-0.103-mRNA-1	2086|PHI:2086|Moatg24|MGG_03638|148305|Magnaporthe	30.39	181	106	6	341	503	16	194	6e-12	65.9
maker-scaffold_20-augustus-gene-0.51-mRNA-1	511|PHI:511|CaNAG4|EAK93098|5476|Candida	28.88	502	306	14	19	499	95	566	9e-56	196
snap_masked-scaffold_20-processed-gene-0.436-mRNA-1	184|PHI:184|RBT4|AAG09789|5476|Candida	31.97	147	68	4	47	191	211	327	1e-15	71.6
maker-scaffold_20-augustus-gene-0.45-mRNA-1	1544|PHI:1544|GzMyb008|I1RG68|5518|Gibberella	72.58	124	23	1	129	252	113	225	3e-57	183
maker-scaffold_20-snap-gene-0.88-mRNA-1	2180|PHI:2180|MoTea4|G4N7A0|148305|Magnaporthe	72.6	73	20	0	812	884	738	810	1e-31	129
maker-scaffold_20-augustus-gene-0.49-mRNA-1	3097	69.73	413	89	4	4	416	5	381	0	569
maker-scaffold_20-augustus-gene-0.28-mRNA-1	285|PHI:285|CHSV|AAO49384|5507|Fusarium	25.81	527	337	18	245	739	1203	1707	6e-38	150
maker-scaffold_20-augustus-gene-0.32-mRNA-1	1902|PHI:1902|GzZC217|I1RJS7|5518|Gibberella	59.57	1118	324	18	1	1106	1	1002	0	1236
augustus_masked-scaffold_20-processed-gene-0.213-mRNA-1	3097	84.21	57	9	0	5	61	447	503	2e-29	106
maker-scaffold_20-snap-gene-0.75-mRNA-1	337|PHI:337|CHS7|AAT77184|5507|Fusarium	64.78	335	78	2	1	296	1	334	6e-158	446
augustus_masked-scaffold_9-processed-gene-0.345-mRNA-1	2476|PHI:2476|CcpelA|G8AA67|27358|Colletotrichum	56.39	321	135	3	1	320	1	317	2e-109	323
maker-scaffold_9-augustus-gene-0.156-mRNA-1	1167|PHI:1167|NPC1|I1RY25|5518|Gibberella	78	1273	276	3	1	1270	1	1272	0	2079
maker-scaffold_9-augustus-gene-0.134-mRNA-1	1267|PHI:1267|FGSG_05586|I1RKK7|5518|Gibberella	72.87	785	185	10	1	768	1	774	0	1088
maker-scaffold_9-snap-gene-0.52-mRNA-1	1234|PHI:1234|FGSG_07812|I1RV69|5518|Gibberella	83.93	2446	337	11	6	2450	5	2395	0	4266
augustus_masked-scaffold_9-processed-gene-0.373-mRNA-1	2171|PHI:2171|Peroxisomal	71.65	695	193	2	1	691	1	695	0	1083
maker-scaffold_9-augustus-gene-0.177-mRNA-1	716|PHI:716|ZEB1|ABB90284|5518|Fusarium	49.47	570	272	2	1	570	11	564	0	597
augustus_masked-scaffold_9-processed-gene-0.287-mRNA-1	2747|PHI:2747|Cnt|A8YZD7|1280|Staphylococcus	21.93	415	292	9	226	625	9	406	6e-24	102
maker-scaffold_9-augustus-gene-0.152-mRNA-1	3102	41.75	400	220	7	43	439	72	461	3e-103	317
maker-scaffold_9-augustus-gene-0.142-mRNA-1	2976|PHI:2976|CgOPT1|C6ZRH8|29905|Colletotrichum	34.9	682	408	10	79	755	27	677	5e-123	390
maker-scaffold_9-augustus-gene-0.140-mRNA-1	283|PHI:283|CDC24|AAO25556|5476|Candida	29.67	492	267	16	79	520	165	627	2e-51	192
maker-scaffold_9-augustus-gene-0.136-mRNA-1	401|PHI:401|SOD2|AAB86583|5476|Candida	54.22	225	96	4	13	230	9	233	1e-80	243
augustus_masked-scaffold_9-processed-gene-0.298-mRNA-1	3272	30.37	540	314	19	58	580	7	501	7e-42	157
maker-scaffold_9-augustus-gene-0.164-mRNA-1	1662|PHI:1662|GzCCHC002|I1REJ1|5518|Gibberella	27.78	216	142	4	28	241	655	858	4e-20	91.7
augustus_masked-scaffold_9-processed-gene-0.297-mRNA-1	211|PHI:211|CaTUP1|AAB63195|5476|Candida	30.28	284	137	10	680	939	263	509	9e-23	100
augustus_masked-scaffold_9-processed-gene-0.297-mRNA-1	211|PHI:211|CaTUP1|AAB63195|5476|Candida	33.11	151	90	4	842	981	269	419	2e-18	87.4
augustus_masked-scaffold_9-processed-gene-0.297-mRNA-1	211|PHI:211|CaTUP1|AAB63195|5476|Candida	40	105	59	4	889	989	274	378	7e-13	69.3
augustus_masked-scaffold_9-processed-gene-0.289-mRNA-1	167|PHI:167|CHIP3|AAF00024|5457|Colletotrichum	27.36	296	179	6	287	548	272	565	3e-17	82
augustus_masked-scaffold_9-processed-gene-0.364-mRNA-1	1555|PHI:1555|GzMyb019|I1RDG6|5518|Gibberella	23.34	497	347	10	23	496	41	526	4e-27	112
maker-scaffold_9-snap-gene-0.6-mRNA-1	1289|PHI:1289|FGSG_04416|I1RKK5|5518|Gibberella	74.31	436	55	6	1	379	1	436	0	639
snap_masked-scaffold_9-processed-gene-0.668-mRNA-1	903|PHI:903|um01888||5270|Ustilago	42.82	404	219	3	1	396	134	533	7e-115	350
snap_masked-scaffold_9-processed-gene-0.633-mRNA-1	1333|PHI:1333|GzbZIP015|I1RY51|5518|Gibberella	69.46	239	63	5	206	443	1	230	3e-101	303
maker-scaffold_9-augustus-gene-0.159-mRNA-1	2020|PHI:2020|Tup1|XP_759427|5270|Ustilago	23.96	288	161	11	10	277	475	724	6e-09	53.9
maker-scaffold_9-augustus-gene-0.145-mRNA-1	784|PHI:784|MGG_00056|EDK03390|318829|Magnaporthe	28.07	228	131	11	5	211	17	232	4e-09	53.9
snap_masked-scaffold_9-processed-gene-0.621-mRNA-1	3178	72.64	954	205	9	271	1213	1	909	0	1290
augustus_masked-scaffold_9-processed-gene-0.268-mRNA-1	885|PHI:885|MGG_02240|EDJ98842|318829|Magnaporthe	47.08	291	130	4	766	1045	763	1040	7e-76	270
augustus_masked-scaffold_9-processed-gene-0.268-mRNA-1	885|PHI:885|MGG_02240|EDJ98842|318829|Magnaporthe	43.83	235	83	10	427	645	523	724	1e-29	125
snap_masked-scaffold_9-processed-gene-0.635-mRNA-1	1161|PHI:1161|MgMfs1|A4ZGP3|54734|Mycosphaerella	42.67	539	275	6	17	521	41	579	1e-149	444
maker-scaffold_9-augustus-gene-0.162-mRNA-1	3381	20.41	441	297	9	107	540	244	637	1e-07	52
augustus_masked-scaffold_9-processed-gene-0.362-mRNA-1	1994|PHI:1994|GzZC309|I1R9S1|5518|Gibberella	33.21	524	291	15	466	969	133	617	2e-67	239
maker-scaffold_9-augustus-gene-0.207-mRNA-1	2376|PHI:2376|DEP2|D2E9W7|29001|Alternaria	28.92	453	293	14	3	442	6	442	9e-49	174
maker-scaffold_9-augustus-gene-0.239-mRNA-1	1398|PHI:1398|GzC2H061|I1RV65|5518|Gibberella	59.61	869	271	23	1	831	1	827	0	763
maker-scaffold_9-augustus-gene-0.188-mRNA-1	2020|PHI:2020|Tup1|XP_759427|5270|Ustilago	25.94	266	151	13	310	560	490	724	6e-13	70.1
maker-scaffold_9-snap-gene-0.104-mRNA-1	2654|PHI:2654|DUR1,2|Q59VF3|5476|Candida	25.4	378	244	14	117	474	61	420	8e-13	68.6
maker-scaffold_9-augustus-gene-0.195-mRNA-1	2020|PHI:2020|Tup1|XP_759427|5270|Ustilago	22.53	293	169	9	39	326	466	705	4e-10	60.8
augustus_masked-scaffold_9-processed-gene-0.417-mRNA-1	748|PHI:748|um00446|Not	40.37	748	377	11	24	730	94	813	0	539
snap_masked-scaffold_9-processed-gene-0.787-mRNA-1	2968|PHI:2968|Hxs1|J9VQA5|5207|Cryptococcus	24.66	511	351	15	22	518	4	494	2e-28	115
augustus_masked-scaffold_9-processed-gene-0.391-mRNA-1	2521|PHI:2521|GUS1|Q4WEM7|746128|Aspergillus	57.46	623	246	6	12	624	98	711	0	709
augustus_masked-scaffold_9-processed-gene-0.515-mRNA-1	2968|PHI:2968|Hxs1|J9VQA5|5207|Cryptococcus	33.47	499	286	10	33	523	8	468	2e-79	259
maker-scaffold_9-augustus-gene-0.238-mRNA-1	1399|PHI:1399|GzC2H062|I1RV74|5518|Gibberella	48.75	599	254	17	57	633	56	623	7e-158	472
snap_masked-scaffold_9-processed-gene-0.776-mRNA-1	2177|PHI:2177|PAS1|MGG_09299|148305|Magnaporthe	27.93	179	94	7	259	426	880	1034	3e-10	60.5
maker-scaffold_9-augustus-gene-0.233-mRNA-1	2099|PHI:2099|Pmc1|MGG_07971|148305|Magnaporthe	45.27	1142	519	23	48	1114	9	1119	0	899
augustus_masked-scaffold_9-processed-gene-0.414-mRNA-1	491|PHI:491|YVH1|EAK96144|5476|Candida	27.56	410	177	12	37	422	1	314	8e-39	142
maker-scaffold_9-augustus-gene-0.219-mRNA-1	2195|PHI:2195|MoRgs4|XP_368254|148305|Magnaporthe	62.77	1265	421	18	361	1587	4	1256	0	1472
maker-scaffold_9-snap-gene-0.102-mRNA-1	3037	24.19	186	129	4	359	540	358	535	7e-10	58.5
maker-scaffold_9-augustus-gene-0.186-mRNA-1	2968|PHI:2968|Hxs1|J9VQA5|5207|Cryptococcus	25.53	470	293	13	76	515	58	500	5e-24	102
snap_masked-scaffold_9-processed-gene-0.814-mRNA-1	1676|PHI:1676|GzDHHC004|Q4I2M7|5518|Gibberella	29.87	154	90	2	154	307	466	601	8e-17	80.1
augustus_masked-scaffold_9-processed-gene-0.433-mRNA-1	1907|PHI:1907|GzZC222|I1RHJ0|5518|Gibberella	52.95	848	303	14	1	846	3	756	0	845
maker-scaffold_9-snap-gene-0.105-mRNA-1	2008|PHI:2008|HST1|EDJ98541|148305|Magnaporthe	23.86	197	109	7	1	190	197	359	8e-08	50.8
snap_masked-scaffold_9-processed-gene-0.742-mRNA-1	1379|PHI:1379|GzC2H042|I1RQS8|5518|Gibberella	57.14	546	183	10	11	508	6	548	0	587
maker-scaffold_9-augustus-gene-0.190-mRNA-1	1422|PHI:1422|GzC2H090|I1S1B7|5518|Gibberella	49.85	652	236	28	1	607	1	606	4e-166	493
maker-scaffold_9-snap-gene-0.125-mRNA-1	441|PHI:441|BTP1|CAE55153|40559|Botrytis	23.02	391	237	14	15	373	30	388	5e-18	82.4
augustus_masked-scaffold_9-processed-gene-0.426-mRNA-1	2526|PHI:2526|LUC7|Q4WMR3|746128|Aspergillus	70.04	237	65	1	1	231	1	237	1e-120	346
augustus_masked-scaffold_9-processed-gene-0.448-mRNA-1	368|PHI:368|NOT4|AAF66693|5476|Candida	43.9	344	152	10	5	337	6	319	8e-77	266
snap_masked-scaffold_9-processed-gene-0.771-mRNA-1	2038|PHI:2038|Mir1|MGG_02370|148305|Magnaporthe	51.66	271	92	3	8	239	39	309	6e-75	231
maker-scaffold_9-snap-gene-0.121-mRNA-1	4211	28.11	370	192	17	276	633	187	494	1e-24	106
augustus_masked-scaffold_9-processed-gene-0.473-mRNA-1	1260|PHI:1260|FGSG_13944|I1RUC7|5518|Gibberella	34.84	155	98	2	155	309	453	604	3e-18	82.8
augustus_masked-scaffold_9-processed-gene-0.473-mRNA-1	1260|PHI:1260|FGSG_13944|I1RUC7|5518|Gibberella	31.15	183	122	3	128	310	460	638	1e-14	71.6
augustus_masked-scaffold_9-processed-gene-0.473-mRNA-1	1260|PHI:1260|FGSG_13944|I1RUC7|5518|Gibberella	35.25	122	78	1	188	309	451	571	1e-14	71.6
augustus_masked-scaffold_9-processed-gene-0.473-mRNA-1	1260|PHI:1260|FGSG_13944|I1RUC7|5518|Gibberella	27.74	155	108	3	91	245	457	607	2e-10	58.9
augustus_masked-scaffold_9-processed-gene-0.377-mRNA-1	270|PHI:270|RHO1|BAA24262|5476|Candida	79.27	193	40	0	2	194	6	198	1e-108	312
maker-scaffold_9-snap-gene-0.124-mRNA-1	1555|PHI:1555|GzMyb019|I1RDG6|5518|Gibberella	42.38	505	265	3	81	560	41	544	1e-145	432
maker-scaffold_9-snap-gene-0.123-mRNA-1	1662|PHI:1662|GzCCHC002|I1REJ1|5518|Gibberella	25.09	279	182	7	4	281	616	868	3e-18	85.9
maker-scaffold_9-snap-gene-0.61-mRNA-1	2016|PHI:2016|PTH2|MGG_01099|148305|Magnaporthe	67.47	83	25	1	53	133	165	247	7e-28	107
maker-scaffold_9-snap-gene-0.61-mRNA-1	2016|PHI:2016|PTH2|MGG_01099|148305|Magnaporthe	55.81	43	19	0	6	48	12	54	8e-11	58.9
maker-scaffold_9-exonerate_protein2genome-gene-0.1088-mRNA-1	1881|PHI:1881|GzZC196|I1RJA3|5518|Gibberella	51.85	459	209	5	2	450	15	471	3e-169	486
augustus_masked-scaffold_4-processed-gene-0.569-mRNA-1	2020|PHI:2020|Tup1|XP_759427|5270|Ustilago	27.17	265	131	5	257	513	472	682	5e-23	100
augustus_masked-scaffold_4-processed-gene-0.569-mRNA-1	2020|PHI:2020|Tup1|XP_759427|5270|Ustilago	26.07	257	157	6	188	423	456	700	6e-18	84.3
augustus_masked-scaffold_4-processed-gene-0.569-mRNA-1	2020|PHI:2020|Tup1|XP_759427|5270|Ustilago	25.41	181	108	2	195	359	555	724	1e-10	61.2
augustus_masked-scaffold_4-processed-gene-0.631-mRNA-1	2020|PHI:2020|Tup1|XP_759427|5270|Ustilago	27.33	322	198	6	423	720	415	724	3e-30	125
augustus_masked-scaffold_4-processed-gene-0.631-mRNA-1	2020|PHI:2020|Tup1|XP_759427|5270|Ustilago	28.07	228	146	4	422	634	503	727	8e-21	95.5
augustus_masked-scaffold_4-processed-gene-0.631-mRNA-1	2020|PHI:2020|Tup1|XP_759427|5270|Ustilago	25.24	317	178	9	447	726	394	688	7e-19	89
augustus_masked-scaffold_4-processed-gene-0.631-mRNA-1	2020|PHI:2020|Tup1|XP_759427|5270|Ustilago	25	236	164	3	504	736	415	640	4e-18	87
augustus_masked-scaffold_4-processed-gene-0.631-mRNA-1	2020|PHI:2020|Tup1|XP_759427|5270|Ustilago	25.33	225	151	5	83	306	478	686	5e-10	60.5
augustus_masked-scaffold_4-processed-gene-0.631-mRNA-1	2020|PHI:2020|Tup1|XP_759427|5270|Ustilago	24.55	220	140	7	39	245	521	727	8e-07	50.1
augustus_masked-scaffold_4-processed-gene-0.669-mRNA-1	2651|PHI:2651|yedX|Q8ZQ52|90371|Salmonella	33.1	142	63	5	3	141	24	136	2e-16	70.1
snap_masked-scaffold_4-processed-gene-0.1582-mRNA-1	2114|PHI:2114|Calnexin|MGG_01607|148305|Magnaporthe	69.55	578	155	3	1	558	1	577	0	790
augustus_masked-scaffold_4-processed-gene-0.472-mRNA-1	1614|PHI:1614|GzSART1|I1RQD8|5518|Gibberella	63.16	665	220	11	1	660	1	645	0	710
maker-scaffold_4-snap-gene-0.1221-mRNA-1	2177|PHI:2177|PAS1|MGG_09299|148305|Magnaporthe	58.3	1271	460	27	1	1222	1	1250	0	1376
augustus_masked-scaffold_4-processed-gene-0.480-mRNA-1	494|PHI:494|PPOA|EAL89712|5085|Aspergillus	36.99	1057	570	19	52	1092	64	1040	0	640
maker-scaffold_4-snap-gene-0.1287-mRNA-1	1585|PHI:1585|GzOB025|I1RS43|5518|Gibberella	66.5	391	128	1	1	391	1	388	0	563
maker-scaffold_4-snap-gene-0.1308-mRNA-1	1601|PHI:1601|GzOB042|Q4HYQ4|5518|Gibberella	80.21	1415	269	9	1	1411	1	1408	0	2262
augustus_masked-scaffold_4-processed-gene-0.614-mRNA-1	1529|PHI:1529|Gzscp|I1RS41|5518|Gibberella	71.27	1246	310	12	6	1235	5	1218	0	1738
snap_masked-scaffold_4-processed-gene-0.1571-mRNA-1	1562|PHI:1562|GzOB002|I1RAH4|5518|Gibberella	72.09	1032	256	13	1	1015	1	1017	0	1463
maker-scaffold_4-augustus-gene-0.1001-mRNA-1	2419|PHI:2419|CID1|I1RKF3|5518|Gibberella	25.96	208	130	6	106	305	14	205	3e-07	49.3
snap_masked-scaffold_4-processed-gene-0.1459-mRNA-1	2734|PHI:2734|	31.88	276	177	5	16	287	6	274	2e-34	130
augustus_masked-scaffold_4-processed-gene-0.518-mRNA-1	405|PHI:405|PDE1|AAK07740|318829|Magnaporthe	52.38	1451	613	20	56	1436	51	1493	0	1449
maker-scaffold_4-snap-gene-0.1240-mRNA-1	350|PHI:350|EMP1|AAR06609|318829|Magnaporthe	41.44	111	61	2	1	107	1	111	1e-19	81.6
maker-scaffold_4-augustus-gene-0.1003-mRNA-1	443|PHI:443|CBL1||5518|Fusarium	26.38	398	243	12	48	413	34	413	1e-28	113
maker-scaffold_4-augustus-gene-0.967-mRNA-1	235|PHI:235|VPH1|AAK81705|5207|Cryptococcus	47.83	874	417	12	1	860	1	849	0	806
maker-scaffold_4-augustus-gene-0.1049-mRNA-1	1667|PHI:1667|GzCCHC007|I1RZP2|5518|Gibberella	75	476	103	6	1	466	1	470	0	702
augustus_masked-scaffold_4-processed-gene-0.551-mRNA-1	440|PHI:440|PMR1|CAB87245|5476|Candida	49.05	1005	374	16	58	1049	23	902	0	897
augustus_masked-scaffold_4-processed-gene-0.589-mRNA-1	1618|PHI:1618|GzFET5|Q4IQT8|5518|Gibberella	77.88	312	54	2	1	312	1	297	4e-179	499
augustus_masked-scaffold_4-processed-gene-0.526-mRNA-1	1768|PHI:1768|GzZC083|I1RAN6|5518|Gibberella	63.64	132	37	4	43	170	46	170	1e-52	167
augustus_masked-scaffold_4-processed-gene-0.612-mRNA-1	1683|PHI:1683|GzRad001|I1RK33|5518|Gibberella	32.5	80	53	1	169	247	178	257	1e-09	56.6
maker-scaffold_4-augustus-gene-0.960-mRNA-1	1538|PHI:1538|GzMyb002|I1RA07|5518|Gibberella	42.11	1793	751	55	142	1825	207	1821	0	883
maker-scaffold_4-augustus-gene-0.960-mRNA-1	1538|PHI:1538|GzMyb002|I1RA07|5518|Gibberella	37.28	625	223	40	1849	2383	1758	2303	7e-46	180
maker-scaffold_4-snap-gene-0.1211-mRNA-1	2866|PHI:2866|ORF19.3625|Q59Y24|5476|Candida	40.98	61	27	5	605	656	265	325	3e-07	50.1
maker-scaffold_4-snap-gene-0.1257-mRNA-1	2269|PHI:2269|Mdh1|0|13684|Phaeosphaeria	28.52	270	176	10	1	264	3	261	3e-17	77
maker-scaffold_4-augustus-gene-0.973-mRNA-1	2240|PHI:2240|Srt1|Q4PBY9|5270|Ustilago	25.15	489	346	7	29	507	14	492	1e-44	164
[truncated: 214 more rows]
