# Supplementary material for: De novo genome assembly of Geosmithia morbida, the causal agent of thousand cankers disease
Source: PeerJ. 2016 May 2;4:e1952. doi: 10.7717/peerj.1952 (PMC4860301; doi:10.7717/peerj.1952)
Supplement: Supplemental Information 4 [file peerj-04-1952-s004.xlsx]

## Sheet: Sheet1
# SignalP-4.1 euk predictions
name Cmax pos Ymax pos Smax pos Smean D ? Dmaxcut Networks-used
maker-scaffold_25-augustus-gene-0.4-mRNA-1	0.109	29	0.104	36	0.112	23	0.098	0.1	N	0.45	SignalP-noTM
snap_masked-scaffold_25-processed-gene-0.20-mRNA-1	0.109	69	0.107	12	0.122	3	0.1	0.103	N	0.45	SignalP-noTM
snap_masked-scaffold_25-processed-gene-0.23-mRNA-1	0.741	20	0.614	20	0.649	1	0.486	0.545	Y	0.45	SignalP-noTM
augustus_masked-scaffold_25-processed-gene-0.9-mRNA-1	0.112	60	0.105	60	0.12	49	0.093	0.099	N	0.45	SignalP-noTM
snap_masked-scaffold_25-processed-gene-0.21-mRNA-1	0.108	61	0.105	37	0.11	63	0.097	0.101	N	0.45	SignalP-noTM
augustus_masked-scaffold_25-processed-gene-0.15-mRNA-1	0.321	26	0.258	26	0.427	1	0.237	0.25	N	0.5	SignalP-TM
augustus_masked-scaffold_25-processed-gene-0.18-mRNA-1	0.11	58	0.113	18	0.134	6	0.117	0.115	N	0.45	SignalP-noTM
maker-scaffold_25-augustus-gene-0.7-mRNA-1	0.107	69	0.114	69	0.146	55	0.1	0.108	N	0.5	SignalP-TM
augustus_masked-scaffold_25-processed-gene-0.13-mRNA-1	0.562	21	0.681	21	0.887	1	0.82	0.756	Y	0.45	SignalP-noTM
augustus_masked-scaffold_25-processed-gene-0.16-mRNA-1	0.256	22	0.455	17	0.851	1	0.805	0.644	Y	0.45	SignalP-noTM
augustus_masked-scaffold_25-processed-gene-0.14-mRNA-1	0.106	47	0.104	36	0.119	25	0.101	0.102	N	0.45	SignalP-noTM
augustus_masked-scaffold_27-processed-gene-0.19-mRNA-1	0.109	39	0.111	52	0.145	32	0.108	0.109	N	0.45	SignalP-noTM
snap_masked-scaffold_27-processed-gene-0.11-mRNA-1	0.187	17	0.154	17	0.169	13	0.119	0.135	N	0.45	SignalP-noTM
augustus_masked-scaffold_27-processed-gene-0.20-mRNA-1	0.212	20	0.326	20	0.607	5	0.485	0.412	N	0.45	SignalP-noTM
augustus_masked-scaffold_27-processed-gene-0.22-mRNA-1	0.127	39	0.164	29	0.309	35	0.221	0.195	N	0.45	SignalP-noTM
maker-scaffold_7-augustus-gene-0.1310-mRNA-1	0.117	30	0.154	11	0.289	1	0.177	0.166	N	0.45	SignalP-noTM
maker-scaffold_7-augustus-gene-0.1289-mRNA-1	0.111	60	0.116	11	0.15	1	0.114	0.115	N	0.45	SignalP-noTM
augustus_masked-scaffold_7-processed-gene-0.485-mRNA-1	0.116	37	0.184	11	0.454	6	0.308	0.251	N	0.45	SignalP-noTM
maker-scaffold_7-augustus-gene-0.1273-mRNA-1	0.14	38	0.172	12	0.332	3	0.283	0.232	N	0.45	SignalP-noTM
augustus_masked-scaffold_7-processed-gene-0.395-mRNA-1	0.109	14	0.126	12	0.216	3	0.136	0.132	N	0.45	SignalP-noTM
augustus_masked-scaffold_7-processed-gene-0.479-mRNA-1	0.146	33	0.113	33	0.111	1	0.089	0.1	N	0.45	SignalP-noTM
maker-scaffold_7-snap-gene-0.700-mRNA-1	0.121	18	0.106	18	0.122	33	0.089	0.097	N	0.45	SignalP-noTM
maker-scaffold_7-augustus-gene-0.1362-mRNA-1	0.12	32	0.112	32	0.12	1	0.106	0.108	N	0.45	SignalP-noTM
maker-scaffold_7-augustus-gene-0.1322-mRNA-1	0.117	55	0.106	55	0.124	31	0.096	0.101	N	0.45	SignalP-noTM
maker-scaffold_7-augustus-gene-0.1331-mRNA-1	0.109	35	0.103	39	0.112	21	0.096	0.099	N	0.45	SignalP-noTM
maker-scaffold_7-snap-gene-0.724-mRNA-1	0.141	31	0.125	31	0.217	29	0.111	0.118	N	0.45	SignalP-noTM
maker-scaffold_7-augustus-gene-0.1347-mRNA-1	0.111	65	0.105	65	0.115	20	0.098	0.101	N	0.45	SignalP-noTM
maker-scaffold_7-augustus-gene-0.1330-mRNA-1	0.131	20	0.16	11	0.273	1	0.229	0.187	N	0.5	SignalP-TM
augustus_masked-scaffold_7-processed-gene-0.393-mRNA-1	0.121	41	0.107	41	0.161	12	0.101	0.104	N	0.45	SignalP-noTM
augustus_masked-scaffold_7-processed-gene-0.357-mRNA-1	0.109	23	0.115	14	0.144	6	0.118	0.117	N	0.45	SignalP-noTM
maker-scaffold_7-augustus-gene-0.1332-mRNA-1	0.162	21	0.138	21	0.142	1	0.115	0.125	N	0.45	SignalP-noTM
maker-scaffold_7-augustus-gene-0.1329-mRNA-1	0.112	67	0.14	11	0.204	3	0.162	0.152	N	0.45	SignalP-noTM
augustus_masked-scaffold_7-processed-gene-0.494-mRNA-1	0.422	16	0.591	16	0.867	3	0.832	0.721	Y	0.45	SignalP-noTM
augustus_masked-scaffold_7-processed-gene-0.356-mRNA-1	0.12	30	0.111	30	0.128	21	0.104	0.107	N	0.45	SignalP-noTM
augustus_masked-scaffold_7-processed-gene-0.474-mRNA-1	0.557	21	0.718	21	0.979	11	0.921	0.827	Y	0.45	SignalP-noTM
maker-scaffold_7-snap-gene-0.686-mRNA-1	0.121	23	0.186	11	0.493	6	0.349	0.251	N	0.5	SignalP-TM
maker-scaffold_7-augustus-gene-0.1327-mRNA-1	0.11	37	0.109	42	0.124	28	0.101	0.105	N	0.45	SignalP-noTM
augustus_masked-scaffold_7-processed-gene-0.406-mRNA-1	0.11	60	0.106	15	0.121	1	0.096	0.1	N	0.45	SignalP-noTM
maker-scaffold_7-augustus-gene-0.1293-mRNA-1	0.109	53	0.103	69	0.109	68	0.096	0.099	N	0.45	SignalP-noTM
augustus_masked-scaffold_7-processed-gene-0.416-mRNA-1	0.112	25	0.124	25	0.209	3	0.138	0.132	N	0.45	SignalP-noTM
augustus_masked-scaffold_7-processed-gene-0.455-mRNA-1	0.116	17	0.107	17	0.115	23	0.096	0.101	N	0.45	SignalP-noTM
maker-scaffold_7-snap-gene-0.698-mRNA-1	0.125	37	0.11	37	0.158	11	0.104	0.107	N	0.45	SignalP-noTM
maker-scaffold_7-augustus-gene-0.1343-mRNA-1	0.112	47	0.109	60	0.13	54	0.099	0.104	N	0.45	SignalP-noTM
maker-scaffold_7-augustus-gene-0.1365-mRNA-1	0.112	61	0.106	61	0.11	60	0.095	0.1	N	0.45	SignalP-noTM
maker-scaffold_7-augustus-gene-0.1307-mRNA-1	0.122	17	0.12	17	0.148	3	0.114	0.117	N	0.45	SignalP-noTM
maker-scaffold_7-snap-gene-0.738-mRNA-1	0.27	38	0.184	38	0.194	34	0.125	0.152	N	0.45	SignalP-noTM
augustus_masked-scaffold_7-processed-gene-0.486-mRNA-1	0.121	17	0.141	17	0.225	3	0.169	0.152	N	0.5	SignalP-TM
maker-scaffold_7-augustus-gene-0.1353-mRNA-1	0.227	35	0.275	27	0.58	7	0.44	0.341	N	0.5	SignalP-TM
maker-scaffold_7-augustus-gene-0.1269-mRNA-1	0.112	59	0.105	59	0.117	6	0.095	0.099	N	0.45	SignalP-noTM
maker-scaffold_7-augustus-gene-0.1346-mRNA-1	0.112	56	0.108	11	0.123	27	0.106	0.107	N	0.45	SignalP-noTM
augustus_masked-scaffold_7-processed-gene-0.358-mRNA-1	0.109	33	0.11	11	0.125	1	0.105	0.108	N	0.45	SignalP-noTM
maker-scaffold_7-snap-gene-0.718-mRNA-1	0.109	35	0.108	25	0.124	9	0.109	0.108	N	0.45	SignalP-noTM
maker-scaffold_7-augustus-gene-0.1358-mRNA-1	0.137	20	0.157	20	0.241	23	0.181	0.17	N	0.45	SignalP-noTM
maker-scaffold_7-augustus-gene-0.1299-mRNA-1	0.109	29	0.106	29	0.124	9	0.104	0.105	N	0.45	SignalP-noTM
augustus_masked-scaffold_7-processed-gene-0.496-mRNA-1	0.113	33	0.111	33	0.117	14	0.106	0.108	N	0.45	SignalP-noTM
augustus_masked-scaffold_7-processed-gene-0.338-mRNA-1	0.117	23	0.117	23	0.162	50	0.118	0.118	N	0.45	SignalP-noTM
augustus_masked-scaffold_7-processed-gene-0.491-mRNA-1	0.108	57	0.105	57	0.122	41	0.098	0.101	N	0.45	SignalP-noTM
snap_masked-scaffold_7-processed-gene-0.883-mRNA-1	0.191	24	0.149	24	0.162	23	0.117	0.132	N	0.45	SignalP-noTM
maker-scaffold_7-snap-gene-0.760-mRNA-1	0.313	17	0.327	17	0.427	8	0.334	0.331	N	0.45	SignalP-noTM
maker-scaffold_7-augustus-gene-0.1304-mRNA-1	0.155	68	0.125	68	0.161	1	0.111	0.118	N	0.45	SignalP-noTM
maker-scaffold_7-augustus-gene-0.1354-mRNA-1	0.14	32	0.123	32	0.145	12	0.106	0.114	N	0.45	SignalP-noTM
maker-scaffold_7-snap-gene-0.745-mRNA-1	0.107	52	0.104	70	0.109	67	0.095	0.099	N	0.45	SignalP-noTM
augustus_masked-scaffold_7-processed-gene-0.427-mRNA-1	0.138	23	0.131	23	0.176	22	0.124	0.127	N	0.45	SignalP-noTM
augustus_masked-scaffold_7-processed-gene-0.413-mRNA-1	0.112	45	0.109	37	0.121	32	0.1	0.104	N	0.45	SignalP-noTM
augustus_masked-scaffold_7-processed-gene-0.364-mRNA-1	0.691	20	0.513	20	0.614	1	0.344	0.422	N	0.45	SignalP-noTM
snap_masked-scaffold_7-processed-gene-0.985-mRNA-1	0.191	22	0.283	22	0.616	2	0.454	0.351	N	0.5	SignalP-TM
augustus_masked-scaffold_7-processed-gene-0.401-mRNA-1	0.109	44	0.115	12	0.134	7	0.12	0.118	N	0.45	SignalP-noTM
maker-scaffold_7-augustus-gene-0.1279-mRNA-1	0.114	27	0.112	17	0.131	4	0.104	0.108	N	0.45	SignalP-noTM
augustus_masked-scaffold_7-processed-gene-0.410-mRNA-1	0.341	22	0.293	22	0.346	1	0.262	0.281	N	0.5	SignalP-TM
maker-scaffold_7-augustus-gene-0.1298-mRNA-1	0.168	36	0.137	36	0.203	10	0.122	0.129	N	0.45	SignalP-noTM
maker-scaffold_7-augustus-gene-0.1323-mRNA-1	0.208	56	0.169	56	0.201	50	0.116	0.14	N	0.45	SignalP-noTM
maker-scaffold_7-snap-gene-0.730-mRNA-1	0.14	22	0.159	22	0.245	17	0.178	0.169	N	0.45	SignalP-noTM
maker-scaffold_7-augustus-gene-0.1270-mRNA-1	0.633	48	0.338	48	0.415	47	0.145	0.234	N	0.45	SignalP-noTM
maker-scaffold_7-augustus-gene-0.1360-mRNA-1	0.121	20	0.151	28	0.289	25	0.192	0.168	N	0.5	SignalP-TM
maker-scaffold_7-snap-gene-0.685-mRNA-1	0.108	49	0.108	44	0.118	34	0.096	0.102	N	0.45	SignalP-noTM
augustus_masked-scaffold_7-processed-gene-0.377-mRNA-1	0.115	45	0.114	45	0.163	44	0.104	0.108	N	0.45	SignalP-noTM
augustus_masked-scaffold_7-processed-gene-0.353-mRNA-1	0.112	30	0.106	61	0.111	39	0.097	0.101	N	0.45	SignalP-noTM
augustus_masked-scaffold_7-processed-gene-0.373-mRNA-1	0.112	62	0.127	15	0.178	7	0.154	0.142	N	0.45	SignalP-noTM
maker-scaffold_7-augustus-gene-0.1318-mRNA-1	0.113	48	0.109	48	0.126	37	0.1	0.104	N	0.45	SignalP-noTM
maker-scaffold_7-augustus-gene-0.1316-mRNA-1	0.237	26	0.18	26	0.243	2	0.146	0.162	N	0.45	SignalP-noTM
maker-scaffold_7-augustus-gene-0.1345-mRNA-1	0.367	18	0.242	18	0.36	14	0.159	0.197	N	0.45	SignalP-noTM
snap_masked-scaffold_7-processed-gene-0.1015-mRNA-1	0.124	31	0.136	11	0.199	1	0.15	0.144	N	0.45	SignalP-noTM
snap_masked-scaffold_7-processed-gene-0.1003-mRNA-1	0.107	39	0.103	39	0.109	19	0.094	0.098	N	0.45	SignalP-noTM
maker-scaffold_7-snap-gene-0.746-mRNA-1	0.211	53	0.157	15	0.261	14	0.177	0.165	N	0.5	SignalP-TM
maker-scaffold_7-snap-gene-0.710-mRNA-1	0.14	18	0.138	18	0.29	17	0.143	0.141	N	0.45	SignalP-noTM
maker-scaffold_7-augustus-gene-0.1276-mRNA-1	0.111	33	0.11	12	0.137	20	0.107	0.108	N	0.45	SignalP-noTM
augustus_masked-scaffold_7-processed-gene-0.492-mRNA-1	0.109	56	0.107	43	0.121	28	0.102	0.104	N	0.45	SignalP-noTM
maker-scaffold_7-augustus-gene-0.1296-mRNA-1	0.194	23	0.184	23	0.408	5	0.175	0.179	N	0.45	SignalP-noTM
augustus_masked-scaffold_7-processed-gene-0.363-mRNA-1	0.123	40	0.112	40	0.125	38	0.097	0.104	N	0.45	SignalP-noTM
maker-scaffold_7-augustus-gene-0.1311-mRNA-1	0.11	27	0.106	66	0.121	47	0.1	0.102	N	0.45	SignalP-noTM
maker-scaffold_7-augustus-gene-0.1359-mRNA-1	0.126	32	0.183	12	0.435	3	0.273	0.231	N	0.45	SignalP-noTM
augustus_masked-scaffold_7-processed-gene-0.482-mRNA-1	0.108	49	0.112	49	0.132	40	0.105	0.108	N	0.45	SignalP-noTM
maker-scaffold_7-augustus-gene-0.1336-mRNA-1	0.118	21	0.109	21	0.112	9	0.102	0.105	N	0.45	SignalP-noTM
augustus_masked-scaffold_7-processed-gene-0.398-mRNA-1	0.126	23	0.13	23	0.185	30	0.134	0.132	N	0.45	SignalP-noTM
maker-scaffold_7-augustus-gene-0.1284-mRNA-1	0.155	45	0.138	45	0.291	42	0.111	0.123	N	0.45	SignalP-noTM
snap_masked-scaffold_7-processed-gene-0.1027-mRNA-1	0.157	27	0.184	11	0.373	1	0.264	0.227	N	0.45	SignalP-noTM
maker-scaffold_7-augustus-gene-0.1352-mRNA-1	0.155	26	0.17	26	0.304	3	0.194	0.183	N	0.45	SignalP-noTM
augustus_masked-scaffold_7-processed-gene-0.438-mRNA-1	0.11	28	0.108	28	0.117	22	0.105	0.106	N	0.45	SignalP-noTM
augustus_masked-scaffold_7-processed-gene-0.464-mRNA-1	0.108	30	0.103	44	0.112	42	0.097	0.1	N	0.45	SignalP-noTM
augustus_masked-scaffold_7-processed-gene-0.405-mRNA-1	0.121	18	0.157	11	0.298	1	0.163	0.16	N	0.45	SignalP-noTM
maker-scaffold_7-augustus-gene-0.1344-mRNA-1	0.112	66	0.107	66	0.112	24	0.099	0.103	N	0.45	SignalP-noTM
snap_masked-scaffold_7-processed-gene-0.976-mRNA-1	0.27	48	0.217	48	0.448	46	0.15	0.19	N	0.5	SignalP-TM
snap_masked-scaffold_7-processed-gene-0.1012-mRNA-1	0.109	40	0.106	40	0.116	27	0.102	0.103	N	0.45	SignalP-noTM
augustus_masked-scaffold_7-processed-gene-0.346-mRNA-1	0.159	14	0.12	14	0.115	12	0.092	0.105	N	0.45	SignalP-noTM
maker-scaffold_7-augustus-gene-0.1312-mRNA-1	0.109	30	0.104	55	0.119	40	0.096	0.099	N	0.45	SignalP-noTM
maker-scaffold_7-augustus-gene-0.1351-mRNA-1	0.197	30	0.167	30	0.201	1	0.154	0.16	N	0.45	SignalP-noTM
augustus_masked-scaffold_7-processed-gene-0.440-mRNA-1	0.109	23	0.115	16	0.142	1	0.112	0.113	N	0.45	SignalP-noTM
maker-scaffold_7-snap-gene-0.709-mRNA-1	0.114	42	0.108	45	0.144	38	0.1	0.104	N	0.45	SignalP-noTM
maker-scaffold_7-augustus-gene-0.1342-mRNA-1	0.142	34	0.153	22	0.262	6	0.17	0.162	N	0.45	SignalP-noTM
maker-scaffold_7-augustus-gene-0.1300-mRNA-1	0.119	26	0.118	26	0.175	13	0.116	0.117	N	0.45	SignalP-noTM
maker-scaffold_7-augustus-gene-0.1295-mRNA-1	0.113	22	0.105	22	0.12	12	0.097	0.1	N	0.45	SignalP-noTM
augustus_masked-scaffold_7-processed-gene-0.419-mRNA-1	0.111	41	0.115	11	0.163	2	0.125	0.12	N	0.45	SignalP-noTM
maker-scaffold_7-augustus-gene-0.1294-mRNA-1	0.11	51	0.11	51	0.125	50	0.107	0.109	N	0.45	SignalP-noTM
augustus_masked-scaffold_7-processed-gene-0.394-mRNA-1	0.112	34	0.105	42	0.116	29	0.096	0.1	N	0.45	SignalP-noTM
maker-scaffold_7-augustus-gene-0.1309-mRNA-1	0.127	40	0.114	40	0.126	15	0.1	0.106	N	0.45	SignalP-noTM
augustus_masked-scaffold_7-processed-gene-0.414-mRNA-1	0.776	18	0.737	18	0.804	1	0.67	0.701	Y	0.45	SignalP-noTM
maker-scaffold_7-augustus-gene-0.1328-mRNA-1	0.114	36	0.115	12	0.144	1	0.106	0.111	N	0.45	SignalP-noTM
augustus_masked-scaffold_7-processed-gene-0.432-mRNA-1	0.112	50	0.102	50	0.107	57	0.092	0.097	N	0.45	SignalP-noTM
maker-scaffold_7-augustus-gene-0.1291-mRNA-1	0.208	25	0.173	25	0.211	1	0.149	0.16	N	0.45	SignalP-noTM
augustus_masked-scaffold_7-processed-gene-0.434-mRNA-1	0.189	24	0.309	24	0.654	4	0.507	0.416	N	0.45	SignalP-noTM
snap_masked-scaffold_7-processed-gene-0.1018-mRNA-1	0.134	49	0.151	49	0.216	37	0.126	0.141	N	0.5	SignalP-TM
maker-scaffold_7-augustus-gene-0.1297-mRNA-1	0.108	33	0.115	19	0.138	12	0.123	0.119	N	0.45	SignalP-noTM
maker-scaffold_7-augustus-gene-0.1366-mRNA-1	0.122	43	0.119	43	0.147	34	0.114	0.117	N	0.5	SignalP-TM
maker-scaffold_7-snap-gene-0.728-mRNA-1	0.122	26	0.109	26	0.135	25	0.097	0.102	N	0.45	SignalP-noTM
maker-scaffold_7-augustus-gene-0.1337-mRNA-1	0.123	23	0.122	23	0.174	21	0.114	0.119	N	0.5	SignalP-TM
augustus_masked-scaffold_7-processed-gene-0.382-mRNA-1	0.129	16	0.169	16	0.344	1	0.162	0.165	N	0.45	SignalP-noTM
augustus_masked-scaffold_7-processed-gene-0.435-mRNA-1	0.134	33	0.112	33	0.131	47	0.096	0.104	N	0.45	SignalP-noTM
maker-scaffold_7-snap-gene-0.732-mRNA-1	0.11	5	0.106	69	0.118	52	0.101	0.104	N	0.45	SignalP-noTM
maker-scaffold_7-augustus-gene-0.1355-mRNA-1	0.116	22	0.163	11	0.301	1	0.208	0.187	N	0.45	SignalP-noTM
maker-scaffold_7-snap-gene-0.777-mRNA-1	0.112	38	0.111	38	0.125	33	0.099	0.104	N	0.45	SignalP-noTM
maker-scaffold_7-augustus-gene-0.1272-mRNA-1	0.11	70	0.106	70	0.111	23	0.097	0.101	N	0.45	SignalP-noTM
snap_masked-scaffold_7-processed-gene-0.905-mRNA-1	0.201	25	0.182	25	0.521	21	0.163	0.172	N	0.45	SignalP-noTM
maker-scaffold_7-augustus-gene-0.1356-mRNA-1	0.108	46	0.14	12	0.231	1	0.152	0.147	N	0.45	SignalP-noTM
augustus_masked-scaffold_7-processed-gene-0.441-mRNA-1	0.127	26	0.142	26	0.232	22	0.158	0.151	N	0.45	SignalP-noTM
maker-scaffold_7-snap-gene-0.690-mRNA-1	0.111	64	0.105	64	0.109	57	0.096	0.1	N	0.45	SignalP-noTM
maker-scaffold_7-augustus-gene-0.1348-mRNA-1	0.14	18	0.146	18	0.247	16	0.148	0.147	N	0.45	SignalP-noTM
maker-scaffold_7-snap-gene-0.762-mRNA-1	0.151	18	0.117	18	0.141	3	0.093	0.104	N	0.45	SignalP-noTM
maker-scaffold_7-augustus-gene-0.1357-mRNA-1	0.668	19	0.788	19	0.968	11	0.933	0.867	Y	0.45	SignalP-noTM
maker-scaffold_7-snap-gene-0.688-mRNA-1	0.106	62	0.104	42	0.114	7	0.101	0.103	N	0.45	SignalP-noTM
snap_masked-scaffold_7-processed-gene-0.1034-mRNA-1	0.11	24	0.11	24	0.138	12	0.109	0.11	N	0.45	SignalP-noTM
maker-scaffold_7-augustus-gene-0.1339-mRNA-1	0.112	31	0.106	40	0.124	1	0.097	0.101	N	0.45	SignalP-noTM
maker-scaffold_7-snap-gene-0.683-mRNA-1	0.107	38	0.108	69	0.137	60	0.087	0.1	N	0.5	SignalP-TM
augustus_masked-scaffold_7-processed-gene-0.452-mRNA-1	0.119	39	0.107	39	0.129	38	0.099	0.103	N	0.45	SignalP-noTM
augustus_masked-scaffold_7-processed-gene-0.417-mRNA-1	0.12	30	0.111	12	0.13	2	0.114	0.113	N	0.45	SignalP-noTM
augustus_masked-scaffold_7-processed-gene-0.392-mRNA-1	0.111	42	0.106	42	0.151	39	0.095	0.1	N	0.45	SignalP-noTM
augustus_masked-scaffold_7-processed-gene-0.426-mRNA-1	0.138	35	0.122	55	0.196	48	0.114	0.117	N	0.45	SignalP-noTM
augustus_masked-scaffold_7-processed-gene-0.333-mRNA-1	0.116	38	0.127	51	0.208	44	0.128	0.128	N	0.45	SignalP-noTM
maker-scaffold_7-augustus-gene-0.1335-mRNA-1	0.129	41	0.114	41	0.128	13	0.101	0.107	N	0.45	SignalP-noTM
maker-scaffold_7-snap-gene-0.691-mRNA-1	0.11	45	0.108	45	0.118	37	0.1	0.104	N	0.45	SignalP-noTM
maker-scaffold_7-snap-gene-0.693-mRNA-1	0.118	17	0.105	48	0.112	43	0.094	0.099	N	0.45	SignalP-noTM
augustus_masked-scaffold_7-processed-gene-0.344-mRNA-1	0.156	61	0.131	61	0.134	53	0.102	0.115	N	0.45	SignalP-noTM
augustus_masked-scaffold_7-processed-gene-0.467-mRNA-1	0.117	7	0.112	59	0.146	22	0.095	0.105	N	0.5	SignalP-TM
augustus_masked-scaffold_7-processed-gene-0.334-mRNA-1	0.108	54	0.107	22	0.121	19	0.105	0.106	N	0.45	SignalP-noTM
snap_masked-scaffold_7-processed-gene-0.934-mRNA-1	0.157	54	0.17	54	0.393	51	0.128	0.153	N	0.5	SignalP-TM
maker-scaffold_7-snap-gene-0.713-mRNA-1	0.109	53	0.113	11	0.162	2	0.11	0.112	N	0.5	SignalP-TM
augustus_masked-scaffold_7-processed-gene-0.408-mRNA-1	0.124	48	0.11	48	0.124	4	0.099	0.104	N	0.45	SignalP-noTM
maker-scaffold_7-snap-gene-0.696-mRNA-1	0.118	25	0.13	25	0.212	12	0.144	0.136	N	0.5	SignalP-TM
maker-scaffold_7-augustus-gene-0.1313-mRNA-1	0.108	39	0.104	11	0.117	6	0.103	0.104	N	0.45	SignalP-noTM
augustus_masked-scaffold_7-processed-gene-0.490-mRNA-1	0.11	49	0.105	39	0.118	1	0.097	0.101	N	0.45	SignalP-noTM
maker-scaffold_7-augustus-gene-0.1340-mRNA-1	0.155	13	0.221	13	0.455	4	0.312	0.27	N	0.45	SignalP-noTM
maker-scaffold_7-snap-gene-0.681-mRNA-1	0.11	46	0.122	11	0.19	2	0.129	0.126	N	0.45	SignalP-noTM
snap_masked-scaffold_7-processed-gene-0.1028-mRNA-1	0.326	27	0.195	11	0.53	4	0.388	0.272	N	0.5	SignalP-TM
snap_masked-scaffold_7-processed-gene-0.1006-mRNA-1	0.238	23	0.204	23	0.233	13	0.174	0.188	N	0.45	SignalP-noTM
snap_masked-scaffold_7-processed-gene-0.871-mRNA-1	0.132	23	0.136	11	0.205	1	0.142	0.139	N	0.45	SignalP-noTM
augustus_masked-scaffold_7-processed-gene-0.575-mRNA-1	0.218	39	0.185	11	0.405	1	0.303	0.232	N	0.5	SignalP-TM
augustus_masked-scaffold_7-processed-gene-0.506-mRNA-1	0.109	45	0.106	68	0.114	53	0.097	0.101	N	0.45	SignalP-noTM
augustus_masked-scaffold_7-processed-gene-0.617-mRNA-1	0.117	27	0.112	11	0.133	1	0.105	0.108	N	0.45	SignalP-noTM
augustus_masked-scaffold_7-processed-gene-0.627-mRNA-1	0.183	16	0.2	16	0.278	14	0.217	0.209	N	0.45	SignalP-noTM
augustus_masked-scaffold_7-processed-gene-0.670-mRNA-1	0.323	21	0.212	21	0.2	20	0.135	0.171	N	0.45	SignalP-noTM
maker-scaffold_7-augustus-gene-0.1397-mRNA-1	0.109	35	0.107	35	0.116	20	0.103	0.105	N	0.45	SignalP-noTM
maker-scaffold_7-augustus-gene-0.1439-mRNA-1	0.597	21	0.69	21	0.885	9	0.792	0.745	Y	0.45	SignalP-noTM
augustus_masked-scaffold_7-processed-gene-0.613-mRNA-1	0.17	23	0.291	23	0.639	5	0.499	0.403	N	0.45	SignalP-noTM
snap_masked-scaffold_7-processed-gene-0.1140-mRNA-1	0.123	21	0.111	21	0.113	3	0.099	0.105	N	0.45	SignalP-noTM
augustus_masked-scaffold_7-processed-gene-0.672-mRNA-1	0.117	27	0.116	11	0.145	1	0.109	0.113	N	0.45	SignalP-noTM
maker-scaffold_7-augustus-gene-0.1430-mRNA-1	0.123	42	0.123	42	0.172	31	0.117	0.12	N	0.45	SignalP-noTM
maker-scaffold_7-augustus-gene-0.1434-mRNA-1	0.11	48	0.106	48	0.113	41	0.1	0.103	N	0.45	SignalP-noTM
augustus_masked-scaffold_7-processed-gene-0.578-mRNA-1	0.127	46	0.125	46	0.208	44	0.114	0.119	N	0.45	SignalP-noTM
maker-scaffold_7-augustus-gene-0.1438-mRNA-1	0.137	18	0.144	18	0.224	16	0.153	0.149	N	0.45	SignalP-noTM
snap_masked-scaffold_7-processed-gene-0.1069-mRNA-1	0.113	58	0.109	58	0.121	47	0.101	0.105	N	0.45	SignalP-noTM
snap_masked-scaffold_7-processed-gene-0.1242-mRNA-1	0.112	42	0.136	18	0.244	5	0.17	0.149	N	0.5	SignalP-TM
snap_masked-scaffold_7-processed-gene-0.1236-mRNA-1	0.113	67	0.132	12	0.184	2	0.157	0.146	N	0.45	SignalP-noTM
maker-scaffold_7-augustus-gene-0.1433-mRNA-1	0.666	21	0.764	21	0.928	13	0.88	0.827	Y	0.45	SignalP-noTM
snap_masked-scaffold_7-processed-gene-0.1142-mRNA-1	0.109	41	0.107	41	0.115	24	0.097	0.102	N	0.45	SignalP-noTM
maker-scaffold_7-augustus-gene-0.1398-mRNA-1	0.11	45	0.108	12	0.115	1	0.102	0.105	N	0.45	SignalP-noTM
maker-scaffold_7-augustus-gene-0.1435-mRNA-1	0.185	54	0.133	35	0.203	29	0.127	0.13	N	0.5	SignalP-TM
maker-scaffold_7-augustus-gene-0.1370-mRNA-1	0.112	30	0.134	14	0.217	4	0.169	0.148	N	0.5	SignalP-TM
augustus_masked-scaffold_7-processed-gene-0.656-mRNA-1	0.131	64	0.123	42	0.17	37	0.112	0.118	N	0.5	SignalP-TM
maker-scaffold_7-augustus-gene-0.1407-mRNA-1	0.142	25	0.124	25	0.138	20	0.11	0.117	N	0.45	SignalP-noTM
maker-scaffold_7-snap-gene-0.818-mRNA-1	0.109	53	0.103	11	0.111	30	0.095	0.098	N	0.45	SignalP-noTM
augustus_masked-scaffold_7-processed-gene-0.642-mRNA-1	0.147	24	0.128	24	0.149	23	0.111	0.119	N	0.45	SignalP-noTM
augustus_masked-scaffold_7-processed-gene-0.626-mRNA-1	0.111	40	0.108	51	0.131	33	0.099	0.103	N	0.45	SignalP-noTM
maker-scaffold_7-augustus-gene-0.1412-mRNA-1	0.107	58	0.104	62	0.112	56	0.097	0.1	N	0.45	SignalP-noTM
maker-scaffold_7-augustus-gene-0.1443-mRNA-1	0.11	53	0.116	11	0.156	2	0.115	0.116	N	0.45	SignalP-noTM
maker-scaffold_7-augustus-gene-0.1373-mRNA-1	0.705	17	0.742	17	0.88	16	0.758	0.751	Y	0.45	SignalP-noTM
augustus_masked-scaffold_7-processed-gene-0.607-mRNA-1	0.109	67	0.111	50	0.129	41	0.108	0.109	N	0.45	SignalP-noTM
augustus_masked-scaffold_7-processed-gene-0.662-mRNA-1	0.126	34	0.119	34	0.162	3	0.118	0.118	N	0.45	SignalP-noTM
augustus_masked-scaffold_7-processed-gene-0.621-mRNA-1	0.14	39	0.149	13	0.326	11	0.235	0.195	N	0.45	SignalP-noTM
snap_masked-scaffold_7-processed-gene-0.1086-mRNA-1	0.144	28	0.118	28	0.111	22	0.099	0.108	N	0.45	SignalP-noTM
maker-scaffold_7-augustus-gene-0.1429-mRNA-1	0.152	65	0.134	65	0.173	50	0.117	0.125	N	0.45	SignalP-noTM
maker-scaffold_7-augustus-gene-0.1377-mRNA-1	0.193	39	0.143	39	0.129	26	0.107	0.124	N	0.45	SignalP-noTM
snap_masked-scaffold_7-processed-gene-0.1205-mRNA-1	0.114	69	0.106	69	0.114	1	0.097	0.101	N	0.45	SignalP-noTM
maker-scaffold_7-augustus-gene-0.1371-mRNA-1	0.112	62	0.109	42	0.114	17	0.099	0.104	N	0.45	SignalP-noTM
maker-scaffold_7-augustus-gene-0.1401-mRNA-1	0.119	56	0.111	22	0.135	14	0.109	0.11	N	0.45	SignalP-noTM
augustus_masked-scaffold_7-processed-gene-0.570-mRNA-1	0.125	39	0.179	39	0.394	27	0.236	0.21	N	0.45	SignalP-noTM
maker-scaffold_7-augustus-gene-0.1425-mRNA-1	0.154	22	0.181	22	0.388	2	0.21	0.197	N	0.45	SignalP-noTM
augustus_masked-scaffold_7-processed-gene-0.535-mRNA-1	0.11	55	0.111	44	0.128	39	0.105	0.108	N	0.45	SignalP-noTM
augustus_masked-scaffold_7-processed-gene-0.609-mRNA-1	0.112	27	0.109	45	0.122	38	0.101	0.105	N	0.45	SignalP-noTM
maker-scaffold_7-augustus-gene-0.1381-mRNA-1	0.124	19	0.157	11	0.273	1	0.197	0.178	N	0.45	SignalP-noTM
maker-scaffold_7-augustus-gene-0.1406-mRNA-1	0.138	30	0.16	30	0.256	18	0.185	0.17	N	0.5	SignalP-TM
maker-scaffold_7-augustus-gene-0.1385-mRNA-1	0.13	20	0.135	20	0.186	8	0.138	0.136	N	0.45	SignalP-noTM
augustus_masked-scaffold_7-processed-gene-0.561-mRNA-1	0.111	57	0.12	11	0.168	46	0.115	0.117	N	0.45	SignalP-noTM
maker-scaffold_7-augustus-gene-0.1426-mRNA-1	0.178	35	0.159	33	0.237	14	0.155	0.156	N	0.45	SignalP-noTM
augustus_masked-scaffold_7-processed-gene-0.658-mRNA-1	0.216	26	0.25	11	0.721	2	0.57	0.378	N	0.5	SignalP-TM
snap_masked-scaffold_7-processed-gene-0.1214-mRNA-1	0.109	49	0.106	49	0.118	49	0.098	0.101	N	0.45	SignalP-noTM
augustus_masked-scaffold_7-processed-gene-0.608-mRNA-1	0.149	35	0.181	35	0.416	31	0.202	0.192	N	0.45	SignalP-noTM
augustus_masked-scaffold_7-processed-gene-0.521-mRNA-1	0.11	65	0.106	39	0.121	7	0.101	0.103	N	0.45	SignalP-noTM
augustus_masked-scaffold_7-processed-gene-0.528-mRNA-1	0.11	28	0.106	40	0.117	30	0.098	0.102	N	0.45	SignalP-noTM
augustus_masked-scaffold_7-processed-gene-0.660-mRNA-1	0.11	15	0.105	46	0.121	31	0.1	0.102	N	0.45	SignalP-noTM
maker-scaffold_7-augustus-gene-0.1378-mRNA-1	0.111	25	0.134	14	0.232	2	0.157	0.146	N	0.45	SignalP-noTM
augustus_masked-scaffold_7-processed-gene-0.602-mRNA-1	0.125	50	0.108	28	0.127	40	0.102	0.106	N	0.5	SignalP-TM
maker-scaffold_7-augustus-gene-0.1387-mRNA-1	0.279	22	0.232	22	0.297	16	0.193	0.211	N	0.45	SignalP-noTM
augustus_masked-scaffold_7-processed-gene-0.554-mRNA-1	0.151	63	0.122	63	0.123	2	0.102	0.111	N	0.45	SignalP-noTM
maker-scaffold_7-augustus-gene-0.1388-mRNA-1	0.108	70	0.105	43	0.115	50	0.097	0.1	N	0.45	SignalP-noTM
maker-scaffold_7-snap-gene-0.829-mRNA-1	0.112	26	0.108	27	0.125	21	0.104	0.106	N	0.45	SignalP-noTM
maker-scaffold_7-snap-gene-0.823-mRNA-1	0.113	32	0.115	52	0.152	5	0.109	0.112	N	0.45	SignalP-noTM
maker-scaffold_7-augustus-gene-0.1368-mRNA-1	0.111	45	0.104	31	0.113	25	0.098	0.101	N	0.45	SignalP-noTM
maker-scaffold_7-snap-gene-0.837-mRNA-1	0.11	56	0.108	42	0.118	35	0.106	0.107	N	0.45	SignalP-noTM
maker-scaffold_7-snap-gene-0.826-mRNA-1	0.729	24	0.821	24	0.976	16	0.923	0.876	Y	0.45	SignalP-noTM
maker-scaffold_7-snap-gene-0.794-mRNA-1	0.252	39	0.287	39	0.439	32	0.253	0.273	N	0.5	SignalP-TM
augustus_masked-scaffold_7-processed-gene-0.577-mRNA-1	0.116	67	0.111	67	0.165	50	0.106	0.109	N	0.45	SignalP-noTM
maker-scaffold_7-augustus-gene-0.1410-mRNA-1	0.167	17	0.128	17	0.124	43	0.1	0.113	N	0.45	SignalP-noTM
augustus_masked-scaffold_7-processed-gene-0.648-mRNA-1	0.121	28	0.18	11	0.436	7	0.294	0.242	N	0.45	SignalP-noTM
maker-scaffold_7-augustus-gene-0.1383-mRNA-1	0.135	27	0.132	27	0.212	15	0.129	0.13	N	0.45	SignalP-noTM
maker-scaffold_7-snap-gene-0.785-mRNA-1	0.114	17	0.106	17	0.121	13	0.101	0.103	N	0.45	SignalP-noTM
maker-scaffold_7-snap-gene-0.808-mRNA-1	0.275	41	0.176	41	0.229	26	0.125	0.155	N	0.5	SignalP-TM
augustus_masked-scaffold_7-processed-gene-0.675-mRNA-1	0.108	43	0.105	54	0.123	41	0.1	0.102	N	0.45	SignalP-noTM
snap_masked-scaffold_7-processed-gene-0.1134-mRNA-1	0.157	31	0.138	31	0.169	5	0.129	0.133	N	0.45	SignalP-noTM
maker-scaffold_7-augustus-gene-0.1369-mRNA-1	0.122	22	0.115	22	0.129	13	0.109	0.111	N	0.45	SignalP-noTM
augustus_masked-scaffold_7-processed-gene-0.673-mRNA-1	0.111	32	0.11	11	0.129	1	0.099	0.104	N	0.45	SignalP-noTM
maker-scaffold_7-augustus-gene-0.1409-mRNA-1	0.111	8	0.108	42	0.126	27	0.1	0.104	N	0.45	SignalP-noTM
maker-scaffold_7-snap-gene-0.821-mRNA-1	0.111	69	0.104	69	0.112	25	0.097	0.1	N	0.45	SignalP-noTM
augustus_masked-scaffold_7-processed-gene-0.632-mRNA-1	0.14	35	0.119	12	0.142	1	0.124	0.122	N	0.45	SignalP-noTM
maker-scaffold_7-snap-gene-0.801-mRNA-1	0.113	23	0.104	69	0.12	50	0.098	0.101	N	0.45	SignalP-noTM
maker-scaffold_7-augustus-gene-0.1446-mRNA-1	0.666	19	0.795	19	0.977	13	0.951	0.879	Y	0.45	SignalP-noTM
augustus_masked-scaffold_7-processed-gene-0.588-mRNA-1	0.11	44	0.104	60	0.112	32	0.096	0.1	N	0.45	SignalP-noTM
augustus_masked-scaffold_7-processed-gene-0.581-mRNA-1	0.108	17	0.106	30	0.12	16	0.096	0.102	N	0.5	SignalP-TM
maker-scaffold_7-augustus-gene-0.1421-mRNA-1	0.114	56	0.113	41	0.135	25	0.105	0.108	N	0.45	SignalP-noTM
snap_masked-scaffold_7-processed-gene-0.1167-mRNA-1	0.108	46	0.133	46	0.2	40	0.133	0.133	N	0.5	SignalP-TM
augustus_masked-scaffold_7-processed-gene-0.514-mRNA-1	0.406	25	0.585	25	0.96	12	0.848	0.727	Y	0.45	SignalP-noTM
augustus_masked-scaffold_7-processed-gene-0.503-mRNA-1	0.18	23	0.128	23	0.136	32	0.092	0.109	N	0.45	SignalP-noTM
snap_masked-scaffold_7-processed-gene-0.1114-mRNA-1	0.108	49	0.109	41	0.12	29	0.105	0.107	N	0.45	SignalP-noTM
snap_masked-scaffold_7-processed-gene-0.1222-mRNA-1	0.11	66	0.109	44	0.125	31	0.105	0.107	N	0.45	SignalP-noTM
maker-scaffold_7-augustus-gene-0.1404-mRNA-1	0.109	60	0.109	11	0.126	2	0.111	0.11	N	0.45	SignalP-noTM
augustus_masked-scaffold_7-processed-gene-0.586-mRNA-1	0.126	26	0.222	12	0.602	1	0.311	0.27	N	0.45	SignalP-noTM
augustus_masked-scaffold_7-processed-gene-0.567-mRNA-1	0.136	45	0.118	45	0.168	13	0.106	0.111	N	0.45	SignalP-noTM
augustus_masked-scaffold_7-processed-gene-0.639-mRNA-1	0.111	34	0.105	34	0.132	12	0.1	0.103	N	0.45	SignalP-noTM
maker-scaffold_7-augustus-gene-0.1444-mRNA-1	0.136	22	0.143	22	0.187	12	0.151	0.148	N	0.45	SignalP-noTM
maker-scaffold_7-augustus-gene-0.1417-mRNA-1	0.117	37	0.115	37	0.141	31	0.112	0.113	N	0.45	SignalP-noTM
maker-scaffold_7-augustus-gene-0.1382-mRNA-1	0.109	45	0.104	65	0.116	23	0.101	0.102	N	0.45	SignalP-noTM
snap_masked-scaffold_7-processed-gene-0.1259-mRNA-1	0.111	44	0.108	61	0.134	40	0.101	0.104	N	0.45	SignalP-noTM
maker-scaffold_7-snap-gene-0.848-mRNA-1	0.112	54	0.115	54	0.166	49	0.098	0.108	N	0.5	SignalP-TM
maker-scaffold_7-augustus-gene-0.1436-mRNA-1	0.148	52	0.128	52	0.21	49	0.102	0.114	N	0.45	SignalP-noTM
maker-scaffold_7-augustus-gene-0.1437-mRNA-1	0.159	59	0.131	59	0.183	32	0.102	0.115	N	0.45	SignalP-noTM
snap_masked-scaffold_7-processed-gene-0.1130-mRNA-1	0.178	26	0.155	26	0.299	3	0.151	0.153	N	0.45	SignalP-noTM
augustus_masked-scaffold_7-processed-gene-0.585-mRNA-1	0.107	59	0.105	67	0.118	53	0.098	0.101	N	0.45	SignalP-noTM
maker-scaffold_7-augustus-gene-0.1415-mRNA-1	0.109	50	0.117	50	0.216	31	0.114	0.115	N	0.45	SignalP-noTM
augustus_masked-scaffold_7-processed-gene-0.519-mRNA-1	0.336	25	0.226	25	0.547	8	0.246	0.234	N	0.5	SignalP-TM
maker-scaffold_7-augustus-gene-0.1440-mRNA-1	0.142	35	0.121	11	0.232	7	0.147	0.131	N	0.5	SignalP-TM
augustus_masked-scaffold_7-processed-gene-0.634-mRNA-1	0.108	55	0.11	15	0.133	49	0.106	0.108	N	0.45	SignalP-noTM
augustus_masked-scaffold_7-processed-gene-0.637-mRNA-1	0.128	64	0.113	64	0.122	35	0.103	0.107	N	0.45	SignalP-noTM
augustus_masked-scaffold_7-processed-gene-0.517-mRNA-1	0.111	18	0.118	18	0.154	17	0.123	0.12	N	0.45	SignalP-noTM
maker-scaffold_7-augustus-gene-0.1414-mRNA-1	0.12	32	0.106	56	0.116	51	0.098	0.102	N	0.45	SignalP-noTM
maker-scaffold_7-snap-gene-0.841-mRNA-1	0.156	37	0.123	37	0.124	34	0.095	0.108	N	0.45	SignalP-noTM
augustus_masked-scaffold_7-processed-gene-0.508-mRNA-1	0.15	50	0.159	50	0.46	35	0.144	0.151	N	0.45	SignalP-noTM
maker-scaffold_7-augustus-gene-0.1416-mRNA-1	0.111	51	0.11	51	0.124	29	0.101	0.105	N	0.45	SignalP-noTM
maker-scaffold_7-augustus-gene-0.1380-mRNA-1	0.117	33	0.193	11	0.501	1	0.242	0.219	N	0.45	SignalP-noTM
maker-scaffold_7-augustus-gene-0.1422-mRNA-1	0.129	31	0.123	11	0.179	9	0.138	0.131	N	0.45	SignalP-noTM
maker-scaffold_7-snap-gene-0.810-mRNA-1	0.11	55	0.122	35	0.178	30	0.124	0.123	N	0.5	SignalP-TM
augustus_masked-scaffold_7-processed-gene-0.566-mRNA-1	0.138	38	0.168	38	0.287	32	0.192	0.181	N	0.45	SignalP-noTM
maker-scaffold_7-augustus-gene-0.1390-mRNA-1	0.13	33	0.124	12	0.162	2	0.142	0.134	N	0.45	SignalP-noTM
augustus_masked-scaffold_7-processed-gene-0.629-mRNA-1	0.115	32	0.111	48	0.153	31	0.108	0.11	N	0.45	SignalP-noTM
maker-scaffold_7-snap-gene-0.849-mRNA-1	0.2	32	0.125	12	0.231	11	0.153	0.136	N	0.5	SignalP-TM
augustus_masked-scaffold_7-processed-gene-0.542-mRNA-1	0.114	38	0.108	38	0.138	7	0.102	0.105	N	0.45	SignalP-noTM
maker-scaffold_7-augustus-gene-0.1394-mRNA-1	0.108	61	0.104	43	0.116	7	0.098	0.101	N	0.45	SignalP-noTM
augustus_masked-scaffold_7-processed-gene-0.522-mRNA-1	0.108	65	0.112	11	0.165	3	0.117	0.115	N	0.45	SignalP-noTM
maker-scaffold_7-snap-gene-0.791-mRNA-1	0.112	64	0.126	11	0.183	1	0.122	0.123	N	0.45	SignalP-noTM
augustus_masked-scaffold_7-processed-gene-0.616-mRNA-1	0.866	23	0.91	23	0.993	16	0.955	0.934	Y	0.45	SignalP-noTM
maker-scaffold_7-snap-gene-0.864-mRNA-1	0.111	37	0.112	27	0.151	12	0.114	0.113	N	0.45	SignalP-noTM
snap_masked-scaffold_7-processed-gene-0.1257-mRNA-1	0.109	61	0.106	12	0.114	1	0.102	0.104	N	0.45	SignalP-noTM
maker-scaffold_7-augustus-gene-0.1413-mRNA-1	0.128	39	0.197	26	0.572	11	0.342	0.275	N	0.45	SignalP-noTM
snap_masked-scaffold_7-processed-gene-0.1241-mRNA-1	0.113	40	0.102	66	0.107	60	0.093	0.097	N	0.45	SignalP-noTM
snap_masked-scaffold_7-processed-gene-0.1226-mRNA-1	0.144	19	0.127	19	0.166	9	0.114	0.12	N	0.45	SignalP-noTM
augustus_masked-scaffold_7-processed-gene-0.666-mRNA-1	0.111	39	0.106	62	0.112	49	0.099	0.102	N	0.45	SignalP-noTM
augustus_masked-scaffold_7-processed-gene-0.537-mRNA-1	0.14	16	0.119	16	0.118	23	0.101	0.109	N	0.45	SignalP-noTM
maker-scaffold_7-snap-gene-0.820-mRNA-1	0.113	21	0.129	21	0.176	19	0.147	0.139	N	0.45	SignalP-noTM
maker-scaffold_7-augustus-gene-0.1386-mRNA-1	0.206	28	0.162	28	0.193	1	0.131	0.145	N	0.45	SignalP-noTM
maker-scaffold_7-snap-gene-0.840-mRNA-1	0.109	14	0.108	12	0.117	24	0.102	0.105	N	0.45	SignalP-noTM
maker-scaffold_7-snap-gene-0.814-mRNA-1	0.521	29	0.233	29	0.182	6	0.125	0.189	N	0.5	SignalP-TM
augustus_masked-scaffold_7-processed-gene-0.615-mRNA-1	0.116	60	0.109	30	0.141	13	0.105	0.107	N	0.45	SignalP-noTM
maker-scaffold_7-augustus-gene-0.1375-mRNA-1	0.179	62	0.131	62	0.158	5	0.107	0.118	N	0.45	SignalP-noTM
augustus_masked-scaffold_7-processed-gene-0.595-mRNA-1	0.318	31	0.215	31	0.255	1	0.152	0.181	N	0.45	SignalP-noTM
maker-scaffold_7-augustus-gene-0.1419-mRNA-1	0.11	65	0.107	42	0.129	49	0.105	0.106	N	0.45	SignalP-noTM
augustus_masked-scaffold_7-processed-gene-0.536-mRNA-1	0.111	47	0.109	35	0.118	24	0.105	0.107	N	0.45	SignalP-noTM
augustus_masked-scaffold_7-processed-gene-0.596-mRNA-1	0.109	23	0.112	12	0.129	1	0.111	0.112	N	0.45	SignalP-noTM
maker-scaffold_7-augustus-gene-0.1374-mRNA-1	0.109	70	0.105	39	0.123	32	0.1	0.102	N	0.45	SignalP-noTM
augustus_masked-scaffold_7-processed-gene-0.604-mRNA-1	0.142	26	0.261	26	0.616	4	0.475	0.377	N	0.45	SignalP-noTM
augustus_masked-scaffold_7-processed-gene-0.664-mRNA-1	0.111	56	0.108	40	0.118	31	0.101	0.104	N	0.45	SignalP-noTM
maker-scaffold_7-snap-gene-0.806-mRNA-1	0.112	56	0.107	25	0.136	7	0.105	0.106	N	0.45	SignalP-noTM
maker-scaffold_7-snap-gene-0.798-mRNA-1	0.11	34	0.111	39	0.132	19	0.101	0.105	N	0.45	SignalP-noTM
maker-scaffold_7-augustus-gene-0.1441-mRNA-1	0.125	24	0.121	24	0.171	6	0.118	0.119	N	0.45	SignalP-noTM
maker-scaffold_7-snap-gene-0.711-mRNA-1	0.135	20	0.145	20	0.192	2	0.153	0.15	N	0.45	SignalP-noTM
maker-scaffold_7-snap-gene-0.712-mRNA-1	0.175	31	0.298	31	0.74	4	0.53	0.423	N	0.45	SignalP-noTM
augustus_masked-scaffold_18-processed-gene-0.340-mRNA-1	0.175	40	0.153	40	0.193	25	0.138	0.145	N	0.45	SignalP-noTM
augustus_masked-scaffold_18-processed-gene-0.341-mRNA-1	0.118	62	0.108	70	0.154	65	0.086	0.099	N	0.5	SignalP-TM
maker-scaffold_18-augustus-gene-0.243-mRNA-1	0.11	25	0.107	25	0.13	5	0.103	0.105	N	0.45	SignalP-noTM
augustus_masked-scaffold_18-processed-gene-0.301-mRNA-1	0.149	28	0.163	16	0.37	9	0.246	0.196	N	0.5	SignalP-TM
maker-scaffold_18-augustus-gene-0.245-mRNA-1	0.109	31	0.11	27	0.136	21	0.114	0.112	N	0.45	SignalP-noTM
snap_masked-scaffold_18-processed-gene-0.15-mRNA-1	0.115	21	0.109	60	0.143	50	0.103	0.105	N	0.45	SignalP-noTM
maker-scaffold_18-augustus-gene-0.237-mRNA-1	0.76	24	0.819	24	0.925	5	0.882	0.853	Y	0.45	SignalP-noTM
augustus_masked-scaffold_18-processed-gene-0.313-mRNA-1	0.142	20	0.114	20	0.112	19	0.093	0.103	N	0.45	SignalP-noTM
maker-scaffold_18-augustus-gene-0.242-mRNA-1	0.128	25	0.117	25	0.118	20	0.106	0.111	N	0.45	SignalP-noTM
augustus_masked-scaffold_18-processed-gene-0.343-mRNA-1	0.112	26	0.144	18	0.272	5	0.193	0.17	N	0.45	SignalP-noTM
augustus_masked-scaffold_18-processed-gene-0.292-mRNA-1	0.128	27	0.146	27	0.323	26	0.163	0.155	N	0.45	SignalP-noTM
augustus_masked-scaffold_18-processed-gene-0.344-mRNA-1	0.129	32	0.127	19	0.151	1	0.126	0.126	N	0.45	SignalP-noTM
maker-scaffold_18-augustus-gene-0.231-mRNA-1	0.126	54	0.12	12	0.162	1	0.112	0.116	N	0.45	SignalP-noTM
augustus_masked-scaffold_18-processed-gene-0.330-mRNA-1	0.16	35	0.169	35	0.291	9	0.187	0.178	N	0.45	SignalP-noTM
augustus_masked-scaffold_18-processed-gene-0.311-mRNA-1	0.108	59	0.105	12	0.118	1	0.094	0.099	N	0.45	SignalP-noTM
augustus_masked-scaffold_18-processed-gene-0.332-mRNA-1	0.116	41	0.105	41	0.115	9	0.097	0.1	N	0.45	SignalP-noTM
maker-scaffold_18-augustus-gene-0.234-mRNA-1	0.124	17	0.136	17	0.169	1	0.143	0.14	N	0.45	SignalP-noTM
augustus_masked-scaffold_18-processed-gene-0.289-mRNA-1	0.137	41	0.117	41	0.133	2	0.1	0.108	N	0.45	SignalP-noTM
augustus_masked-scaffold_18-processed-gene-0.315-mRNA-1	0.171	19	0.152	19	0.149	15	0.135	0.143	N	0.45	SignalP-noTM
maker-scaffold_18-augustus-gene-0.232-mRNA-1	0.161	52	0.128	52	0.155	2	0.102	0.114	N	0.45	SignalP-noTM
maker-scaffold_18-augustus-gene-0.229-mRNA-1	0.179	42	0.138	42	0.145	12	0.108	0.122	N	0.45	SignalP-noTM
maker-scaffold_18-snap-gene-0.177-mRNA-1	0.862	23	0.911	23	0.989	14	0.963	0.939	Y	0.45	SignalP-noTM
snap_masked-scaffold_18-processed-gene-0.42-mRNA-1	0.588	21	0.572	21	0.713	13	0.563	0.569	Y	0.5	SignalP-TM
maker-scaffold_18-augustus-gene-0.227-mRNA-1	0.115	37	0.116	24	0.177	40	0.115	0.116	N	0.5	SignalP-TM
augustus_masked-scaffold_18-processed-gene-0.312-mRNA-1	0.215	38	0.198	22	0.434	5	0.293	0.25	N	0.45	SignalP-noTM
augustus_masked-scaffold_18-processed-gene-0.299-mRNA-1	0.133	20	0.123	20	0.146	19	0.115	0.119	N	0.45	SignalP-noTM
augustus_masked-scaffold_18-processed-gene-0.328-mRNA-1	0.133	41	0.122	16	0.221	12	0.147	0.135	N	0.45	SignalP-noTM
augustus_masked-scaffold_18-processed-gene-0.321-mRNA-1	0.166	59	0.13	59	0.208	33	0.112	0.12	N	0.45	SignalP-noTM
augustus_masked-scaffold_18-processed-gene-0.331-mRNA-1	0.127	35	0.13	18	0.241	6	0.17	0.152	N	0.45	SignalP-noTM
maker-scaffold_18-snap-gene-0.159-mRNA-1	0.122	48	0.15	48	0.226	38	0.145	0.148	N	0.5	SignalP-TM
augustus_masked-scaffold_18-processed-gene-0.336-mRNA-1	0.109	29	0.11	36	0.124	23	0.105	0.107	N	0.45	SignalP-noTM
augustus_masked-scaffold_18-processed-gene-0.335-mRNA-1	0.225	37	0.158	37	0.234	4	0.133	0.144	N	0.45	SignalP-noTM
maker-scaffold_18-augustus-gene-0.241-mRNA-1	0.112	28	0.112	25	0.139	5	0.114	0.113	N	0.45	SignalP-noTM
snap_masked-scaffold_18-processed-gene-0.21-mRNA-1	0.133	19	0.136	19	0.198	15	0.145	0.141	N	0.45	SignalP-noTM
augustus_masked-scaffold_18-processed-gene-0.334-mRNA-1	0.113	37	0.124	12	0.169	2	0.124	0.124	N	0.45	SignalP-noTM
maker-scaffold_18-snap-gene-0.175-mRNA-1	0.111	44	0.124	12	0.156	1	0.127	0.126	N	0.45	SignalP-noTM
maker-scaffold_18-snap-gene-0.172-mRNA-1	0.151	40	0.146	12	0.223	1	0.17	0.159	N	0.45	SignalP-noTM
augustus_masked-scaffold_18-processed-gene-0.288-mRNA-1	0.168	22	0.129	22	0.127	31	0.099	0.113	N	0.45	SignalP-noTM
augustus_masked-scaffold_18-processed-gene-0.333-mRNA-1	0.109	41	0.105	41	0.109	40	0.097	0.101	N	0.45	SignalP-noTM
augustus_masked-scaffold_18-processed-gene-0.293-mRNA-1	0.155	22	0.24	22	0.578	20	0.372	0.311	N	0.45	SignalP-noTM
augustus_masked-scaffold_18-processed-gene-0.327-mRNA-1	0.11	39	0.114	12	0.143	1	0.106	0.109	N	0.45	SignalP-noTM
augustus_masked-scaffold_18-processed-gene-0.302-mRNA-1	0.154	65	0.128	34	0.217	22	0.122	0.125	N	0.5	SignalP-TM
maker-scaffold_18-snap-gene-0.163-mRNA-1	0.131	21	0.123	21	0.134	1	0.113	0.118	N	0.45	SignalP-noTM
augustus_masked-scaffold_18-processed-gene-0.303-mRNA-1	0.284	18	0.471	18	0.863	7	0.8	0.648	Y	0.45	SignalP-noTM
snap_masked-scaffold_18-processed-gene-0.4-mRNA-1	0.11	10	0.147	11	0.239	1	0.159	0.153	N	0.45	SignalP-noTM
maker-scaffold_18-augustus-gene-0.225-mRNA-1	0.235	28	0.418	28	0.897	8	0.768	0.607	Y	0.45	SignalP-noTM
augustus_masked-scaffold_18-processed-gene-0.308-mRNA-1	0.11	22	0.107	34	0.119	14	0.101	0.104	N	0.45	SignalP-noTM
augustus_masked-scaffold_18-processed-gene-0.290-mRNA-1	0.111	54	0.114	62	0.167	43	0.107	0.11	N	0.45	SignalP-noTM
snap_masked-scaffold_18-processed-gene-0.41-mRNA-1	0.108	43	0.106	57	0.129	46	0.099	0.102	N	0.45	SignalP-noTM
augustus_masked-scaffold_18-processed-gene-0.314-mRNA-1	0.109	45	0.106	41	0.124	23	0.097	0.101	N	0.45	SignalP-noTM
maker-scaffold_18-snap-gene-0.167-mRNA-1	0.154	26	0.124	26	0.15	24	0.098	0.113	N	0.5	SignalP-TM
maker-scaffold_18-augustus-gene-0.228-mRNA-1	0.126	29	0.11	29	0.124	23	0.099	0.104	N	0.45	SignalP-noTM
augustus_masked-scaffold_18-processed-gene-0.322-mRNA-1	0.17	21	0.173	21	0.289	5	0.177	0.175	N	0.45	SignalP-noTM
augustus_masked-scaffold_18-processed-gene-0.347-mRNA-1	0.386	21	0.482	21	0.725	9	0.596	0.544	Y	0.45	SignalP-noTM
snap_masked-scaffold_18-processed-gene-0.50-mRNA-1	0.122	22	0.117	22	0.162	4	0.112	0.114	N	0.45	SignalP-noTM
augustus_masked-scaffold_18-processed-gene-0.317-mRNA-1	0.451	36	0.217	36	0.233	9	0.117	0.163	N	0.45	SignalP-noTM
snap_masked-scaffold_18-processed-gene-0.49-mRNA-1	0.118	32	0.125	18	0.218	6	0.132	0.129	N	0.45	SignalP-noTM
augustus_masked-scaffold_18-processed-gene-0.391-mRNA-1	0.109	19	0.11	41	0.128	26	0.1	0.104	N	0.45	SignalP-noTM
augustus_masked-scaffold_18-processed-gene-0.410-mRNA-1	0.398	19	0.486	19	0.747	1	0.56	0.526	Y	0.45	SignalP-noTM
maker-scaffold_18-augustus-gene-0.258-mRNA-1	0.109	53	0.106	46	0.115	31	0.103	0.104	N	0.45	SignalP-noTM
augustus_masked-scaffold_18-processed-gene-0.395-mRNA-1	0.12	33	0.108	33	0.112	54	0.096	0.102	N	0.45	SignalP-noTM
augustus_masked-scaffold_18-processed-gene-0.367-mRNA-1	0.136	30	0.122	13	0.19	4	0.127	0.125	N	0.45	SignalP-noTM
maker-scaffold_18-snap-gene-0.219-mRNA-1	0.109	59	0.107	48	0.116	29	0.095	0.1	N	0.45	SignalP-noTM
maker-scaffold_18-augustus-gene-0.261-mRNA-1	0.115	38	0.11	38	0.132	37	0.099	0.104	N	0.45	SignalP-noTM
augustus_masked-scaffold_18-processed-gene-0.364-mRNA-1	0.109	53	0.102	70	0.108	22	0.097	0.099	N	0.45	SignalP-noTM
augustus_masked-scaffold_18-processed-gene-0.407-mRNA-1	0.115	44	0.109	65	0.121	42	0.099	0.104	N	0.45	SignalP-noTM
maker-scaffold_18-augustus-gene-0.252-mRNA-1	0.108	47	0.104	66	0.109	1	0.095	0.099	N	0.45	SignalP-noTM
maker-scaffold_18-augustus-gene-0.272-mRNA-1	0.124	45	0.107	26	0.129	44	0.1	0.103	N	0.45	SignalP-noTM
augustus_masked-scaffold_18-processed-gene-0.417-mRNA-1	0.135	39	0.16	29	0.275	8	0.203	0.183	N	0.45	SignalP-noTM
maker-scaffold_18-augustus-gene-0.249-mRNA-1	0.181	29	0.165	29	0.28	26	0.152	0.158	N	0.45	SignalP-noTM
maker-scaffold_18-snap-gene-0.216-mRNA-1	0.109	63	0.117	11	0.156	3	0.113	0.115	N	0.45	SignalP-noTM
maker-scaffold_18-augustus-gene-0.269-mRNA-1	0.609	21	0.756	21	0.976	11	0.939	0.855	Y	0.45	SignalP-noTM
snap_masked-scaffold_18-processed-gene-0.84-mRNA-1	0.202	23	0.159	23	0.157	13	0.125	0.141	N	0.45	SignalP-noTM
augustus_masked-scaffold_18-processed-gene-0.357-mRNA-1	0.112	66	0.123	11	0.172	3	0.136	0.13	N	0.45	SignalP-noTM
augustus_masked-scaffold_18-processed-gene-0.419-mRNA-1	0.121	21	0.108	21	0.109	1	0.095	0.101	N	0.45	SignalP-noTM
maker-scaffold_18-augustus-gene-0.277-mRNA-1	0.196	44	0.147	44	0.192	43	0.11	0.127	N	0.45	SignalP-noTM
augustus_masked-scaffold_18-processed-gene-0.411-mRNA-1	0.259	18	0.206	18	0.221	17	0.16	0.181	N	0.45	SignalP-noTM
augustus_masked-scaffold_18-processed-gene-0.379-mRNA-1	0.109	40	0.106	40	0.114	28	0.1	0.103	N	0.45	SignalP-noTM
maker-scaffold_18-augustus-gene-0.265-mRNA-1	0.11	28	0.104	16	0.125	3	0.1	0.102	N	0.45	SignalP-noTM
maker-scaffold_18-augustus-gene-0.278-mRNA-1	0.138	15	0.138	15	0.161	13	0.124	0.13	N	0.45	SignalP-noTM
augustus_masked-scaffold_18-processed-gene-0.404-mRNA-1	0.145	21	0.204	21	0.477	5	0.283	0.247	N	0.45	SignalP-noTM
maker-scaffold_18-augustus-gene-0.279-mRNA-1	0.279	17	0.259	17	0.348	16	0.245	0.252	N	0.45	SignalP-noTM
augustus_masked-scaffold_18-processed-gene-0.354-mRNA-1	0.168	43	0.131	43	0.145	42	0.095	0.111	N	0.45	SignalP-noTM
maker-scaffold_18-snap-gene-0.206-mRNA-1	0.112	42	0.116	14	0.171	10	0.126	0.122	N	0.45	SignalP-noTM
maker-scaffold_18-snap-gene-0.191-mRNA-1	0.109	12	0.105	12	0.106	58	0.096	0.1	N	0.45	SignalP-noTM
augustus_masked-scaffold_18-processed-gene-0.393-mRNA-1	0.148	32	0.13	11	0.258	3	0.17	0.152	N	0.45	SignalP-noTM
augustus_masked-scaffold_18-processed-gene-0.401-mRNA-1	0.107	67	0.106	67	0.123	51	0.099	0.102	N	0.45	SignalP-noTM
augustus_masked-scaffold_18-processed-gene-0.415-mRNA-1	0.117	22	0.109	22	0.12	8	0.1	0.104	N	0.45	SignalP-noTM
maker-scaffold_18-augustus-gene-0.262-mRNA-1	0.122	19	0.121	19	0.165	1	0.109	0.114	N	0.45	SignalP-noTM
maker-scaffold_18-augustus-gene-0.255-mRNA-1	0.517	20	0.678	20	0.942	10	0.885	0.79	Y	0.45	SignalP-noTM
maker-scaffold_18-augustus-gene-0.276-mRNA-1	0.543	21	0.63	21	0.826	18	0.724	0.681	Y	0.45	SignalP-noTM
maker-scaffold_18-augustus-gene-0.253-mRNA-1	0.314	24	0.274	24	0.362	21	0.241	0.256	N	0.45	SignalP-noTM
maker-scaffold_18-augustus-gene-0.264-mRNA-1	0.142	19	0.117	19	0.13	51	0.097	0.106	N	0.45	SignalP-noTM
augustus_masked-scaffold_18-processed-gene-0.398-mRNA-1	0.111	14	0.106	34	0.134	23	0.096	0.101	N	0.45	SignalP-noTM
maker-scaffold_18-augustus-gene-0.270-mRNA-1	0.122	18	0.133	18	0.178	1	0.135	0.134	N	0.45	SignalP-noTM
snap_masked-scaffold_18-processed-gene-0.118-mRNA-1	0.107	25	0.105	59	0.12	19	0.099	0.102	N	0.45	SignalP-noTM
augustus_masked-scaffold_18-processed-gene-0.377-mRNA-1	0.11	34	0.113	50	0.134	41	0.103	0.108	N	0.45	SignalP-noTM
augustus_masked-scaffold_18-processed-gene-0.403-mRNA-1	0.109	18	0.107	14	0.116	1	0.103	0.105	N	0.45	SignalP-noTM
augustus_masked-scaffold_18-processed-gene-0.358-mRNA-1	0.128	61	0.14	61	0.231	51	0.121	0.13	N	0.45	SignalP-noTM
maker-scaffold_18-augustus-gene-0.248-mRNA-1	0.302	26	0.233	26	0.495	4	0.275	0.25	N	0.5	SignalP-TM
augustus_masked-scaffold_18-processed-gene-0.374-mRNA-1	0.159	28	0.175	11	0.318	1	0.248	0.214	N	0.45	SignalP-noTM
maker-scaffold_18-augustus-gene-0.256-mRNA-1	0.112	64	0.107	49	0.122	5	0.107	0.107	N	0.45	SignalP-noTM
maker-scaffold_18-augustus-gene-0.247-mRNA-1	0.186	30	0.172	30	0.489	29	0.151	0.161	N	0.45	SignalP-noTM
snap_masked-scaffold_18-processed-gene-0.141-mRNA-1	0.11	59	0.104	59	0.107	47	0.096	0.1	N	0.45	SignalP-noTM
maker-scaffold_18-snap-gene-0.200-mRNA-1	0.117	46	0.111	46	0.151	37	0.1	0.105	N	0.45	SignalP-noTM
maker-scaffold_18-snap-gene-0.210-mRNA-1	0.154	31	0.152	31	0.232	3	0.158	0.155	N	0.45	SignalP-noTM
snap_masked-scaffold_18-processed-gene-0.72-mRNA-1	0.125	16	0.121	16	0.152	15	0.124	0.123	N	0.45	SignalP-noTM
snap_masked-scaffold_18-processed-gene-0.105-mRNA-1	0.112	67	0.107	67	0.114	17	0.103	0.105	N	0.45	SignalP-noTM
maker-scaffold_18-augustus-gene-0.274-mRNA-1	0.109	46	0.121	70	0.184	61	0.084	0.106	N	0.5	SignalP-TM
maker-scaffold_18-snap-gene-0.214-mRNA-1	0.141	23	0.125	23	0.142	21	0.11	0.117	N	0.45	SignalP-noTM
augustus_masked-scaffold_18-processed-gene-0.382-mRNA-1	0.112	41	0.107	41	0.124	49	0.094	0.1	N	0.45	SignalP-noTM
augustus_masked-scaffold_18-processed-gene-0.376-mRNA-1	0.342	36	0.214	36	0.275	6	0.151	0.18	N	0.45	SignalP-noTM
augustus_masked-scaffold_18-processed-gene-0.373-mRNA-1	0.124	41	0.122	19	0.191	15	0.138	0.13	N	0.45	SignalP-noTM
augustus_masked-scaffold_18-processed-gene-0.381-mRNA-1	0.154	28	0.186	11	0.425	1	0.212	0.2	N	0.45	SignalP-noTM
augustus_masked-scaffold_18-processed-gene-0.355-mRNA-1	0.111	40	0.112	40	0.123	27	0.107	0.11	N	0.45	SignalP-noTM
maker-scaffold_18-exnrt_protein2genome-gene-0.552-mRNA-1	0.108	14	0.11	12	0.124	24	0.104	0.107	N	0.45	SignalP-noTM
maker-scaffold_18-augustus-gene-0.246-mRNA-1	0.13	31	0.19	31	0.451	16	0.267	0.232	N	0.45	SignalP-noTM
maker-scaffold_18-snap-gene-0.209-mRNA-1	0.23	22	0.262	22	0.565	16	0.29	0.277	N	0.45	SignalP-noTM
maker-scaffold_18-snap-gene-0.168-mRNA-1	0.133	59	0.138	59	0.213	47	0.112	0.124	N	0.45	SignalP-noTM
maker-scaffold_18-snap-gene-0.197-mRNA-1	0.147	33	0.168	17	0.46	4	0.203	0.187	N	0.45	SignalP-noTM
maker-scaffold_18-exnrt_protein2genome-gene-0.523-mRNA-1	0.117	24	0.112	24	0.153	21	0.11	0.111	N	0.5	SignalP-TM
maker-scaffold_19-augustus-gene-0.263-mRNA-1	0.137	25	0.162	17	0.256	9	0.221	0.194	N	0.45	SignalP-noTM
maker-scaffold_19-augustus-gene-0.271-mRNA-1	0.177	22	0.129	22	0.122	32	0.095	0.111	N	0.45	SignalP-noTM
augustus_masked-scaffold_19-processed-gene-0.172-mRNA-1	0.238	19	0.354	19	0.739	1	0.48	0.422	N	0.45	SignalP-noTM
augustus_masked-scaffold_19-processed-gene-0.144-mRNA-1	0.112	61	0.109	11	0.124	19	0.1	0.104	N	0.45	SignalP-noTM
maker-scaffold_19-augustus-gene-0.262-mRNA-1	0.111	11	0.122	11	0.144	1	0.123	0.122	N	0.45	SignalP-noTM
augustus_masked-scaffold_19-processed-gene-0.180-mRNA-1	0.12	17	0.108	17	0.13	65	0.097	0.104	N	0.5	SignalP-TM
augustus_masked-scaffold_19-processed-gene-0.149-mRNA-1	0.11	66	0.104	66	0.105	20	0.094	0.099	N	0.45	SignalP-noTM
maker-scaffold_19-augustus-gene-0.260-mRNA-1	0.125	23	0.105	36	0.138	54	0.09	0.099	N	0.5	SignalP-TM
augustus_masked-scaffold_19-processed-gene-0.183-mRNA-1	0.122	51	0.133	35	0.239	30	0.126	0.13	N	0.5	SignalP-TM
maker-scaffold_19-augustus-gene-0.259-mRNA-1	0.112	45	0.108	11	0.119	2	0.107	0.107	N	0.45	SignalP-noTM
augustus_masked-scaffold_19-processed-gene-0.162-mRNA-1	0.114	19	0.109	35	0.153	18	0.103	0.106	N	0.45	SignalP-noTM
maker-scaffold_19-augustus-gene-0.258-mRNA-1	0.111	43	0.108	43	0.114	26	0.099	0.103	N	0.45	SignalP-noTM
augustus_masked-scaffold_19-processed-gene-0.140-mRNA-1	0.118	24	0.15	11	0.267	1	0.153	0.151	N	0.45	SignalP-noTM
maker-scaffold_19-augustus-gene-0.253-mRNA-1	0.159	13	0.235	13	0.402	12	0.34	0.277	N	0.5	SignalP-TM
snap_masked-scaffold_19-processed-gene-0.37-mRNA-1	0.158	39	0.137	39	0.207	1	0.127	0.132	N	0.45	SignalP-noTM
maker-scaffold_19-augustus-gene-0.251-mRNA-1	0.113	24	0.136	12	0.202	8	0.158	0.148	N	0.45	SignalP-noTM
maker-scaffold_19-augustus-gene-0.270-mRNA-1	0.129	27	0.114	41	0.126	38	0.1	0.106	N	0.45	SignalP-noTM
maker-scaffold_19-snap-gene-0.414-mRNA-1	0.177	24	0.226	24	0.413	4	0.291	0.261	N	0.45	SignalP-noTM
maker-scaffold_19-augustus-gene-0.256-mRNA-1	0.112	56	0.122	12	0.204	2	0.141	0.132	N	0.45	SignalP-noTM
augustus_masked-scaffold_19-processed-gene-0.137-mRNA-1	0.128	16	0.11	16	0.123	22	0.093	0.101	N	0.45	SignalP-noTM
augustus_masked-scaffold_19-processed-gene-0.145-mRNA-1	0.113	59	0.111	59	0.129	52	0.099	0.105	N	0.45	SignalP-noTM
maker-scaffold_19-snap-gene-0.415-mRNA-1	0.736	30	0.544	30	0.716	17	0.469	0.514	Y	0.5	SignalP-TM
maker-scaffold_19-snap-gene-0.405-mRNA-1	0.108	61	0.108	11	0.12	1	0.098	0.103	N	0.45	SignalP-noTM
augustus_masked-scaffold_19-processed-gene-0.156-mRNA-1	0.106	22	0.105	36	0.144	69	0.095	0.101	N	0.5	SignalP-TM
augustus_masked-scaffold_19-processed-gene-0.182-mRNA-1	0.109	50	0.11	11	0.124	1	0.105	0.107	N	0.45	SignalP-noTM
augustus_masked-scaffold_19-processed-gene-0.133-mRNA-1	0.446	24	0.611	24	0.94	20	0.839	0.734	Y	0.45	SignalP-noTM
augustus_masked-scaffold_19-processed-gene-0.167-mRNA-1	0.109	62	0.104	52	0.111	32	0.096	0.1	N	0.45	SignalP-noTM
augustus_masked-scaffold_19-processed-gene-0.168-mRNA-1	0.108	65	0.107	68	0.119	60	0.099	0.103	N	0.45	SignalP-noTM
augustus_masked-scaffold_19-processed-gene-0.163-mRNA-1	0.121	32	0.115	32	0.141	4	0.113	0.114	N	0.45	SignalP-noTM
augustus_masked-scaffold_19-processed-gene-0.166-mRNA-1	0.11	24	0.105	40	0.117	27	0.1	0.103	N	0.45	SignalP-noTM
augustus_masked-scaffold_19-processed-gene-0.135-mRNA-1	0.111	32	0.107	57	0.117	52	0.096	0.101	N	0.45	SignalP-noTM
augustus_masked-scaffold_19-processed-gene-0.187-mRNA-1	0.115	29	0.132	11	0.201	4	0.157	0.145	N	0.45	SignalP-noTM
augustus_masked-scaffold_19-processed-gene-0.181-mRNA-1	0.108	46	0.105	70	0.118	36	0.099	0.102	N	0.45	SignalP-noTM
maker-scaffold_19-snap-gene-0.417-mRNA-1	0.69	19	0.773	19	0.908	9	0.86	0.82	Y	0.45	SignalP-noTM
snap_masked-scaffold_19-processed-gene-0.15-mRNA-1	0.109	12	0.104	50	0.115	8	0.1	0.102	N	0.45	SignalP-noTM
snap_masked-scaffold_19-processed-gene-0.25-mRNA-1	0.111	57	0.108	26	0.127	8	0.106	0.107	N	0.45	SignalP-noTM
snap_masked-scaffold_19-processed-gene-0.42-mRNA-1	0.118	12	0.13	12	0.158	1	0.131	0.131	N	0.45	SignalP-noTM
maker-scaffold_19-augustus-gene-0.267-mRNA-1	0.179	18	0.153	18	0.181	15	0.138	0.145	N	0.45	SignalP-noTM
maker-scaffold_19-augustus-gene-0.254-mRNA-1	0.107	69	0.127	12	0.173	1	0.134	0.131	N	0.45	SignalP-noTM
augustus_masked-scaffold_19-processed-gene-0.157-mRNA-1	0.108	31	0.106	44	0.123	28	0.099	0.102	N	0.45	SignalP-noTM
augustus_masked-scaffold_19-processed-gene-0.232-mRNA-1	0.107	54	0.102	63	0.104	34	0.095	0.098	N	0.45	SignalP-noTM
augustus_masked-scaffold_19-processed-gene-0.234-mRNA-1	0.196	19	0.172	19	0.201	9	0.15	0.16	N	0.45	SignalP-noTM
augustus_masked-scaffold_19-processed-gene-0.189-mRNA-1	0.107	17	0.11	11	0.131	1	0.104	0.107	N	0.45	SignalP-noTM
augustus_masked-scaffold_19-processed-gene-0.198-mRNA-1	0.109	68	0.118	12	0.153	1	0.11	0.114	N	0.45	SignalP-noTM
maker-scaffold_19-snap-gene-0.447-mRNA-1	0.232	18	0.154	18	0.119	26	0.1	0.125	N	0.45	SignalP-noTM
maker-scaffold_19-snap-gene-0.430-mRNA-1	0.357	27	0.339	27	0.545	13	0.314	0.326	N	0.45	SignalP-noTM
augustus_masked-scaffold_19-processed-gene-0.218-mRNA-1	0.111	58	0.105	58	0.111	54	0.095	0.1	N	0.45	SignalP-noTM
maker-scaffold_19-snap-gene-0.453-mRNA-1	0.111	55	0.107	23	0.111	9	0.103	0.105	N	0.45	SignalP-noTM
maker-scaffold_19-augustus-gene-0.282-mRNA-1	0.109	32	0.114	12	0.132	3	0.118	0.116	N	0.45	SignalP-noTM
maker-scaffold_19-augustus-gene-0.304-mRNA-1	0.11	38	0.104	66	0.109	57	0.094	0.099	N	0.45	SignalP-noTM
augustus_masked-scaffold_19-processed-gene-0.215-mRNA-1	0.112	63	0.108	69	0.114	62	0.097	0.102	N	0.45	SignalP-noTM
augustus_masked-scaffold_19-processed-gene-0.192-mRNA-1	0.179	24	0.283	24	0.631	8	0.449	0.373	N	0.45	SignalP-noTM
snap_masked-scaffold_19-processed-gene-0.122-mRNA-1	0.127	41	0.155	14	0.292	5	0.197	0.172	N	0.5	SignalP-TM
maker-scaffold_19-snap-gene-0.441-mRNA-1	0.111	36	0.123	11	0.171	3	0.12	0.122	N	0.45	SignalP-noTM
maker-scaffold_19-snap-gene-0.425-mRNA-1	0.317	60	0.182	60	0.146	45	0.103	0.139	N	0.45	SignalP-noTM
maker-scaffold_19-snap-gene-0.437-mRNA-1	0.118	26	0.108	12	0.129	1	0.101	0.104	N	0.45	SignalP-noTM
maker-scaffold_19-augustus-gene-0.296-mRNA-1	0.194	20	0.405	20	0.934	4	0.837	0.638	Y	0.45	SignalP-noTM
maker-scaffold_19-augustus-gene-0.293-mRNA-1	0.201	63	0.157	63	0.169	3	0.11	0.131	N	0.45	SignalP-noTM
maker-scaffold_19-augustus-gene-0.291-mRNA-1	0.423	22	0.587	22	0.92	2	0.811	0.708	Y	0.45	SignalP-noTM
augustus_masked-scaffold_19-processed-gene-0.207-mRNA-1	0.172	37	0.158	20	0.403	11	0.215	0.181	N	0.5	SignalP-TM
maker-scaffold_19-augustus-gene-0.294-mRNA-1	0.109	65	0.118	11	0.158	1	0.111	0.114	N	0.45	SignalP-noTM
maker-scaffold_19-augustus-gene-0.300-mRNA-1	0.547	18	0.677	18	0.945	15	0.845	0.768	Y	0.45	SignalP-noTM
maker-scaffold_19-augustus-gene-0.303-mRNA-1	0.114	19	0.127	37	0.262	33	0.138	0.133	N	0.45	SignalP-noTM
augustus_masked-scaffold_19-processed-gene-0.193-mRNA-1	0.119	16	0.146	16	0.224	1	0.157	0.152	N	0.45	SignalP-noTM
maker-scaffold_19-snap-gene-0.431-mRNA-1	0.134	48	0.124	21	0.198	46	0.131	0.128	N	0.45	SignalP-noTM
augustus_masked-scaffold_19-processed-gene-0.241-mRNA-1	0.479	26	0.376	26	0.39	6	0.326	0.356	N	0.5	SignalP-TM
snap_masked-scaffold_19-processed-gene-0.119-mRNA-1	0.164	29	0.138	29	0.181	50	0.118	0.128	N	0.45	SignalP-noTM
maker-scaffold_19-augustus-gene-0.302-mRNA-1	0.132	29	0.114	29	0.124	30	0.098	0.106	N	0.45	SignalP-noTM
augustus_masked-scaffold_19-processed-gene-0.217-mRNA-1	0.109	47	0.111	12	0.133	1	0.106	0.109	N	0.45	SignalP-noTM
maker-scaffold_19-augustus-gene-0.297-mRNA-1	0.563	22	0.723	22	0.974	6	0.931	0.836	Y	0.45	SignalP-noTM
maker-scaffold_19-augustus-gene-0.276-mRNA-1	0.107	68	0.115	13	0.135	11	0.122	0.119	N	0.45	SignalP-noTM
snap_masked-scaffold_19-processed-gene-0.107-mRNA-1	0.146	23	0.187	23	0.399	13	0.239	0.215	N	0.45	SignalP-noTM
maker-scaffold_19-augustus-gene-0.288-mRNA-1	0.148	31	0.185	20	0.389	3	0.267	0.229	N	0.45	SignalP-noTM
augustus_masked-scaffold_19-processed-gene-0.248-mRNA-1	0.109	44	0.102	27	0.135	7	0.097	0.099	N	0.45	SignalP-noTM
maker-scaffold_19-augustus-gene-0.299-mRNA-1	0.112	23	0.112	11	0.129	34	0.111	0.111	N	0.45	SignalP-noTM
augustus_masked-scaffold_19-processed-gene-0.225-mRNA-1	0.677	21	0.679	21	0.832	19	0.679	0.679	Y	0.45	SignalP-noTM
maker-scaffold_19-augustus-gene-0.292-mRNA-1	0.29	48	0.178	48	0.176	47	0.105	0.138	N	0.45	SignalP-noTM
maker-scaffold_19-augustus-gene-0.277-mRNA-1	0.293	34	0.215	34	0.605	1	0.169	0.196	N	0.5	SignalP-TM
maker-scaffold_19-augustus-gene-0.279-mRNA-1	0.114	28	0.11	28	0.138	27	0.107	0.108	N	0.45	SignalP-noTM
augustus_masked-scaffold_19-processed-gene-0.216-mRNA-1	0.112	27	0.11	16	0.128	3	0.108	0.109	N	0.45	SignalP-noTM
augustus_masked-scaffold_19-processed-gene-0.191-mRNA-1	0.301	27	0.181	27	0.228	32	0.117	0.146	N	0.45	SignalP-noTM
maker-scaffold_19-augustus-gene-0.286-mRNA-1	0.114	56	0.11	56	0.131	2	0.102	0.106	N	0.45	SignalP-noTM
snap_masked-scaffold_19-processed-gene-0.83-mRNA-1	0.127	42	0.118	42	0.146	37	0.101	0.109	N	0.45	SignalP-noTM
augustus_masked-scaffold_19-processed-gene-0.219-mRNA-1	0.393	26	0.385	26	0.534	8	0.388	0.387	N	0.45	SignalP-noTM
maker-scaffold_19-snap-gene-0.423-mRNA-1	0.124	29	0.122	12	0.176	2	0.121	0.122	N	0.45	SignalP-noTM
maker-scaffold_19-snap-gene-0.428-mRNA-1	0.111	60	0.105	60	0.111	53	0.097	0.101	N	0.45	SignalP-noTM
snap_masked-scaffold_19-processed-gene-0.63-mRNA-1	0.178	30	0.238	30	0.468	29	0.308	0.266	N	0.5	SignalP-TM
augustus_masked-scaffold_19-processed-gene-0.206-mRNA-1	0.18	37	0.133	37	0.129	36	0.097	0.114	N	0.45	SignalP-noTM
maker-scaffold_19-snap-gene-0.442-mRNA-1	0.121	70	0.113	34	0.138	23	0.114	0.113	N	0.45	SignalP-noTM
maker-scaffold_19-snap-gene-0.439-mRNA-1	0.129	26	0.115	26	0.119	23	0.101	0.107	N	0.45	SignalP-noTM
maker-scaffold_19-snap-gene-0.450-mRNA-1	0.132	19	0.131	19	0.164	3	0.123	0.127	N	0.45	SignalP-noTM
maker-scaffold_19-exnrt_protein2genome-gene-0.391-mRNA-1	0.243	30	0.187	30	0.23	19	0.146	0.165	N	0.45	SignalP-noTM
augustus_masked-scaffold_16-processed-gene-0.267-mRNA-1	0.396	27	0.385	27	0.678	24	0.314	0.356	N	0.5	SignalP-TM
augustus_masked-scaffold_16-processed-gene-0.333-mRNA-1	0.244	22	0.248	22	0.33	19	0.253	0.25	N	0.5	SignalP-TM
snap_masked-scaffold_16-processed-gene-0.537-mRNA-1	0.391	38	0.303	38	0.443	36	0.238	0.268	N	0.45	SignalP-noTM
maker-scaffold_16-augustus-gene-0.202-mRNA-1	0.207	19	0.21	19	0.267	1	0.202	0.206	N	0.45	SignalP-noTM
snap_masked-scaffold_16-processed-gene-0.437-mRNA-1	0.159	30	0.126	30	0.132	2	0.104	0.114	N	0.45	SignalP-noTM
maker-scaffold_16-snap-gene-0.672-mRNA-1	0.125	21	0.119	21	0.136	1	0.112	0.115	N	0.45	SignalP-noTM
maker-scaffold_16-augustus-gene-0.190-mRNA-1	0.11	21	0.106	21	0.118	16	0.102	0.104	N	0.45	SignalP-noTM
augustus_masked-scaffold_16-processed-gene-0.289-mRNA-1	0.11	61	0.104	12	0.118	35	0.105	0.105	N	0.45	SignalP-noTM
maker-scaffold_16-augustus-gene-0.168-mRNA-1	0.116	45	0.145	31	0.214	18	0.17	0.155	N	0.5	SignalP-TM
augustus_masked-scaffold_16-processed-gene-0.320-mRNA-1	0.109	67	0.109	14	0.123	4	0.111	0.11	N	0.45	SignalP-noTM
augustus_masked-scaffold_16-processed-gene-0.316-mRNA-1	0.111	27	0.107	27	0.118	19	0.104	0.105	N	0.45	SignalP-noTM
maker-scaffold_16-augustus-gene-0.198-mRNA-1	0.109	68	0.105	50	0.145	36	0.097	0.101	N	0.45	SignalP-noTM
augustus_masked-scaffold_16-processed-gene-0.339-mRNA-1	0.116	66	0.122	12	0.143	1	0.134	0.128	N	0.45	SignalP-noTM
augustus_masked-scaffold_16-processed-gene-0.334-mRNA-1	0.117	43	0.109	43	0.11	40	0.099	0.103	N	0.45	SignalP-noTM
maker-scaffold_16-augustus-gene-0.173-mRNA-1	0.12	22	0.113	22	0.137	17	0.106	0.109	N	0.45	SignalP-noTM
maker-scaffold_16-augustus-gene-0.177-mRNA-1	0.11	19	0.104	67	0.117	7	0.098	0.101	N	0.45	SignalP-noTM
maker-scaffold_16-snap-gene-0.638-mRNA-1	0.151	28	0.143	28	0.169	13	0.143	0.143	N	0.5	SignalP-TM
maker-scaffold_16-augustus-gene-0.170-mRNA-1	0.108	28	0.104	54	0.129	50	0.099	0.102	N	0.45	SignalP-noTM
maker-scaffold_16-augustus-gene-0.169-mRNA-1	0.109	27	0.104	65	0.111	46	0.095	0.099	N	0.45	SignalP-noTM
augustus_masked-scaffold_16-processed-gene-0.337-mRNA-1	0.561	20	0.548	20	0.769	19	0.549	0.549	Y	0.45	SignalP-noTM
maker-scaffold_16-snap-gene-0.654-mRNA-1	0.133	29	0.114	29	0.153	24	0.091	0.105	N	0.5	SignalP-TM
maker-scaffold_16-augustus-gene-0.197-mRNA-1	0.118	17	0.109	56	0.124	37	0.098	0.103	N	0.45	SignalP-noTM
augustus_masked-scaffold_16-processed-gene-0.271-mRNA-1	0.124	18	0.174	18	0.362	7	0.237	0.208	N	0.45	SignalP-noTM
maker-scaffold_16-augustus-gene-0.167-mRNA-1	0.148	19	0.198	19	0.322	5	0.258	0.23	N	0.45	SignalP-noTM
maker-scaffold_16-snap-gene-0.676-mRNA-1	0.113	58	0.106	58	0.12	45	0.098	0.102	N	0.45	SignalP-noTM
augustus_masked-scaffold_16-processed-gene-0.252-mRNA-1	0.108	49	0.104	32	0.124	25	0.1	0.102	N	0.45	SignalP-noTM
maker-scaffold_16-augustus-gene-0.175-mRNA-1	0.146	30	0.134	18	0.257	4	0.134	0.134	N	0.45	SignalP-noTM
maker-scaffold_16-snap-gene-0.673-mRNA-1	0.122	28	0.11	28	0.128	44	0.1	0.104	N	0.45	SignalP-noTM
augustus_masked-scaffold_16-processed-gene-0.299-mRNA-1	0.106	18	0.109	46	0.138	45	0.094	0.103	N	0.5	SignalP-TM
augustus_masked-scaffold_16-processed-gene-0.327-mRNA-1	0.307	35	0.322	30	0.533	2	0.364	0.339	N	0.5	SignalP-TM
augustus_masked-scaffold_16-processed-gene-0.284-mRNA-1	0.129	41	0.113	41	0.13	38	0.097	0.104	N	0.45	SignalP-noTM
snap_masked-scaffold_16-processed-gene-0.441-mRNA-1	0.108	4	0.107	36	0.119	23	0.104	0.105	N	0.45	SignalP-noTM
augustus_masked-scaffold_16-processed-gene-0.262-mRNA-1	0.124	19	0.144	19	0.224	13	0.164	0.152	N	0.5	SignalP-TM
augustus_masked-scaffold_16-processed-gene-0.291-mRNA-1	0.107	7	0.108	54	0.126	35	0.101	0.105	N	0.45	SignalP-noTM
maker-scaffold_16-augustus-gene-0.201-mRNA-1	0.11	31	0.105	41	0.116	69	0.097	0.102	N	0.5	SignalP-TM
snap_masked-scaffold_16-processed-gene-0.486-mRNA-1	0.113	39	0.109	39	0.125	36	0.102	0.105	N	0.45	SignalP-noTM
maker-scaffold_16-augustus-gene-0.172-mRNA-1	0.377	41	0.275	41	0.336	37	0.176	0.236	N	0.5	SignalP-TM
snap_masked-scaffold_16-processed-gene-0.510-mRNA-1	0.455	33	0.175	11	0.451	1	0.242	0.202	N	0.5	SignalP-TM
augustus_masked-scaffold_16-processed-gene-0.260-mRNA-1	0.19	50	0.139	50	0.119	33	0.099	0.118	N	0.45	SignalP-noTM
maker-scaffold_16-augustus-gene-0.165-mRNA-1	0.122	28	0.115	24	0.139	2	0.11	0.113	N	0.45	SignalP-noTM
augustus_masked-scaffold_16-processed-gene-0.324-mRNA-1	0.348	21	0.49	21	0.791	1	0.679	0.592	Y	0.45	SignalP-noTM
augustus_masked-scaffold_16-processed-gene-0.285-mRNA-1	0.11	5	0.112	19	0.157	17	0.117	0.115	N	0.45	SignalP-noTM
maker-scaffold_16-augustus-gene-0.182-mRNA-1	0.111	29	0.12	11	0.159	1	0.119	0.119	N	0.45	SignalP-noTM
maker-scaffold_16-augustus-gene-0.200-mRNA-1	0.129	40	0.107	59	0.145	14	0.081	0.097	N	0.5	SignalP-TM
augustus_masked-scaffold_16-processed-gene-0.338-mRNA-1	0.138	16	0.175	16	0.264	13	0.215	0.197	N	0.45	SignalP-noTM
augustus_masked-scaffold_16-processed-gene-0.278-mRNA-1	0.112	57	0.11	52	0.119	44	0.101	0.105	N	0.45	SignalP-noTM
maker-scaffold_16-augustus-gene-0.187-mRNA-1	0.111	54	0.109	40	0.117	31	0.097	0.103	N	0.45	SignalP-noTM
augustus_masked-scaffold_16-processed-gene-0.332-mRNA-1	0.141	17	0.173	11	0.402	2	0.227	0.202	N	0.45	SignalP-noTM
augustus_masked-scaffold_16-processed-gene-0.318-mRNA-1	0.154	42	0.149	42	0.298	3	0.16	0.155	N	0.45	SignalP-noTM
augustus_masked-scaffold_16-processed-gene-0.292-mRNA-1	0.137	25	0.119	25	0.148	3	0.107	0.113	N	0.45	SignalP-noTM
augustus_masked-scaffold_16-processed-gene-0.321-mRNA-1	0.12	8	0.13	12	0.174	4	0.148	0.14	N	0.45	SignalP-noTM
augustus_masked-scaffold_16-processed-gene-0.329-mRNA-1	0.246	32	0.197	11	0.478	1	0.359	0.262	N	0.5	SignalP-TM
maker-scaffold_16-augustus-gene-0.180-mRNA-1	0.237	30	0.199	30	0.441	4	0.236	0.214	N	0.5	SignalP-TM
maker-scaffold_16-snap-gene-0.652-mRNA-1	0.113	58	0.112	58	0.136	41	0.106	0.109	N	0.45	SignalP-noTM
snap_masked-scaffold_16-processed-gene-0.472-mRNA-1	0.115	20	0.106	37	0.119	52	0.096	0.1	N	0.45	SignalP-noTM
maker-scaffold_16-augustus-gene-0.193-mRNA-1	0.119	19	0.108	19	0.121	1	0.092	0.099	N	0.45	SignalP-noTM
maker-scaffold_16-augustus-gene-0.185-mRNA-1	0.11	36	0.111	12	0.13	1	0.11	0.11	N	0.45	SignalP-noTM
augustus_masked-scaffold_16-processed-gene-0.319-mRNA-1	0.109	55	0.105	68	0.121	51	0.098	0.101	N	0.45	SignalP-noTM
maker-scaffold_16-snap-gene-0.669-mRNA-1	0.356	16	0.504	16	0.843	15	0.7	0.61	Y	0.45	SignalP-noTM
maker-scaffold_16-snap-gene-0.660-mRNA-1	0.109	44	0.105	65	0.111	52	0.098	0.101	N	0.45	SignalP-noTM
snap_masked-scaffold_16-processed-gene-0.471-mRNA-1	0.114	40	0.111	40	0.131	35	0.101	0.105	N	0.45	SignalP-noTM
augustus_masked-scaffold_16-processed-gene-0.296-mRNA-1	0.131	16	0.133	16	0.179	1	0.114	0.123	N	0.45	SignalP-noTM
snap_masked-scaffold_16-processed-gene-0.508-mRNA-1	0.13	22	0.177	11	0.368	3	0.314	0.232	N	0.5	SignalP-TM
maker-scaffold_16-snap-gene-0.655-mRNA-1	0.108	24	0.108	48	0.128	38	0.101	0.104	N	0.45	SignalP-noTM
augustus_masked-scaffold_16-processed-gene-0.248-mRNA-1	0.112	63	0.119	11	0.16	4	0.129	0.125	N	0.45	SignalP-noTM
maker-scaffold_16-snap-gene-0.641-mRNA-1	0.111	25	0.136	12	0.208	2	0.159	0.148	N	0.45	SignalP-noTM
maker-scaffold_16-snap-gene-0.670-mRNA-1	0.114	33	0.109	58	0.12	51	0.1	0.104	N	0.45	SignalP-noTM
maker-scaffold_16-augustus-gene-0.174-mRNA-1	0.137	57	0.122	67	0.203	54	0.094	0.111	N	0.5	SignalP-TM
augustus_masked-scaffold_16-processed-gene-0.266-mRNA-1	0.175	39	0.231	39	0.702	35	0.239	0.235	N	0.45	SignalP-noTM
snap_masked-scaffold_16-processed-gene-0.507-mRNA-1	0.118	28	0.107	28	0.129	4	0.1	0.103	N	0.45	SignalP-noTM
augustus_masked-scaffold_16-processed-gene-0.298-mRNA-1	0.113	30	0.107	11	0.125	5	0.113	0.11	N	0.45	SignalP-noTM
augustus_masked-scaffold_16-processed-gene-0.255-mRNA-1	0.109	59	0.104	59	0.111	14	0.098	0.101	N	0.45	SignalP-noTM
augustus_masked-scaffold_16-processed-gene-0.288-mRNA-1	0.112	50	0.106	26	0.122	8	0.102	0.104	N	0.45	SignalP-noTM
augustus_masked-scaffold_16-processed-gene-0.315-mRNA-1	0.109	69	0.106	69	0.112	8	0.098	0.101	N	0.45	SignalP-noTM
augustus_masked-scaffold_16-processed-gene-0.322-mRNA-1	0.152	54	0.122	54	0.13	53	0.099	0.11	N	0.45	SignalP-noTM
augustus_masked-scaffold_16-processed-gene-0.328-mRNA-1	0.109	12	0.109	12	0.127	6	0.107	0.108	N	0.45	SignalP-noTM
augustus_masked-scaffold_16-processed-gene-0.358-mRNA-1	0.15	46	0.127	46	0.142	42	0.104	0.114	N	0.45	SignalP-noTM
maker-scaffold_16-augustus-gene-0.214-mRNA-1	0.108	25	0.106	41	0.116	20	0.098	0.102	N	0.45	SignalP-noTM
augustus_masked-scaffold_16-processed-gene-0.380-mRNA-1	0.133	51	0.146	18	0.187	1	0.156	0.152	N	0.45	SignalP-noTM
augustus_masked-scaffold_16-processed-gene-0.414-mRNA-1	0.429	22	0.458	22	0.656	4	0.483	0.471	Y	0.45	SignalP-noTM
augustus_masked-scaffold_16-processed-gene-0.406-mRNA-1	0.175	26	0.264	26	0.565	13	0.362	0.303	N	0.5	SignalP-TM
maker-scaffold_16-augustus-gene-0.225-mRNA-1	0.122	18	0.106	48	0.114	43	0.094	0.1	N	0.45	SignalP-noTM
augustus_masked-scaffold_16-processed-gene-0.398-mRNA-1	0.137	52	0.116	52	0.13	50	0.097	0.106	N	0.45	SignalP-noTM
augustus_masked-scaffold_16-processed-gene-0.379-mRNA-1	0.119	38	0.166	11	0.275	1	0.238	0.205	N	0.45	SignalP-noTM
augustus_masked-scaffold_16-processed-gene-0.359-mRNA-1	0.121	23	0.111	11	0.137	1	0.106	0.108	N	0.45	SignalP-noTM
augustus_masked-scaffold_16-processed-gene-0.427-mRNA-1	0.133	34	0.136	34	0.208	31	0.127	0.131	N	0.45	SignalP-noTM
augustus_masked-scaffold_16-processed-gene-0.409-mRNA-1	0.138	26	0.14	26	0.242	2	0.153	0.147	N	0.45	SignalP-noTM
augustus_masked-scaffold_16-processed-gene-0.367-mRNA-1	0.44	35	0.546	35	0.922	33	0.54	0.543	Y	0.45	SignalP-noTM
maker-scaffold_16-augustus-gene-0.211-mRNA-1	0.278	21	0.182	21	0.16	18	0.121	0.149	N	0.45	SignalP-noTM
maker-scaffold_16-augustus-gene-0.227-mRNA-1	0.111	43	0.115	11	0.144	1	0.106	0.11	N	0.45	SignalP-noTM
maker-scaffold_16-augustus-gene-0.238-mRNA-1	0.174	38	0.144	25	0.192	1	0.143	0.144	N	0.45	SignalP-noTM
maker-scaffold_16-augustus-gene-0.218-mRNA-1	0.124	20	0.121	20	0.167	1	0.121	0.121	N	0.5	SignalP-TM
augustus_masked-scaffold_16-processed-gene-0.387-mRNA-1	0.118	21	0.108	21	0.129	20	0.099	0.103	N	0.45	SignalP-noTM
augustus_masked-scaffold_16-processed-gene-0.351-mRNA-1	0.131	40	0.143	40	0.249	35	0.147	0.144	N	0.5	SignalP-TM
augustus_masked-scaffold_16-processed-gene-0.404-mRNA-1	0.127	51	0.139	22	0.243	19	0.158	0.147	N	0.5	SignalP-TM
maker-scaffold_16-augustus-gene-0.229-mRNA-1	0.111	69	0.105	46	0.117	20	0.1	0.102	N	0.45	SignalP-noTM
augustus_masked-scaffold_16-processed-gene-0.415-mRNA-1	0.109	25	0.11	14	0.133	2	0.103	0.106	N	0.45	SignalP-noTM
maker-scaffold_16-augustus-gene-0.233-mRNA-1	0.111	44	0.108	67	0.121	54	0.102	0.105	N	0.45	SignalP-noTM
maker-scaffold_16-snap-gene-0.698-mRNA-1	0.132	28	0.229	17	0.676	2	0.368	0.304	N	0.45	SignalP-noTM
maker-scaffold_16-augustus-gene-0.226-mRNA-1	0.106	40	0.105	34	0.12	26	0.095	0.101	N	0.5	SignalP-TM
augustus_masked-scaffold_16-processed-gene-0.389-mRNA-1	0.109	35	0.111	35	0.148	20	0.111	0.111	N	0.45	SignalP-noTM
augustus_masked-scaffold_16-processed-gene-0.411-mRNA-1	0.107	25	0.107	41	0.121	29	0.102	0.104	N	0.45	SignalP-noTM
maker-scaffold_16-augustus-gene-0.235-mRNA-1	0.111	59	0.108	30	0.121	25	0.106	0.107	N	0.45	SignalP-noTM
augustus_masked-scaffold_16-processed-gene-0.429-mRNA-1	0.123	47	0.12	47	0.141	1	0.12	0.12	N	0.45	SignalP-noTM
maker-scaffold_16-augustus-gene-0.217-mRNA-1	0.113	22	0.117	12	0.135	1	0.122	0.119	N	0.45	SignalP-noTM
snap_masked-scaffold_16-processed-gene-0.614-mRNA-1	0.116	14	0.113	14	0.133	4	0.109	0.111	N	0.45	SignalP-noTM
augustus_masked-scaffold_16-processed-gene-0.356-mRNA-1	0.112	69	0.123	11	0.17	1	0.124	0.124	N	0.45	SignalP-noTM
maker-scaffold_16-snap-gene-0.722-mRNA-1	0.11	55	0.122	70	0.197	66	0.107	0.116	N	0.5	SignalP-TM
maker-scaffold_16-snap-gene-0.712-mRNA-1	0.114	18	0.106	18	0.112	46	0.098	0.102	N	0.45	SignalP-noTM
maker-scaffold_16-snap-gene-0.689-mRNA-1	0.443	26	0.286	26	0.361	3	0.201	0.24	N	0.45	SignalP-noTM
augustus_masked-scaffold_16-processed-gene-0.410-mRNA-1	0.209	26	0.181	26	0.389	5	0.217	0.195	N	0.5	SignalP-TM
maker-scaffold_16-augustus-gene-0.230-mRNA-1	0.123	29	0.133	16	0.217	2	0.161	0.148	N	0.45	SignalP-noTM
maker-scaffold_16-augustus-gene-0.222-mRNA-1	0.109	67	0.109	47	0.123	27	0.101	0.105	N	0.45	SignalP-noTM
snap_masked-scaffold_16-processed-gene-0.597-mRNA-1	0.121	51	0.111	25	0.136	4	0.112	0.112	N	0.45	SignalP-noTM
augustus_masked-scaffold_16-processed-gene-0.377-mRNA-1	0.145	21	0.153	21	0.213	19	0.162	0.158	N	0.45	SignalP-noTM
augustus_masked-scaffold_16-processed-gene-0.365-mRNA-1	0.11	28	0.11	56	0.159	37	0.106	0.108	N	0.45	SignalP-noTM
maker-scaffold_16-augustus-gene-0.213-mRNA-1	0.176	60	0.132	60	0.115	54	0.095	0.112	N	0.45	SignalP-noTM
maker-scaffold_16-augustus-gene-0.207-mRNA-1	0.112	55	0.111	55	0.132	49	0.1	0.105	N	0.45	SignalP-noTM
augustus_masked-scaffold_16-processed-gene-0.376-mRNA-1	0.123	52	0.11	35	0.155	31	0.098	0.105	N	0.5	SignalP-TM
snap_masked-scaffold_16-processed-gene-0.634-mRNA-1	0.124	39	0.11	39	0.112	30	0.093	0.101	N	0.45	SignalP-noTM
maker-scaffold_16-snap-gene-0.685-mRNA-1	0.107	52	0.119	12	0.158	1	0.117	0.118	N	0.45	SignalP-noTM
augustus_masked-scaffold_16-processed-gene-0.412-mRNA-1	0.109	29	0.105	29	0.114	26	0.1	0.102	N	0.45	SignalP-noTM
augustus_masked-scaffold_16-processed-gene-0.403-mRNA-1	0.134	13	0.109	13	0.116	40	0.093	0.1	N	0.45	SignalP-noTM
maker-scaffold_16-augustus-gene-0.223-mRNA-1	0.109	28	0.115	11	0.148	7	0.128	0.122	N	0.45	SignalP-noTM
maker-scaffold_16-augustus-gene-0.242-mRNA-1	0.506	27	0.279	27	0.621	3	0.299	0.287	N	0.5	SignalP-TM
augustus_masked-scaffold_16-processed-gene-0.401-mRNA-1	0.109	24	0.109	12	0.129	2	0.111	0.11	N	0.45	SignalP-noTM
augustus_masked-scaffold_16-processed-gene-0.388-mRNA-1	0.372	21	0.509	21	0.809	10	0.687	0.605	Y	0.45	SignalP-noTM
maker-scaffold_16-augustus-gene-0.246-mRNA-1	0.141	25	0.126	25	0.165	1	0.116	0.121	N	0.45	SignalP-noTM
maker-scaffold_16-augustus-gene-0.205-mRNA-1	0.132	39	0.135	39	0.264	34	0.13	0.132	N	0.45	SignalP-noTM
maker-scaffold_16-augustus-gene-0.209-mRNA-1	0.161	44	0.174	11	0.371	1	0.189	0.182	N	0.45	SignalP-noTM
maker-scaffold_16-augustus-gene-0.203-mRNA-1	0.111	16	0.107	27	0.145	14	0.102	0.105	N	0.45	SignalP-noTM
snap_masked-scaffold_16-processed-gene-0.567-mRNA-1	0.113	39	0.108	28	0.149	11	0.107	0.108	N	0.45	SignalP-noTM
maker-scaffold_16-augustus-gene-0.245-mRNA-1	0.134	43	0.188	16	0.475	9	0.322	0.242	N	0.5	SignalP-TM
maker-scaffold_16-augustus-gene-0.215-mRNA-1	0.116	49	0.129	49	0.29	42	0.124	0.126	N	0.45	SignalP-noTM
maker-scaffold_16-snap-gene-0.697-mRNA-1	0.179	57	0.159	57	0.18	50	0.115	0.136	N	0.45	SignalP-noTM
augustus_masked-scaffold_16-processed-gene-0.426-mRNA-1	0.572	27	0.553	27	0.875	15	0.565	0.559	Y	0.45	SignalP-noTM
maker-scaffold_16-augustus-gene-0.206-mRNA-1	0.108	56	0.124	12	0.163	1	0.136	0.13	N	0.45	SignalP-noTM
augustus_masked-scaffold_16-processed-gene-0.395-mRNA-1	0.127	23	0.159	23	0.296	6	0.2	0.181	N	0.45	SignalP-noTM
maker-scaffold_16-snap-gene-0.693-mRNA-1	0.149	18	0.137	18	0.154	1	0.116	0.126	N	0.45	SignalP-noTM
augustus_masked-scaffold_16-processed-gene-0.370-mRNA-1	0.112	49	0.108	42	0.115	66	0.099	0.103	N	0.45	SignalP-noTM
augustus_masked-scaffold_16-processed-gene-0.347-mRNA-1	0.111	21	0.119	13	0.162	2	0.124	0.121	N	0.45	SignalP-noTM
maker-scaffold_16-snap-gene-0.720-mRNA-1	0.123	19	0.117	70	0.162	63	0.095	0.109	N	0.5	SignalP-TM
snap_masked-scaffold_16-processed-gene-0.575-mRNA-1	0.111	68	0.11	68	0.123	51	0.105	0.107	N	0.45	SignalP-noTM
maker-scaffold_16-augustus-gene-0.228-mRNA-1	0.116	39	0.11	16	0.164	11	0.121	0.116	N	0.45	SignalP-noTM
maker-scaffold_16-augustus-gene-0.239-mRNA-1	0.229	37	0.167	37	0.155	24	0.116	0.139	N	0.45	SignalP-noTM
augustus_masked-scaffold_16-processed-gene-0.372-mRNA-1	0.111	29	0.133	11	0.185	9	0.162	0.148	N	0.45	SignalP-noTM
maker-scaffold_16-augustus-gene-0.237-mRNA-1	0.109	64	0.107	43	0.12	27	0.103	0.105	N	0.45	SignalP-noTM
augustus_masked-scaffold_16-processed-gene-0.419-mRNA-1	0.111	23	0.112	23	0.157	11	0.113	0.113	N	0.45	SignalP-noTM
maker-scaffold_16-snap-gene-0.719-mRNA-1	0.111	57	0.131	11	0.194	1	0.134	0.133	N	0.45	SignalP-noTM
maker-scaffold_16-augustus-gene-0.219-mRNA-1	0.116	23	0.111	23	0.13	12	0.107	0.109	N	0.45	SignalP-noTM
maker-scaffold_16-augustus-gene-0.210-mRNA-1	0.109	59	0.104	39	0.118	6	0.099	0.101	N	0.45	SignalP-noTM
augustus_masked-scaffold_16-processed-gene-0.349-mRNA-1	0.113	52	0.109	46	0.115	24	0.098	0.103	N	0.45	SignalP-noTM
maker-scaffold_16-snap-gene-0.663-mRNA-1	0.111	19	0.114	11	0.13	4	0.119	0.117	N	0.45	SignalP-noTM
maker-scaffold_16-augustus-gene-0.181-mRNA-1	0.112	22	0.122	11	0.166	1	0.127	0.125	N	0.45	SignalP-noTM
maker-scaffold_16-snap-gene-0.723-mRNA-1	0.132	20	0.132	20	0.17	1	0.125	0.128	N	0.45	SignalP-noTM
maker-scaffold_16-snap-gene-0.656-mRNA-1	0.138	31	0.158	31	0.338	29	0.178	0.169	N	0.45	SignalP-noTM
augustus_masked-scaffold_13-processed-gene-0.11-mRNA-1	0.135	44	0.127	44	0.139	1	0.115	0.121	N	0.45	SignalP-noTM
maker-scaffold_13-snap-gene-0.896-mRNA-1	0.144	21	0.162	21	0.326	26	0.179	0.171	N	0.45	SignalP-noTM
augustus_masked-scaffold_13-processed-gene-0.50-mRNA-1	0.131	44	0.114	44	0.12	1	0.097	0.105	N	0.45	SignalP-noTM
maker-scaffold_13-augustus-gene-0.527-mRNA-1	0.109	26	0.106	26	0.116	19	0.1	0.103	N	0.45	SignalP-noTM
maker-scaffold_13-augustus-gene-0.554-mRNA-1	0.109	26	0.127	22	0.218	11	0.155	0.142	N	0.45	SignalP-noTM
maker-scaffold_13-augustus-gene-0.514-mRNA-1	0.11	51	0.104	51	0.112	23	0.097	0.1	N	0.45	SignalP-noTM
maker-scaffold_13-augustus-gene-0.551-mRNA-1	0.116	22	0.11	22	0.139	27	0.104	0.106	N	0.45	SignalP-noTM
maker-scaffold_13-augustus-gene-0.534-mRNA-1	0.127	27	0.109	27	0.123	1	0.097	0.103	N	0.45	SignalP-noTM
maker-scaffold_13-augustus-gene-0.539-mRNA-1	0.171	42	0.138	42	0.167	36	0.116	0.126	N	0.45	SignalP-noTM
snap_masked-scaffold_13-processed-gene-0.296-mRNA-1	0.123	35	0.126	11	0.172	1	0.139	0.133	N	0.45	SignalP-noTM
maker-scaffold_13-snap-gene-0.897-mRNA-1	0.109	27	0.106	42	0.118	54	0.101	0.103	N	0.45	SignalP-noTM
maker-scaffold_13-augustus-gene-0.530-mRNA-1	0.223	21	0.192	21	0.263	1	0.155	0.172	N	0.45	SignalP-noTM
maker-scaffold_13-augustus-gene-0.535-mRNA-1	0.11	33	0.104	48	0.107	35	0.096	0.1	N	0.45	SignalP-noTM
maker-scaffold_13-snap-gene-0.888-mRNA-1	0.111	38	0.13	11	0.183	1	0.129	0.129	N	0.45	SignalP-noTM
snap_masked-scaffold_13-processed-gene-0.256-mRNA-1	0.127	32	0.115	23	0.149	5	0.106	0.11	N	0.45	SignalP-noTM
maker-scaffold_13-augustus-gene-0.515-mRNA-1	0.339	19	0.554	19	0.95	11	0.899	0.74	Y	0.45	SignalP-noTM
maker-scaffold_13-augustus-gene-0.519-mRNA-1	0.109	49	0.105	67	0.136	12	0.101	0.103	N	0.45	SignalP-noTM
augustus_masked-scaffold_13-processed-gene-0.34-mRNA-1	0.59	21	0.71	21	0.923	13	0.854	0.788	Y	0.45	SignalP-noTM
maker-scaffold_13-augustus-gene-0.511-mRNA-1	0.107	12	0.111	12	0.148	14	0.113	0.112	N	0.45	SignalP-noTM
augustus_masked-scaffold_13-processed-gene-0.37-mRNA-1	0.112	40	0.114	15	0.159	12	0.128	0.121	N	0.45	SignalP-noTM
augustus_masked-scaffold_13-processed-gene-0.94-mRNA-1	0.11	60	0.109	48	0.119	44	0.102	0.105	N	0.45	SignalP-noTM
maker-scaffold_13-snap-gene-0.879-mRNA-1	0.117	20	0.217	20	0.557	17	0.393	0.312	N	0.45	SignalP-noTM
augustus_masked-scaffold_13-processed-gene-0.71-mRNA-1	0.111	52	0.139	12	0.213	1	0.159	0.15	N	0.45	SignalP-noTM
augustus_masked-scaffold_13-processed-gene-0.81-mRNA-1	0.112	68	0.108	68	0.128	8	0.099	0.103	N	0.45	SignalP-noTM
augustus_masked-scaffold_13-processed-gene-0.91-mRNA-1	0.115	33	0.129	33	0.233	31	0.144	0.137	N	0.45	SignalP-noTM
augustus_masked-scaffold_13-processed-gene-0.56-mRNA-1	0.166	34	0.127	34	0.203	14	0.11	0.12	N	0.5	SignalP-TM
augustus_masked-scaffold_13-processed-gene-0.30-mRNA-1	0.187	29	0.143	29	0.173	2	0.114	0.127	N	0.45	SignalP-noTM
maker-scaffold_13-augustus-gene-0.560-mRNA-1	0.118	25	0.14	25	0.221	15	0.167	0.154	N	0.45	SignalP-noTM
maker-scaffold_13-augustus-gene-0.528-mRNA-1	0.112	70	0.109	70	0.122	51	0.097	0.102	N	0.45	SignalP-noTM
augustus_masked-scaffold_13-processed-gene-0.13-mRNA-1	0.111	24	0.111	24	0.134	70	0.107	0.109	N	0.5	SignalP-TM
augustus_masked-scaffold_13-processed-gene-0.83-mRNA-1	0.204	54	0.183	28	0.342	2	0.252	0.21	N	0.5	SignalP-TM
maker-scaffold_13-snap-gene-0.878-mRNA-1	0.16	20	0.146	20	0.176	1	0.127	0.136	N	0.45	SignalP-noTM
maker-scaffold_13-snap-gene-0.875-mRNA-1	0.112	51	0.112	55	0.126	48	0.102	0.107	N	0.45	SignalP-noTM
augustus_masked-scaffold_13-processed-gene-0.44-mRNA-1	0.163	43	0.134	18	0.246	5	0.135	0.135	N	0.45	SignalP-noTM
augustus_masked-scaffold_13-processed-gene-0.52-mRNA-1	0.11	42	0.106	61	0.113	39	0.099	0.102	N	0.45	SignalP-noTM
augustus_masked-scaffold_13-processed-gene-0.12-mRNA-1	0.11	64	0.108	12	0.127	1	0.105	0.106	N	0.45	SignalP-noTM
maker-scaffold_13-augustus-gene-0.516-mRNA-1	0.111	27	0.105	12	0.117	5	0.104	0.105	N	0.45	SignalP-noTM
augustus_masked-scaffold_13-processed-gene-0.86-mRNA-1	0.109	37	0.11	37	0.133	21	0.104	0.107	N	0.45	SignalP-noTM
maker-scaffold_13-augustus-gene-0.508-mRNA-1	0.111	59	0.105	59	0.119	1	0.097	0.101	N	0.45	SignalP-noTM
snap_masked-scaffold_13-processed-gene-0.310-mRNA-1	0.111	52	0.109	23	0.157	12	0.112	0.111	N	0.45	SignalP-noTM
maker-scaffold_13-augustus-gene-0.524-mRNA-1	0.109	35	0.107	35	0.13	35	0.104	0.105	N	0.45	SignalP-noTM
maker-scaffold_13-snap-gene-0.890-mRNA-1	0.173	37	0.138	37	0.136	32	0.101	0.123	N	0.5	SignalP-TM
maker-scaffold_13-snap-gene-0.883-mRNA-1	0.253	20	0.156	20	0.116	63	0.097	0.124	N	0.45	SignalP-noTM
maker-scaffold_13-augustus-gene-0.558-mRNA-1	0.11	59	0.106	59	0.119	22	0.1	0.102	N	0.45	SignalP-noTM
maker-scaffold_13-augustus-gene-0.553-mRNA-1	0.169	52	0.175	52	0.483	51	0.15	0.165	N	0.5	SignalP-TM
maker-scaffold_13-augustus-gene-0.561-mRNA-1	0.112	68	0.109	52	0.144	40	0.109	0.109	N	0.45	SignalP-noTM
maker-scaffold_13-snap-gene-0.866-mRNA-1	0.127	41	0.134	41	0.269	18	0.146	0.14	N	0.45	SignalP-noTM
maker-scaffold_13-augustus-gene-0.507-mRNA-1	0.536	21	0.708	21	0.978	11	0.933	0.829	Y	0.45	SignalP-noTM
augustus_masked-scaffold_13-processed-gene-0.118-mRNA-1	0.152	29	0.125	29	0.146	1	0.105	0.114	N	0.45	SignalP-noTM
augustus_masked-scaffold_13-processed-gene-0.76-mRNA-1	0.108	24	0.119	11	0.147	1	0.119	0.119	N	0.45	SignalP-noTM
augustus_masked-scaffold_13-processed-gene-0.5-mRNA-1	0.177	17	0.243	17	0.594	2	0.364	0.291	N	0.5	SignalP-TM
maker-scaffold_13-snap-gene-0.898-mRNA-1	0.125	25	0.123	25	0.169	3	0.123	0.123	N	0.45	SignalP-noTM
augustus_masked-scaffold_13-processed-gene-0.53-mRNA-1	0.172	23	0.164	23	0.233	13	0.157	0.16	N	0.45	SignalP-noTM
maker-scaffold_13-augustus-gene-0.538-mRNA-1	0.127	45	0.116	45	0.186	40	0.101	0.108	N	0.45	SignalP-noTM
maker-scaffold_13-snap-gene-0.900-mRNA-1	0.11	53	0.107	68	0.122	47	0.098	0.102	N	0.45	SignalP-noTM
maker-scaffold_13-augustus-gene-0.522-mRNA-1	0.11	69	0.103	69	0.117	3	0.094	0.098	N	0.45	SignalP-noTM
maker-scaffold_13-augustus-gene-0.557-mRNA-1	0.754	25	0.833	25	0.957	8	0.92	0.88	Y	0.45	SignalP-noTM
maker-scaffold_13-augustus-gene-0.523-mRNA-1	0.11	54	0.117	11	0.143	1	0.111	0.114	N	0.45	SignalP-noTM
maker-scaffold_13-augustus-gene-0.525-mRNA-1	0.112	63	0.108	63	0.116	42	0.102	0.105	N	0.45	SignalP-noTM
augustus_masked-scaffold_13-processed-gene-0.48-mRNA-1	0.16	37	0.154	28	0.247	25	0.178	0.164	N	0.5	SignalP-TM
augustus_masked-scaffold_13-processed-gene-0.115-mRNA-1	0.113	68	0.106	36	0.118	29	0.097	0.101	N	0.45	SignalP-noTM
maker-scaffold_13-snap-gene-0.851-mRNA-1	0.115	16	0.123	24	0.204	18	0.125	0.124	N	0.5	SignalP-TM
maker-scaffold_13-augustus-gene-0.542-mRNA-1	0.11	38	0.109	38	0.128	52	0.101	0.105	N	0.45	SignalP-noTM
snap_masked-scaffold_13-processed-gene-0.363-mRNA-1	0.208	47	0.149	47	0.161	23	0.113	0.13	N	0.45	SignalP-noTM
maker-scaffold_13-snap-gene-0.894-mRNA-1	0.109	58	0.109	41	0.145	39	0.108	0.108	N	0.45	SignalP-noTM
augustus_masked-scaffold_13-processed-gene-0.97-mRNA-1	0.108	45	0.115	12	0.138	1	0.109	0.112	N	0.45	SignalP-noTM
augustus_masked-scaffold_13-processed-gene-0.65-mRNA-1	0.111	68	0.11	40	0.127	23	0.102	0.106	N	0.45	SignalP-noTM
maker-scaffold_13-augustus-gene-0.513-mRNA-1	0.316	29	0.283	29	0.598	12	0.366	0.316	N	0.5	SignalP-TM
augustus_masked-scaffold_13-processed-gene-0.87-mRNA-1	0.11	38	0.11	38	0.125	18	0.104	0.107	N	0.45	SignalP-noTM
maker-scaffold_13-augustus-gene-0.509-mRNA-1	0.591	16	0.685	16	0.856	1	0.767	0.73	Y	0.45	SignalP-noTM
augustus_masked-scaffold_13-processed-gene-0.77-mRNA-1	0.112	59	0.107	11	0.119	1	0.099	0.103	N	0.45	SignalP-noTM
maker-scaffold_13-snap-gene-0.909-mRNA-1	0.111	34	0.108	63	0.121	49	0.102	0.105	N	0.45	SignalP-noTM
snap_masked-scaffold_13-processed-gene-0.299-mRNA-1	0.15	18	0.159	18	0.22	3	0.159	0.159	N	0.45	SignalP-noTM
maker-scaffold_13-snap-gene-0.872-mRNA-1	0.12	24	0.11	11	0.128	21	0.106	0.108	N	0.45	SignalP-noTM
augustus_masked-scaffold_13-processed-gene-0.112-mRNA-1	0.155	19	0.186	19	0.328	2	0.211	0.199	N	0.45	SignalP-noTM
maker-scaffold_13-augustus-gene-0.518-mRNA-1	0.112	39	0.108	11	0.126	3	0.109	0.109	N	0.45	SignalP-noTM
snap_masked-scaffold_13-processed-gene-0.361-mRNA-1	0.143	25	0.121	25	0.144	24	0.105	0.112	N	0.45	SignalP-noTM
maker-scaffold_13-augustus-gene-0.545-mRNA-1	0.111	64	0.117	16	0.174	12	0.13	0.124	N	0.45	SignalP-noTM
maker-scaffold_13-augustus-gene-0.512-mRNA-1	0.215	53	0.251	47	0.761	43	0.204	0.226	N	0.45	SignalP-noTM
maker-scaffold_13-augustus-gene-0.544-mRNA-1	0.11	42	0.116	12	0.165	5	0.123	0.12	N	0.45	SignalP-noTM
snap_masked-scaffold_13-processed-gene-0.274-mRNA-1	0.128	26	0.121	13	0.162	1	0.112	0.116	N	0.45	SignalP-noTM
maker-scaffold_13-augustus-gene-0.540-mRNA-1	0.771	20	0.842	20	0.953	11	0.92	0.884	Y	0.45	SignalP-noTM
augustus_masked-scaffold_13-processed-gene-0.25-mRNA-1	0.14	16	0.214	16	0.649	15	0.337	0.281	N	0.45	SignalP-noTM
augustus_masked-scaffold_13-processed-gene-0.96-mRNA-1	0.18	40	0.152	40	0.218	35	0.121	0.135	N	0.45	SignalP-noTM
augustus_masked-scaffold_13-processed-gene-0.46-mRNA-1	0.111	43	0.109	43	0.12	30	0.1	0.104	N	0.45	SignalP-noTM
augustus_masked-scaffold_13-processed-gene-0.79-mRNA-1	0.115	42	0.113	15	0.16	11	0.118	0.115	N	0.45	SignalP-noTM
augustus_masked-scaffold_13-processed-gene-0.27-mRNA-1	0.121	28	0.155	13	0.297	2	0.212	0.185	N	0.45	SignalP-noTM
snap_masked-scaffold_13-processed-gene-0.328-mRNA-1	0.115	17	0.108	17	0.12	55	0.097	0.102	N	0.45	SignalP-noTM
snap_masked-scaffold_13-processed-gene-0.279-mRNA-1	0.134	31	0.128	11	0.187	1	0.134	0.131	N	0.45	SignalP-noTM
maker-scaffold_13-snap-gene-0.861-mRNA-1	0.109	51	0.127	12	0.175	9	0.155	0.142	N	0.45	SignalP-noTM
augustus_masked-scaffold_13-processed-gene-0.10-mRNA-1	0.471	24	0.668	24	0.975	15	0.943	0.817	Y	0.45	SignalP-noTM
maker-scaffold_13-snap-gene-0.895-mRNA-1	0.121	29	0.121	29	0.164	12	0.123	0.122	N	0.45	SignalP-noTM
augustus_masked-scaffold_13-processed-gene-0.206-mRNA-1	0.364	35	0.174	12	0.358	8	0.275	0.214	N	0.5	SignalP-TM
maker-scaffold_13-augustus-gene-0.614-mRNA-1	0.11	11	0.113	37	0.141	25	0.111	0.112	N	0.45	SignalP-noTM
augustus_masked-scaffold_13-processed-gene-0.222-mRNA-1	0.117	27	0.11	43	0.122	26	0.102	0.106	N	0.45	SignalP-noTM
augustus_masked-scaffold_13-processed-gene-0.142-mRNA-1	0.727	21	0.789	21	0.896	12	0.86	0.827	Y	0.45	SignalP-noTM
augustus_masked-scaffold_13-processed-gene-0.172-mRNA-1	0.123	33	0.113	33	0.119	20	0.102	0.107	N	0.45	SignalP-noTM
maker-scaffold_13-augustus-gene-0.603-mRNA-1	0.113	27	0.107	12	0.123	1	0.104	0.105	N	0.45	SignalP-noTM
augustus_masked-scaffold_13-processed-gene-0.189-mRNA-1	0.153	25	0.176	12	0.327	1	0.249	0.215	N	0.45	SignalP-noTM
maker-scaffold_13-augustus-gene-0.615-mRNA-1	0.125	41	0.123	41	0.19	35	0.115	0.119	N	0.45	SignalP-noTM
maker-scaffold_13-augustus-gene-0.596-mRNA-1	0.112	60	0.108	41	0.124	30	0.103	0.105	N	0.45	SignalP-noTM
maker-scaffold_13-augustus-gene-0.594-mRNA-1	0.109	66	0.105	66	0.117	38	0.094	0.099	N	0.45	SignalP-noTM
maker-scaffold_13-augustus-gene-0.584-mRNA-1	0.107	18	0.122	47	0.177	35	0.111	0.117	N	0.5	SignalP-TM
maker-scaffold_13-augustus-gene-0.564-mRNA-1	0.111	42	0.106	60	0.114	11	0.1	0.103	N	0.45	SignalP-noTM
snap_masked-scaffold_13-processed-gene-0.429-mRNA-1	0.107	67	0.108	12	0.129	8	0.113	0.111	N	0.45	SignalP-noTM
augustus_masked-scaffold_13-processed-gene-0.192-mRNA-1	0.112	63	0.105	22	0.115	21	0.101	0.103	N	0.45	SignalP-noTM
augustus_masked-scaffold_13-processed-gene-0.216-mRNA-1	0.212	43	0.156	11	0.302	1	0.167	0.162	N	0.45	SignalP-noTM
maker-scaffold_13-snap-gene-0.979-mRNA-1	0.114	47	0.109	47	0.123	4	0.097	0.103	N	0.45	SignalP-noTM
snap_masked-scaffold_13-processed-gene-0.438-mRNA-1	0.12	26	0.11	26	0.121	41	0.101	0.105	N	0.45	SignalP-noTM
augustus_masked-scaffold_13-processed-gene-0.193-mRNA-1	0.125	47	0.126	47	0.277	44	0.124	0.125	N	0.45	SignalP-noTM
maker-scaffold_13-snap-gene-0.976-mRNA-1	0.308	19	0.184	19	0.127	2	0.107	0.142	N	0.45	SignalP-noTM
maker-scaffold_13-augustus-gene-0.605-mRNA-1	0.12	43	0.109	43	0.146	40	0.093	0.101	N	0.45	SignalP-noTM
maker-scaffold_13-augustus-gene-0.577-mRNA-1	0.11	23	0.104	23	0.12	30	0.099	0.101	N	0.45	SignalP-noTM
maker-scaffold_13-augustus-gene-0.626-mRNA-1	0.244	36	0.203	36	0.385	6	0.223	0.214	N	0.45	SignalP-noTM
maker-scaffold_13-augustus-gene-0.590-mRNA-1	0.122	57	0.115	57	0.138	44	0.099	0.106	N	0.45	SignalP-noTM
augustus_masked-scaffold_13-processed-gene-0.170-mRNA-1	0.117	17	0.109	17	0.121	7	0.098	0.103	N	0.45	SignalP-noTM
augustus_masked-scaffold_13-processed-gene-0.168-mRNA-1	0.163	23	0.157	11	0.315	1	0.203	0.175	N	0.5	SignalP-TM
augustus_masked-scaffold_13-processed-gene-0.209-mRNA-1	0.152	33	0.132	33	0.18	5	0.123	0.127	N	0.45	SignalP-noTM
maker-scaffold_13-augustus-gene-0.580-mRNA-1	0.16	30	0.147	30	0.262	26	0.135	0.14	N	0.45	SignalP-noTM
maker-scaffold_13-augustus-gene-0.589-mRNA-1	0.152	18	0.161	18	0.292	3	0.149	0.154	N	0.45	SignalP-noTM
snap_masked-scaffold_13-processed-gene-0.394-mRNA-1	0.114	26	0.11	26	0.123	8	0.105	0.107	N	0.45	SignalP-noTM
maker-scaffold_13-snap-gene-0.923-mRNA-1	0.136	51	0.129	70	0.182	67	0.119	0.125	N	0.5	SignalP-TM
maker-scaffold_13-snap-gene-0.975-mRNA-1	0.111	55	0.113	25	0.167	6	0.119	0.117	N	0.45	SignalP-noTM
maker-scaffold_13-snap-gene-0.952-mRNA-1	0.146	27	0.147	27	0.23	5	0.154	0.15	N	0.45	SignalP-noTM
augustus_masked-scaffold_13-processed-gene-0.158-mRNA-1	0.108	51	0.109	51	0.121	39	0.102	0.105	N	0.45	SignalP-noTM
maker-scaffold_13-augustus-gene-0.600-mRNA-1	0.109	23	0.107	25	0.115	8	0.106	0.106	N	0.45	SignalP-noTM
augustus_masked-scaffold_13-processed-gene-0.230-mRNA-1	0.138	49	0.125	49	0.201	48	0.098	0.111	N	0.45	SignalP-noTM
maker-scaffold_13-augustus-gene-0.583-mRNA-1	0.13	21	0.123	21	0.209	19	0.115	0.12	N	0.5	SignalP-TM
maker-scaffold_13-augustus-gene-0.602-mRNA-1	0.164	31	0.142	31	0.164	30	0.128	0.134	N	0.45	SignalP-noTM
maker-scaffold_13-augustus-gene-0.563-mRNA-1	0.194	21	0.186	21	0.26	1	0.171	0.178	N	0.45	SignalP-noTM
maker-scaffold_13-augustus-gene-0.586-mRNA-1	0.113	25	0.118	12	0.159	1	0.106	0.112	N	0.45	SignalP-noTM
maker-scaffold_13-augustus-gene-0.606-mRNA-1	0.14	32	0.131	11	0.181	21	0.142	0.137	N	0.45	SignalP-noTM
maker-scaffold_13-augustus-gene-0.593-mRNA-1	0.122	70	0.111	70	0.152	12	0.103	0.107	N	0.45	SignalP-noTM
augustus_masked-scaffold_13-processed-gene-0.165-mRNA-1	0.11	55	0.116	11	0.14	1	0.109	0.112	N	0.45	SignalP-noTM
augustus_masked-scaffold_13-processed-gene-0.194-mRNA-1	0.11	62	0.108	17	0.131	12	0.105	0.106	N	0.45	SignalP-noTM
augustus_masked-scaffold_13-processed-gene-0.128-mRNA-1	0.167	55	0.168	36	0.278	4	0.169	0.168	N	0.5	SignalP-TM
augustus_masked-scaffold_13-processed-gene-0.215-mRNA-1	0.117	17	0.112	62	0.145	45	0.103	0.107	N	0.45	SignalP-noTM
maker-scaffold_13-snap-gene-0.942-mRNA-1	0.112	27	0.126	11	0.182	1	0.117	0.121	N	0.45	SignalP-noTM
augustus_masked-scaffold_13-processed-gene-0.224-mRNA-1	0.122	26	0.117	26	0.125	24	0.111	0.114	N	0.45	SignalP-noTM
augustus_masked-scaffold_13-processed-gene-0.139-mRNA-1	0.244	22	0.2	22	0.269	21	0.174	0.19	N	0.5	SignalP-TM
augustus_masked-scaffold_13-processed-gene-0.200-mRNA-1	0.112	40	0.144	11	0.227	1	0.169	0.158	N	0.45	SignalP-noTM
augustus_masked-scaffold_13-processed-gene-0.132-mRNA-1	0.11	57	0.108	57	0.125	35	0.101	0.104	N	0.45	SignalP-noTM
maker-scaffold_13-augustus-gene-0.567-mRNA-1	0.109	32	0.108	44	0.128	56	0.101	0.104	N	0.45	SignalP-noTM
augustus_masked-scaffold_13-processed-gene-0.157-mRNA-1	0.11	57	0.111	12	0.144	2	0.117	0.114	N	0.45	SignalP-noTM
maker-scaffold_13-augustus-gene-0.581-mRNA-1	0.118	22	0.132	12	0.197	1	0.142	0.137	N	0.45	SignalP-noTM
snap_masked-scaffold_13-processed-gene-0.463-mRNA-1	0.127	17	0.116	17	0.114	8	0.105	0.11	N	0.45	SignalP-noTM
maker-scaffold_13-augustus-gene-0.616-mRNA-1	0.11	34	0.103	65	0.108	2	0.093	0.098	N	0.45	SignalP-noTM
augustus_masked-scaffold_13-processed-gene-0.152-mRNA-1	0.11	61	0.105	61	0.138	36	0.098	0.101	N	0.45	SignalP-noTM
maker-scaffold_13-snap-gene-0.916-mRNA-1	0.178	29	0.143	29	0.153	8	0.116	0.128	N	0.45	SignalP-noTM
augustus_masked-scaffold_13-processed-gene-0.120-mRNA-1	0.128	12	0.128	48	0.216	42	0.117	0.124	N	0.5	SignalP-TM
maker-scaffold_13-augustus-gene-0.579-mRNA-1	0.108	49	0.108	24	0.133	14	0.105	0.107	N	0.5	SignalP-TM
maker-scaffold_13-augustus-gene-0.575-mRNA-1	0.111	16	0.108	16	0.113	3	0.105	0.106	N	0.45	SignalP-noTM
augustus_masked-scaffold_13-processed-gene-0.221-mRNA-1	0.414	20	0.573	20	0.903	5	0.792	0.691	Y	0.45	SignalP-noTM
augustus_masked-scaffold_13-processed-gene-0.141-mRNA-1	0.615	20	0.592	20	0.749	18	0.553	0.571	Y	0.45	SignalP-noTM
snap_masked-scaffold_13-processed-gene-0.494-mRNA-1	0.115	19	0.103	19	0.113	17	0.092	0.097	N	0.45	SignalP-noTM
snap_masked-scaffold_13-processed-gene-0.420-mRNA-1	0.109	42	0.111	55	0.138	46	0.105	0.107	N	0.45	SignalP-noTM
maker-scaffold_13-augustus-gene-0.613-mRNA-1	0.109	50	0.111	12	0.124	1	0.112	0.112	N	0.45	SignalP-noTM
maker-scaffold_13-augustus-gene-0.565-mRNA-1	0.11	42	0.104	42	0.109	46	0.094	0.099	N	0.45	SignalP-noTM
augustus_masked-scaffold_13-processed-gene-0.196-mRNA-1	0.114	22	0.131	11	0.199	1	0.127	0.129	N	0.45	SignalP-noTM
maker-scaffold_13-augustus-gene-0.608-mRNA-1	0.116	39	0.12	12	0.171	7	0.139	0.13	N	0.45	SignalP-noTM
maker-scaffold_13-augustus-gene-0.623-mRNA-1	0.116	43	0.13	12	0.202	37	0.128	0.129	N	0.45	SignalP-noTM
maker-scaffold_13-augustus-gene-0.570-mRNA-1	0.141	26	0.183	12	0.388	1	0.229	0.208	N	0.45	SignalP-noTM
maker-scaffold_13-augustus-gene-0.588-mRNA-1	0.112	52	0.105	63	0.115	18	0.097	0.101	N	0.45	SignalP-noTM
maker-scaffold_13-snap-gene-0.962-mRNA-1	0.145	19	0.172	19	0.328	1	0.177	0.175	N	0.45	SignalP-noTM
augustus_masked-scaffold_13-processed-gene-0.186-mRNA-1	0.133	23	0.161	23	0.281	7	0.195	0.18	N	0.45	SignalP-noTM
snap_masked-scaffold_13-processed-gene-0.496-mRNA-1	0.109	26	0.105	39	0.111	38	0.097	0.101	N	0.45	SignalP-noTM
maker-scaffold_13-snap-gene-0.933-mRNA-1	0.129	24	0.125	24	0.163	2	0.122	0.123	N	0.45	SignalP-noTM
augustus_masked-scaffold_13-processed-gene-0.161-mRNA-1	0.137	54	0.162	12	0.305	1	0.182	0.173	N	0.45	SignalP-noTM
maker-scaffold_13-augustus-gene-0.571-mRNA-1	0.143	39	0.166	11	0.295	4	0.237	0.205	N	0.45	SignalP-noTM
maker-scaffold_13-augustus-gene-0.578-mRNA-1	0.11	49	0.106	66	0.12	51	0.097	0.101	N	0.45	SignalP-noTM
augustus_masked-scaffold_13-processed-gene-0.213-mRNA-1	0.109	60	0.108	12	0.12	56	0.107	0.108	N	0.45	SignalP-noTM
maker-scaffold_13-snap-gene-0.959-mRNA-1	0.109	48	0.108	33	0.135	50	0.107	0.108	N	0.45	SignalP-noTM
maker-scaffold_13-snap-gene-0.920-mRNA-1	0.108	25	0.125	13	0.195	2	0.142	0.134	N	0.45	SignalP-noTM
maker-scaffold_13-augustus-gene-0.569-mRNA-1	0.666	25	0.791	25	0.985	14	0.94	0.872	Y	0.45	SignalP-noTM
maker-scaffold_13-snap-gene-0.956-mRNA-1	0.259	20	0.169	20	0.136	1	0.106	0.135	N	0.45	SignalP-noTM
maker-scaffold_13-augustus-gene-0.610-mRNA-1	0.112	59	0.105	36	0.114	65	0.097	0.101	N	0.45	SignalP-noTM
maker-scaffold_13-snap-gene-0.971-mRNA-1	0.852	24	0.889	24	0.977	16	0.927	0.91	Y	0.45	SignalP-noTM
snap_masked-scaffold_13-processed-gene-0.493-mRNA-1	0.111	32	0.112	32	0.15	12	0.113	0.113	N	0.45	SignalP-noTM
maker-scaffold_13-augustus-gene-0.566-mRNA-1	0.126	57	0.124	57	0.183	53	0.112	0.119	N	0.5	SignalP-TM
maker-scaffold_13-snap-gene-0.965-mRNA-1	0.11	22	0.106	67	0.118	12	0.099	0.103	N	0.45	SignalP-noTM
maker-scaffold_13-augustus-gene-0.620-mRNA-1	0.133	51	0.112	51	0.128	26	0.101	0.106	N	0.45	SignalP-noTM
maker-scaffold_13-snap-gene-0.963-mRNA-1	0.11	18	0.109	38	0.119	22	0.104	0.106	N	0.45	SignalP-noTM
augustus_masked-scaffold_13-processed-gene-0.211-mRNA-1	0.112	67	0.105	51	0.151	46	0.098	0.102	N	0.5	SignalP-TM
maker-scaffold_13-augustus-gene-0.573-mRNA-1	0.147	7	0.113	26	0.145	15	0.116	0.115	N	0.45	SignalP-noTM
maker-scaffold_13-snap-gene-0.941-mRNA-1	0.121	30	0.12	11	0.149	2	0.118	0.119	N	0.45	SignalP-noTM
augustus_masked-scaffold_13-processed-gene-0.171-mRNA-1	0.541	21	0.518	21	0.605	17	0.487	0.501	Y	0.45	SignalP-noTM
augustus_masked-scaffold_13-processed-gene-0.201-mRNA-1	0.332	17	0.429	17	0.656	6	0.549	0.494	Y	0.45	SignalP-noTM
augustus_masked-scaffold_13-processed-gene-0.238-mRNA-1	0.111	24	0.104	58	0.116	51	0.099	0.101	N	0.45	SignalP-noTM
maker-scaffold_13-snap-gene-0.969-mRNA-1	0.108	57	0.107	65	0.126	46	0.1	0.104	N	0.45	SignalP-noTM
maker-scaffold_13-augustus-gene-0.598-mRNA-1	0.181	55	0.134	55	0.122	26	0.099	0.115	N	0.45	SignalP-noTM
maker-scaffold_13-augustus-gene-0.599-mRNA-1	0.115	34	0.114	34	0.145	31	0.113	0.114	N	0.45	SignalP-noTM
snap_masked-scaffold_13-processed-gene-0.487-mRNA-1	0.123	23	0.196	12	0.489	1	0.223	0.211	N	0.45	SignalP-noTM
maker-scaffold_13-snap-gene-0.930-mRNA-1	0.124	42	0.11	42	0.11	68	0.094	0.101	N	0.45	SignalP-noTM
augustus_masked-scaffold_13-processed-gene-0.229-mRNA-1	0.25	54	0.186	54	0.253	14	0.14	0.161	N	0.45	SignalP-noTM
maker-scaffold_13-snap-gene-0.939-mRNA-1	0.169	46	0.165	46	0.335	34	0.144	0.154	N	0.45	SignalP-noTM
maker-scaffold_13-snap-gene-0.973-mRNA-1	0.128	21	0.113	21	0.117	1	0.098	0.104	N	0.45	SignalP-noTM
maker-scaffold_13-snap-gene-0.945-mRNA-1	0.114	22	0.108	41	0.12	31	0.103	0.105	N	0.45	SignalP-noTM
snap_masked-scaffold_13-processed-gene-0.428-mRNA-1	0.108	46	0.126	11	0.169	1	0.124	0.125	N	0.45	SignalP-noTM
snap_masked-scaffold_13-processed-gene-0.497-mRNA-1	0.457	19	0.563	19	0.762	11	0.692	0.633	Y	0.45	SignalP-noTM
augustus_masked-scaffold_13-processed-gene-0.179-mRNA-1	0.114	65	0.109	38	0.132	48	0.105	0.107	N	0.45	SignalP-noTM
snap_masked-scaffold_13-processed-gene-0.401-mRNA-1	0.236	34	0.252	34	0.458	11	0.291	0.273	N	0.45	SignalP-noTM
maker-scaffold_13-augustus-gene-0.555-mRNA-1	0.136	39	0.117	39	0.129	1	0.102	0.109	N	0.45	SignalP-noTM
maker-scaffold_13-snap-gene-0.904-mRNA-1	0.114	39	0.115	39	0.137	25	0.106	0.11	N	0.45	SignalP-noTM
maker-scaffold_13-snap-gene-0.927-mRNA-1	0.575	30	0.232	30	0.467	2	0.162	0.204	N	0.5	SignalP-TM
maker-scaffold_13-exnrt_protein2genome-gene-0.739-mRNA-1	0.148	26	0.118	26	0.138	1	0.099	0.108	N	0.45	SignalP-noTM
maker-scaffold_13-snap-gene-0.948-mRNA-1	0.122	34	0.204	11	0.489	8	0.424	0.292	N	0.5	SignalP-TM
augustus_masked-scaffold_15-processed-gene-0.16-mRNA-1	0.641	20	0.755	20	0.951	15	0.886	0.826	Y	0.45	SignalP-noTM
augustus_masked-scaffold_15-processed-gene-0.83-mRNA-1	0.108	41	0.107	49	0.125	40	0.103	0.105	N	0.45	SignalP-noTM
maker-scaffold_15-augustus-gene-0.361-mRNA-1	0.121	42	0.122	12	0.169	2	0.125	0.124	N	0.45	SignalP-noTM
augustus_masked-scaffold_15-processed-gene-0.57-mRNA-1	0.11	46	0.109	56	0.162	50	0.101	0.105	N	0.45	SignalP-noTM
maker-scaffold_15-augustus-gene-0.354-mRNA-1	0.647	21	0.789	21	0.986	4	0.961	0.882	Y	0.45	SignalP-noTM
maker-scaffold_15-augustus-gene-0.355-mRNA-1	0.117	19	0.113	19	0.143	18	0.112	0.113	N	0.45	SignalP-noTM
augustus_masked-scaffold_15-processed-gene-0.18-mRNA-1	0.123	37	0.11	37	0.121	3	0.099	0.104	N	0.45	SignalP-noTM
maker-scaffold_15-augustus-gene-0.346-mRNA-1	0.114	26	0.106	39	0.114	16	0.1	0.103	N	0.45	SignalP-noTM
snap_masked-scaffold_15-processed-gene-0.408-mRNA-1	0.147	30	0.138	30	0.266	4	0.144	0.142	N	0.45	SignalP-noTM
augustus_masked-scaffold_15-processed-gene-0.31-mRNA-1	0.272	32	0.171	32	0.16	31	0.105	0.135	N	0.45	SignalP-noTM
augustus_masked-scaffold_15-processed-gene-0.68-mRNA-1	0.472	26	0.6	26	0.885	14	0.768	0.691	Y	0.45	SignalP-noTM
augustus_masked-scaffold_15-processed-gene-0.1-mRNA-1	0.11	57	0.111	11	0.131	1	0.105	0.108	N	0.45	SignalP-noTM
augustus_masked-scaffold_15-processed-gene-0.17-mRNA-1	0.138	37	0.117	37	0.118	28	0.098	0.107	N	0.45	SignalP-noTM
augustus_masked-scaffold_15-processed-gene-0.44-mRNA-1	0.172	53	0.129	53	0.12	26	0.1	0.113	N	0.45	SignalP-noTM
augustus_masked-scaffold_15-processed-gene-0.73-mRNA-1	0.111	60	0.133	11	0.202	1	0.137	0.135	N	0.45	SignalP-noTM
augustus_masked-scaffold_15-processed-gene-0.54-mRNA-1	0.112	70	0.106	57	0.113	42	0.095	0.1	N	0.45	SignalP-noTM
augustus_masked-scaffold_15-processed-gene-0.5-mRNA-1	0.136	40	0.126	40	0.307	37	0.107	0.116	N	0.45	SignalP-noTM
maker-scaffold_15-augustus-gene-0.360-mRNA-1	0.359	20	0.4	20	0.557	5	0.444	0.424	N	0.45	SignalP-noTM
maker-scaffold_15-augustus-gene-0.335-mRNA-1	0.214	45	0.146	45	0.148	1	0.105	0.124	N	0.45	SignalP-noTM
augustus_masked-scaffold_15-processed-gene-0.19-mRNA-1	0.11	34	0.11	34	0.126	10	0.11	0.11	N	0.45	SignalP-noTM
augustus_masked-scaffold_15-processed-gene-0.76-mRNA-1	0.11	29	0.108	56	0.148	23	0.105	0.106	N	0.45	SignalP-noTM
maker-scaffold_15-augustus-gene-0.321-mRNA-1	0.116	20	0.109	40	0.132	24	0.107	0.108	N	0.45	SignalP-noTM
augustus_masked-scaffold_15-processed-gene-0.79-mRNA-1	0.114	43	0.105	70	0.114	38	0.097	0.1	N	0.45	SignalP-noTM
augustus_masked-scaffold_15-processed-gene-0.51-mRNA-1	0.132	37	0.112	37	0.122	11	0.096	0.103	N	0.45	SignalP-noTM
augustus_masked-scaffold_15-processed-gene-0.10-mRNA-1	0.132	45	0.135	27	0.199	7	0.148	0.142	N	0.45	SignalP-noTM
snap_masked-scaffold_15-processed-gene-0.431-mRNA-1	0.47	41	0.361	41	0.616	39	0.191	0.293	N	0.5	SignalP-TM
maker-scaffold_15-augustus-gene-0.343-mRNA-1	0.119	67	0.108	22	0.133	12	0.107	0.107	N	0.45	SignalP-noTM
augustus_masked-scaffold_15-processed-gene-0.59-mRNA-1	0.111	37	0.113	13	0.151	5	0.121	0.117	N	0.45	SignalP-noTM
maker-scaffold_15-augustus-gene-0.325-mRNA-1	0.109	53	0.117	12	0.182	3	0.117	0.117	N	0.45	SignalP-noTM
maker-scaffold_15-augustus-gene-0.356-mRNA-1	0.114	54	0.105	37	0.157	47	0.096	0.101	N	0.5	SignalP-TM
maker-scaffold_15-snap-gene-0.620-mRNA-1	0.111	48	0.11	35	0.126	21	0.104	0.107	N	0.45	SignalP-noTM
maker-scaffold_15-snap-gene-0.621-mRNA-1	0.118	37	0.111	37	0.141	9	0.111	0.111	N	0.45	SignalP-noTM
maker-scaffold_15-augustus-gene-0.323-mRNA-1	0.112	57	0.106	57	0.127	33	0.099	0.102	N	0.45	SignalP-noTM
augustus_masked-scaffold_15-processed-gene-0.74-mRNA-1	0.228	24	0.26	24	0.45	9	0.295	0.279	N	0.45	SignalP-noTM
snap_masked-scaffold_15-processed-gene-0.455-mRNA-1	0.165	23	0.131	23	0.136	43	0.104	0.117	N	0.45	SignalP-noTM
maker-scaffold_15-snap-gene-0.625-mRNA-1	0.115	58	0.109	36	0.131	32	0.097	0.104	N	0.5	SignalP-TM
snap_masked-scaffold_15-processed-gene-0.407-mRNA-1	0.426	20	0.459	20	0.617	6	0.484	0.473	Y	0.45	SignalP-noTM
maker-scaffold_15-augustus-gene-0.344-mRNA-1	0.109	66	0.111	14	0.127	2	0.107	0.109	N	0.45	SignalP-noTM
augustus_masked-scaffold_15-processed-gene-0.55-mRNA-1	0.129	19	0.13	19	0.162	17	0.126	0.128	N	0.45	SignalP-noTM
snap_masked-scaffold_15-processed-gene-0.448-mRNA-1	0.125	20	0.115	20	0.133	11	0.106	0.11	N	0.45	SignalP-noTM
maker-scaffold_15-snap-gene-0.602-mRNA-1	0.112	66	0.109	45	0.117	38	0.097	0.103	N	0.45	SignalP-noTM
augustus_masked-scaffold_15-processed-gene-0.64-mRNA-1	0.124	28	0.162	14	0.325	3	0.213	0.19	N	0.45	SignalP-noTM
snap_masked-scaffold_15-processed-gene-0.454-mRNA-1	0.127	69	0.111	49	0.122	41	0.101	0.105	N	0.45	SignalP-noTM
maker-scaffold_15-augustus-gene-0.320-mRNA-1	0.113	18	0.108	33	0.131	16	0.103	0.106	N	0.5	SignalP-TM
maker-scaffold_15-augustus-gene-0.331-mRNA-1	0.149	37	0.138	37	0.167	23	0.126	0.132	N	0.45	SignalP-noTM
snap_masked-scaffold_15-processed-gene-0.415-mRNA-1	0.113	23	0.121	17	0.187	2	0.136	0.129	N	0.45	SignalP-noTM
augustus_masked-scaffold_15-processed-gene-0.69-mRNA-1	0.737	45	0.474	45	0.853	10	0.507	0.492	Y	0.45	SignalP-noTM
maker-scaffold_15-snap-gene-0.595-mRNA-1	0.215	23	0.195	23	0.253	19	0.177	0.185	N	0.45	SignalP-noTM
maker-scaffold_15-augustus-gene-0.329-mRNA-1	0.112	50	0.111	12	0.16	3	0.116	0.113	N	0.45	SignalP-noTM
augustus_masked-scaffold_15-processed-gene-0.61-mRNA-1	0.111	68	0.116	16	0.165	6	0.133	0.125	N	0.45	SignalP-noTM
maker-scaffold_15-augustus-gene-0.342-mRNA-1	0.118	49	0.107	49	0.12	21	0.097	0.102	N	0.45	SignalP-noTM
augustus_masked-scaffold_15-processed-gene-0.52-mRNA-1	0.137	32	0.139	12	0.22	1	0.149	0.145	N	0.45	SignalP-noTM
maker-scaffold_15-snap-gene-0.611-mRNA-1	0.159	28	0.152	28	0.206	1	0.152	0.152	N	0.45	SignalP-noTM
augustus_masked-scaffold_15-processed-gene-0.77-mRNA-1	0.557	18	0.348	18	0.298	4	0.214	0.276	N	0.45	SignalP-noTM
augustus_masked-scaffold_15-processed-gene-0.6-mRNA-1	0.11	53	0.109	46	0.116	25	0.102	0.105	N	0.45	SignalP-noTM
maker-scaffold_15-augustus-gene-0.353-mRNA-1	0.123	36	0.203	21	0.423	5	0.374	0.271	N	0.5	SignalP-TM
augustus_masked-scaffold_15-processed-gene-0.33-mRNA-1	0.117	21	0.151	12	0.274	1	0.168	0.16	N	0.45	SignalP-noTM
snap_masked-scaffold_15-processed-gene-0.438-mRNA-1	0.114	48	0.112	48	0.146	41	0.098	0.104	N	0.45	SignalP-noTM
augustus_masked-scaffold_15-processed-gene-0.20-mRNA-1	0.112	57	0.103	57	0.109	4	0.095	0.099	N	0.45	SignalP-noTM
maker-scaffold_15-augustus-gene-0.358-mRNA-1	0.141	38	0.163	15	0.345	13	0.255	0.213	N	0.45	SignalP-noTM
maker-scaffold_15-augustus-gene-0.333-mRNA-1	0.109	66	0.108	11	0.127	24	0.106	0.107	N	0.45	SignalP-noTM
snap_masked-scaffold_15-processed-gene-0.480-mRNA-1	0.111	41	0.107	65	0.125	52	0.1	0.103	N	0.45	SignalP-noTM
maker-scaffold_15-augustus-gene-0.336-mRNA-1	0.164	22	0.21	22	0.405	20	0.268	0.241	N	0.45	SignalP-noTM
snap_masked-scaffold_15-processed-gene-0.468-mRNA-1	0.122	24	0.111	39	0.135	27	0.106	0.108	N	0.45	SignalP-noTM
maker-scaffold_15-snap-gene-0.608-mRNA-1	0.112	65	0.107	65	0.115	25	0.099	0.103	N	0.45	SignalP-noTM
augustus_masked-scaffold_15-processed-gene-0.43-mRNA-1	0.109	63	0.14	12	0.249	8	0.191	0.168	N	0.45	SignalP-noTM
maker-scaffold_15-augustus-gene-0.324-mRNA-1	0.24	17	0.228	17	0.27	1	0.197	0.211	N	0.45	SignalP-noTM
snap_masked-scaffold_15-processed-gene-0.401-mRNA-1	0.109	22	0.105	12	0.113	1	0.101	0.103	N	0.45	SignalP-noTM
augustus_masked-scaffold_15-processed-gene-0.37-mRNA-1	0.135	22	0.186	12	0.403	2	0.251	0.221	N	0.45	SignalP-noTM
maker-scaffold_15-augustus-gene-0.341-mRNA-1	0.108	4	0.114	16	0.147	13	0.122	0.118	N	0.45	SignalP-noTM
augustus_masked-scaffold_15-processed-gene-0.63-mRNA-1	0.158	31	0.158	17	0.235	5	0.16	0.159	N	0.45	SignalP-noTM
augustus_masked-scaffold_15-processed-gene-0.28-mRNA-1	0.11	49	0.112	29	0.181	12	0.113	0.112	N	0.45	SignalP-noTM
maker-scaffold_15-snap-gene-0.600-mRNA-1	0.112	40	0.11	55	0.128	49	0.105	0.107	N	0.45	SignalP-noTM
snap_masked-scaffold_15-processed-gene-0.421-mRNA-1	0.11	36	0.105	36	0.109	49	0.097	0.1	N	0.45	SignalP-noTM
snap_masked-scaffold_15-processed-gene-0.411-mRNA-1	0.114	31	0.107	46	0.121	36	0.099	0.102	N	0.45	SignalP-noTM
maker-scaffold_15-augustus-gene-0.339-mRNA-1	0.159	26	0.136	50	0.36	46	0.133	0.134	N	0.45	SignalP-noTM
snap_masked-scaffold_15-processed-gene-0.437-mRNA-1	0.11	41	0.128	31	0.231	18	0.141	0.135	N	0.45	SignalP-noTM
maker-scaffold_15-augustus-gene-0.396-mRNA-1	0.197	19	0.352	19	0.771	1	0.594	0.483	Y	0.45	SignalP-noTM
augustus_masked-scaffold_15-processed-gene-0.140-mRNA-1	0.127	17	0.107	17	0.117	48	0.09	0.098	N	0.45	SignalP-noTM
maker-scaffold_15-augustus-gene-0.380-mRNA-1	0.109	68	0.104	62	0.112	55	0.096	0.1	N	0.45	SignalP-noTM
augustus_masked-scaffold_15-processed-gene-0.147-mRNA-1	0.129	27	0.153	27	0.251	2	0.187	0.171	N	0.45	SignalP-noTM
maker-scaffold_15-augustus-gene-0.390-mRNA-1	0.131	22	0.131	22	0.157	21	0.13	0.13	N	0.45	SignalP-noTM
maker-scaffold_15-augustus-gene-0.376-mRNA-1	0.126	20	0.135	20	0.267	12	0.157	0.144	N	0.5	SignalP-TM
augustus_masked-scaffold_15-processed-gene-0.93-mRNA-1	0.112	13	0.114	13	0.133	2	0.113	0.113	N	0.45	SignalP-noTM
augustus_masked-scaffold_15-processed-gene-0.116-mRNA-1	0.11	62	0.102	62	0.109	55	0.09	0.096	N	0.45	SignalP-noTM
maker-scaffold_15-augustus-gene-0.385-mRNA-1	0.192	23	0.176	23	0.234	5	0.162	0.169	N	0.45	SignalP-noTM
maker-scaffold_15-augustus-gene-0.369-mRNA-1	0.112	30	0.108	12	0.133	2	0.11	0.109	N	0.45	SignalP-noTM
maker-scaffold_15-augustus-gene-0.378-mRNA-1	0.137	39	0.119	21	0.125	3	0.105	0.112	N	0.45	SignalP-noTM
augustus_masked-scaffold_15-processed-gene-0.138-mRNA-1	0.129	34	0.115	34	0.141	12	0.102	0.108	N	0.45	SignalP-noTM
maker-scaffold_15-snap-gene-0.678-mRNA-1	0.109	70	0.104	49	0.111	1	0.098	0.101	N	0.45	SignalP-noTM
maker-scaffold_15-augustus-gene-0.362-mRNA-1	0.145	33	0.266	32	0.722	13	0.525	0.37	N	0.5	SignalP-TM
maker-scaffold_15-augustus-gene-0.382-mRNA-1	0.109	19	0.105	63	0.113	46	0.095	0.099	N	0.45	SignalP-noTM
maker-scaffold_15-snap-gene-0.644-mRNA-1	0.12	23	0.119	23	0.157	13	0.118	0.119	N	0.45	SignalP-noTM
augustus_masked-scaffold_15-processed-gene-0.130-mRNA-1	0.114	20	0.104	70	0.11	8	0.095	0.099	N	0.45	SignalP-noTM
maker-scaffold_15-augustus-gene-0.363-mRNA-1	0.109	31	0.108	57	0.125	40	0.103	0.106	N	0.45	SignalP-noTM
maker-scaffold_15-augustus-gene-0.365-mRNA-1	0.111	64	0.113	11	0.169	2	0.118	0.116	N	0.45	SignalP-noTM
augustus_masked-scaffold_15-processed-gene-0.135-mRNA-1	0.136	57	0.115	57	0.177	11	0.105	0.109	N	0.45	SignalP-noTM
maker-scaffold_15-augustus-gene-0.387-mRNA-1	0.121	49	0.134	49	0.351	46	0.13	0.132	N	0.45	SignalP-noTM
augustus_masked-scaffold_15-processed-gene-0.101-mRNA-1	0.112	25	0.107	12	0.12	3	0.107	0.107	N	0.45	SignalP-noTM
snap_masked-scaffold_15-processed-gene-0.570-mRNA-1	0.149	22	0.118	22	0.115	1	0.093	0.105	N	0.45	SignalP-noTM
maker-scaffold_15-snap-gene-0.641-mRNA-1	0.109	53	0.109	12	0.179	2	0.108	0.108	N	0.45	SignalP-noTM
maker-scaffold_15-augustus-gene-0.384-mRNA-1	0.17	26	0.179	26	0.33	23	0.193	0.187	N	0.45	SignalP-noTM
augustus_masked-scaffold_15-processed-gene-0.129-mRNA-1	0.317	21	0.534	21	0.948	12	0.896	0.729	Y	0.45	SignalP-noTM
maker-scaffold_15-augustus-gene-0.364-mRNA-1	0.153	59	0.124	59	0.136	50	0.093	0.107	N	0.45	SignalP-noTM
maker-scaffold_15-augustus-gene-0.366-mRNA-1	0.179	43	0.139	43	0.157	1	0.11	0.124	N	0.45	SignalP-noTM
maker-scaffold_15-augustus-gene-0.373-mRNA-1	0.118	58	0.113	58	0.145	50	0.103	0.108	N	0.45	SignalP-noTM
snap_masked-scaffold_15-processed-gene-0.573-mRNA-1	0.299	35	0.164	35	0.31	11	0.162	0.163	N	0.5	SignalP-TM
maker-scaffold_15-augustus-gene-0.392-mRNA-1	0.11	70	0.105	25	0.116	7	0.102	0.103	N	0.45	SignalP-noTM
augustus_masked-scaffold_15-processed-gene-0.154-mRNA-1	0.11	33	0.105	56	0.109	9	0.099	0.101	N	0.45	SignalP-noTM
maker-scaffold_15-snap-gene-0.652-mRNA-1	0.117	59	0.115	11	0.159	1	0.118	0.116	N	0.5	SignalP-TM
maker-scaffold_15-augustus-gene-0.381-mRNA-1	0.138	35	0.16	35	0.313	34	0.175	0.166	N	0.5	SignalP-TM
maker-scaffold_15-augustus-gene-0.371-mRNA-1	0.107	66	0.115	70	0.163	68	0.102	0.11	N	0.5	SignalP-TM
maker-scaffold_15-snap-gene-0.667-mRNA-1	0.154	22	0.137	22	0.176	8	0.121	0.129	N	0.45	SignalP-noTM
augustus_masked-scaffold_15-processed-gene-0.96-mRNA-1	0.119	23	0.115	15	0.145	1	0.11	0.112	N	0.45	SignalP-noTM
augustus_masked-scaffold_15-processed-gene-0.155-mRNA-1	0.108	12	0.106	42	0.124	53	0.095	0.1	N	0.45	SignalP-noTM
maker-scaffold_15-snap-gene-0.649-mRNA-1	0.11	48	0.105	30	0.117	9	0.1	0.102	N	0.45	SignalP-noTM
augustus_masked-scaffold_15-processed-gene-0.152-mRNA-1	0.137	22	0.12	22	0.159	50	0.11	0.116	N	0.5	SignalP-TM
maker-scaffold_15-snap-gene-0.673-mRNA-1	0.109	48	0.108	65	0.119	52	0.102	0.105	N	0.45	SignalP-noTM
maker-scaffold_15-snap-gene-0.679-mRNA-1	0.118	49	0.102	29	0.119	69	0.091	0.098	N	0.5	SignalP-TM
augustus_masked-scaffold_15-processed-gene-0.123-mRNA-1	0.121	23	0.112	23	0.123	19	0.103	0.107	N	0.45	SignalP-noTM
maker-scaffold_15-snap-gene-0.672-mRNA-1	0.118	51	0.135	51	0.327	48	0.128	0.131	N	0.45	SignalP-noTM
augustus_masked-scaffold_15-processed-gene-0.160-mRNA-1	0.113	57	0.115	57	0.129	45	0.102	0.108	N	0.45	SignalP-noTM
augustus_masked-scaffold_15-processed-gene-0.109-mRNA-1	0.14	45	0.121	45	0.143	44	0.11	0.115	N	0.45	SignalP-noTM
augustus_masked-scaffold_15-processed-gene-0.105-mRNA-1	0.145	22	0.224	22	0.498	19	0.346	0.29	N	0.45	SignalP-noTM
augustus_masked-scaffold_15-processed-gene-0.143-mRNA-1	0.145	52	0.139	52	0.256	41	0.115	0.126	N	0.45	SignalP-noTM
augustus_masked-scaffold_15-processed-gene-0.103-mRNA-1	0.211	16	0.141	16	0.139	40	0.093	0.115	N	0.45	SignalP-noTM
maker-scaffold_15-snap-gene-0.664-mRNA-1	0.125	28	0.166	11	0.323	1	0.199	0.184	N	0.45	SignalP-noTM
maker-scaffold_15-snap-gene-0.646-mRNA-1	0.178	53	0.263	17	0.731	3	0.592	0.395	N	0.5	SignalP-TM
augustus_masked-scaffold_15-processed-gene-0.108-mRNA-1	0.11	35	0.108	35	0.121	1	0.103	0.105	N	0.45	SignalP-noTM
augustus_masked-scaffold_15-processed-gene-0.114-mRNA-1	0.145	33	0.167	14	0.459	3	0.271	0.223	N	0.45	SignalP-noTM
snap_masked-scaffold_15-processed-gene-0.543-mRNA-1	0.114	33	0.123	33	0.157	25	0.121	0.122	N	0.5	SignalP-TM
maker-scaffold_15-snap-gene-0.669-mRNA-1	0.111	62	0.106	34	0.151	66	0.089	0.099	N	0.5	SignalP-TM
augustus_masked-scaffold_15-processed-gene-0.127-mRNA-1	0.146	20	0.207	20	0.464	16	0.278	0.245	N	0.45	SignalP-noTM
snap_masked-scaffold_15-processed-gene-0.579-mRNA-1	0.254	23	0.273	23	0.548	3	0.293	0.284	N	0.45	SignalP-noTM
maker-scaffold_15-snap-gene-0.662-mRNA-1	0.12	51	0.11	51	0.117	1	0.098	0.103	N	0.45	SignalP-noTM
maker-scaffold_15-snap-gene-0.642-mRNA-1	0.112	46	0.11	46	0.123	8	0.105	0.107	N	0.45	SignalP-noTM
maker-scaffold_15-augustus-gene-0.379-mRNA-1	0.123	20	0.135	20	0.279	17	0.147	0.141	N	0.45	SignalP-noTM
snap_masked-scaffold_15-processed-gene-0.562-mRNA-1	0.109	41	0.108	70	0.115	55	0.101	0.104	N	0.45	SignalP-noTM
augustus_masked-scaffold_15-processed-gene-0.110-mRNA-1	0.111	67	0.108	24	0.123	13	0.107	0.107	N	0.45	SignalP-noTM
augustus_masked-scaffold_15-processed-gene-0.90-mRNA-1	0.154	45	0.128	45	0.135	43	0.104	0.115	N	0.45	SignalP-noTM
augustus_masked-scaffold_15-processed-gene-0.92-mRNA-1	0.109	61	0.105	61	0.109	56	0.094	0.099	N	0.45	SignalP-noTM
maker-scaffold_15-snap-gene-0.665-mRNA-1	0.129	21	0.17	21	0.387	3	0.221	0.198	N	0.45	SignalP-noTM
maker-scaffold_15-snap-gene-0.633-mRNA-1	0.11	66	0.109	14	0.125	2	0.11	0.109	N	0.45	SignalP-noTM
maker-scaffold_15-snap-gene-0.666-mRNA-1	0.622	18	0.647	18	0.803	15	0.694	0.672	Y	0.45	SignalP-noTM
maker-scaffold_15-snap-gene-0.624-mRNA-1	0.122	59	0.124	12	0.172	1	0.127	0.126	N	0.45	SignalP-noTM
augustus_masked-scaffold_3-processed-gene-0.247-mRNA-1	0.116	54	0.142	11	0.258	4	0.183	0.164	N	0.45	SignalP-noTM
augustus_masked-scaffold_3-processed-gene-0.254-mRNA-1	0.206	26	0.361	26	0.88	2	0.662	0.524	Y	0.45	SignalP-noTM
maker-scaffold_3-augustus-gene-0.12-mRNA-1	0.199	27	0.173	27	0.22	1	0.158	0.165	N	0.45	SignalP-noTM
maker-scaffold_3-snap-gene-0.1859-mRNA-1	0.131	17	0.183	17	0.394	15	0.246	0.217	N	0.45	SignalP-noTM
augustus_masked-scaffold_3-processed-gene-0.269-mRNA-1	0.114	36	0.112	13	0.163	5	0.124	0.118	N	0.45	SignalP-noTM
augustus_masked-scaffold_3-processed-gene-0.283-mRNA-1	0.111	32	0.106	32	0.126	23	0.099	0.102	N	0.45	SignalP-noTM
maker-scaffold_3-augustus-gene-0.66-mRNA-1	0.108	66	0.112	43	0.149	35	0.099	0.107	N	0.5	SignalP-TM
maker-scaffold_3-augustus-gene-0.2-mRNA-1	0.134	36	0.131	36	0.176	2	0.133	0.132	N	0.45	SignalP-noTM
augustus_masked-scaffold_3-processed-gene-0.431-mRNA-1	0.112	26	0.106	26	0.116	39	0.099	0.102	N	0.45	SignalP-noTM
maker-scaffold_3-augustus-gene-0.26-mRNA-1	0.238	23	0.173	23	0.228	3	0.126	0.148	N	0.45	SignalP-noTM
snap_masked-scaffold_3-processed-gene-0.849-mRNA-1	0.109	34	0.107	56	0.121	42	0.095	0.1	N	0.45	SignalP-noTM
maker-scaffold_3-augustus-gene-0.93-mRNA-1	0.11	37	0.106	37	0.116	31	0.097	0.101	N	0.45	SignalP-noTM
augustus_masked-scaffold_3-processed-gene-0.332-mRNA-1	0.113	20	0.156	11	0.263	12	0.228	0.185	N	0.5	SignalP-TM
augustus_masked-scaffold_3-processed-gene-0.409-mRNA-1	0.12	19	0.111	50	0.145	32	0.105	0.108	N	0.45	SignalP-noTM
snap_masked-scaffold_3-processed-gene-0.794-mRNA-1	0.581	25	0.524	25	0.727	5	0.539	0.53	Y	0.5	SignalP-TM
augustus_masked-scaffold_3-processed-gene-0.369-mRNA-1	0.108	65	0.106	43	0.122	20	0.104	0.105	N	0.45	SignalP-noTM
maker-scaffold_3-augustus-gene-0.84-mRNA-1	0.115	45	0.12	12	0.166	2	0.129	0.125	N	0.45	SignalP-noTM
maker-scaffold_3-augustus-gene-0.77-mRNA-1	0.109	62	0.112	12	0.14	4	0.12	0.116	N	0.45	SignalP-noTM
maker-scaffold_3-augustus-gene-0.37-mRNA-1	0.116	22	0.106	70	0.138	70	0.096	0.102	N	0.5	SignalP-TM
maker-scaffold_3-augustus-gene-0.69-mRNA-1	0.111	67	0.111	31	0.143	12	0.113	0.112	N	0.45	SignalP-noTM
maker-scaffold_3-augustus-gene-0.85-mRNA-1	0.111	66	0.11	20	0.128	7	0.113	0.112	N	0.45	SignalP-noTM
augustus_masked-scaffold_3-processed-gene-0.333-mRNA-1	0.237	30	0.168	11	0.396	2	0.196	0.183	N	0.45	SignalP-noTM
maker-scaffold_3-augustus-gene-0.7-mRNA-1	0.11	61	0.109	46	0.126	13	0.108	0.109	N	0.45	SignalP-noTM
maker-scaffold_3-snap-gene-0.1870-mRNA-1	0.194	27	0.251	27	0.655	2	0.367	0.297	N	0.5	SignalP-TM
maker-scaffold_3-augustus-gene-0.48-mRNA-1	0.118	62	0.131	62	0.228	43	0.115	0.123	N	0.45	SignalP-noTM
augustus_masked-scaffold_3-processed-gene-0.364-mRNA-1	0.258	17	0.431	17	0.775	12	0.723	0.589	Y	0.45	SignalP-noTM
maker-scaffold_3-augustus-gene-0.32-mRNA-1	0.112	32	0.112	32	0.135	23	0.11	0.111	N	0.45	SignalP-noTM
maker-scaffold_3-augustus-gene-0.51-mRNA-1	0.109	21	0.118	12	0.149	1	0.122	0.12	N	0.45	SignalP-noTM
maker-scaffold_3-augustus-gene-0.96-mRNA-1	0.132	19	0.148	19	0.306	2	0.155	0.152	N	0.45	SignalP-noTM
augustus_masked-scaffold_3-processed-gene-0.264-mRNA-1	0.139	68	0.136	58	0.242	50	0.12	0.129	N	0.5	SignalP-TM
snap_masked-scaffold_3-processed-gene-0.959-mRNA-1	0.109	54	0.102	55	0.108	70	0.093	0.097	N	0.45	SignalP-noTM
maker-scaffold_3-augustus-gene-0.102-mRNA-1	0.148	19	0.122	19	0.124	41	0.1	0.11	N	0.45	SignalP-noTM
maker-scaffold_3-augustus-gene-0.74-mRNA-1	0.245	30	0.253	30	0.486	3	0.326	0.282	N	0.5	SignalP-TM
maker-scaffold_3-augustus-gene-0.16-mRNA-1	0.122	28	0.137	28	0.228	11	0.146	0.141	N	0.5	SignalP-TM
maker-scaffold_3-augustus-gene-0.1-mRNA-1	0.112	67	0.106	53	0.117	20	0.099	0.103	N	0.45	SignalP-noTM
maker-scaffold_3-augustus-gene-0.83-mRNA-1	0.118	45	0.108	29	0.118	13	0.104	0.106	N	0.45	SignalP-noTM
snap_masked-scaffold_3-processed-gene-0.723-mRNA-1	0.193	33	0.18	33	0.402	8	0.197	0.189	N	0.45	SignalP-noTM
maker-scaffold_3-augustus-gene-0.70-mRNA-1	0.122	23	0.108	23	0.122	53	0.095	0.101	N	0.45	SignalP-noTM
maker-scaffold_3-augustus-gene-0.71-mRNA-1	0.136	38	0.116	38	0.118	37	0.098	0.106	N	0.45	SignalP-noTM
maker-scaffold_3-augustus-gene-0.18-mRNA-1	0.133	14	0.118	14	0.138	23	0.105	0.111	N	0.45	SignalP-noTM
augustus_masked-scaffold_3-processed-gene-0.351-mRNA-1	0.136	16	0.219	16	0.484	1	0.29	0.257	N	0.45	SignalP-noTM
augustus_masked-scaffold_3-processed-gene-0.342-mRNA-1	0.128	30	0.126	22	0.181	29	0.124	0.125	N	0.45	SignalP-noTM
maker-scaffold_3-augustus-gene-0.43-mRNA-1	0.111	38	0.106	38	0.111	20	0.098	0.101	N	0.45	SignalP-noTM
maker-scaffold_3-augustus-gene-0.75-mRNA-1	0.166	21	0.133	21	0.122	12	0.105	0.118	N	0.45	SignalP-noTM
augustus_masked-scaffold_3-processed-gene-0.294-mRNA-1	0.109	40	0.113	52	0.13	44	0.106	0.109	N	0.45	SignalP-noTM
augustus_masked-scaffold_3-processed-gene-0.412-mRNA-1	0.109	70	0.115	11	0.129	10	0.122	0.119	N	0.45	SignalP-noTM
augustus_masked-scaffold_3-processed-gene-0.297-mRNA-1	0.175	18	0.306	18	0.7	1	0.487	0.404	N	0.45	SignalP-noTM
maker-scaffold_3-snap-gene-0.1819-mRNA-1	0.124	27	0.119	27	0.16	8	0.114	0.116	N	0.45	SignalP-noTM
maker-scaffold_3-augustus-gene-0.87-mRNA-1	0.111	63	0.108	70	0.119	10	0.099	0.103	N	0.45	SignalP-noTM
augustus_masked-scaffold_3-processed-gene-0.324-mRNA-1	0.232	35	0.175	35	0.202	3	0.144	0.162	N	0.5	SignalP-TM
augustus_masked-scaffold_3-processed-gene-0.457-mRNA-1	0.14	27	0.126	11	0.169	1	0.133	0.129	N	0.45	SignalP-noTM
maker-scaffold_3-augustus-gene-0.25-mRNA-1	0.109	31	0.105	57	0.112	46	0.095	0.1	N	0.45	SignalP-noTM
augustus_masked-scaffold_3-processed-gene-0.406-mRNA-1	0.141	35	0.164	35	0.537	34	0.196	0.181	N	0.45	SignalP-noTM
augustus_masked-scaffold_3-processed-gene-0.253-mRNA-1	0.109	19	0.123	11	0.18	2	0.132	0.128	N	0.45	SignalP-noTM
augustus_masked-scaffold_3-processed-gene-0.399-mRNA-1	0.129	36	0.13	22	0.227	11	0.141	0.134	N	0.5	SignalP-TM
augustus_masked-scaffold_3-processed-gene-0.397-mRNA-1	0.109	65	0.108	50	0.138	7	0.105	0.106	N	0.45	SignalP-noTM
maker-scaffold_3-augustus-gene-0.4-mRNA-1	0.109	57	0.104	12	0.112	1	0.096	0.1	N	0.45	SignalP-noTM
maker-scaffold_3-snap-gene-0.1838-mRNA-1	0.112	35	0.107	41	0.123	30	0.1	0.103	N	0.45	SignalP-noTM
augustus_masked-scaffold_3-processed-gene-0.273-mRNA-1	0.113	56	0.134	12	0.188	1	0.146	0.141	N	0.45	SignalP-noTM
maker-scaffold_3-snap-gene-0.1841-mRNA-1	0.11	27	0.107	27	0.114	18	0.103	0.105	N	0.45	SignalP-noTM
maker-scaffold_3-augustus-gene-0.0-mRNA-1	0.154	21	0.141	21	0.214	17	0.13	0.135	N	0.45	SignalP-noTM
augustus_masked-scaffold_3-processed-gene-0.315-mRNA-1	0.149	40	0.15	40	0.243	29	0.135	0.142	N	0.45	SignalP-noTM
augustus_masked-scaffold_3-processed-gene-0.455-mRNA-1	0.192	17	0.149	17	0.149	23	0.111	0.129	N	0.45	SignalP-noTM
augustus_masked-scaffold_3-processed-gene-0.320-mRNA-1	0.179	38	0.145	38	0.14	21	0.113	0.128	N	0.45	SignalP-noTM
augustus_masked-scaffold_3-processed-gene-0.270-mRNA-1	0.119	23	0.105	70	0.112	24	0.095	0.1	N	0.45	SignalP-noTM
augustus_masked-scaffold_3-processed-gene-0.313-mRNA-1	0.109	30	0.107	59	0.116	52	0.098	0.102	N	0.45	SignalP-noTM
maker-scaffold_3-augustus-gene-0.14-mRNA-1	0.121	36	0.11	36	0.122	13	0.097	0.103	N	0.45	SignalP-noTM
maker-scaffold_3-snap-gene-0.1858-mRNA-1	0.314	20	0.436	20	0.763	1	0.58	0.514	Y	0.45	SignalP-noTM
augustus_masked-scaffold_3-processed-gene-0.242-mRNA-1	0.228	17	0.361	17	0.658	10	0.567	0.472	Y	0.45	SignalP-noTM
augustus_masked-scaffold_3-processed-gene-0.372-mRNA-1	0.174	22	0.138	22	0.167	21	0.109	0.123	N	0.45	SignalP-noTM
snap_masked-scaffold_3-processed-gene-0.813-mRNA-1	0.111	36	0.122	11	0.168	1	0.112	0.117	N	0.45	SignalP-noTM
maker-scaffold_3-augustus-gene-0.72-mRNA-1	0.128	49	0.189	17	0.394	1	0.294	0.231	N	0.5	SignalP-TM
maker-scaffold_3-snap-gene-0.1869-mRNA-1	0.108	12	0.118	12	0.18	11	0.128	0.124	N	0.45	SignalP-noTM
maker-scaffold_3-augustus-gene-0.99-mRNA-1	0.146	50	0.133	50	0.194	47	0.118	0.127	N	0.5	SignalP-TM
maker-scaffold_3-snap-gene-0.1840-mRNA-1	0.151	64	0.122	64	0.123	46	0.101	0.111	N	0.45	SignalP-noTM
snap_masked-scaffold_3-processed-gene-0.808-mRNA-1	0.11	68	0.108	11	0.123	1	0.102	0.105	N	0.45	SignalP-noTM
maker-scaffold_3-augustus-gene-0.97-mRNA-1	0.11	22	0.108	16	0.126	7	0.107	0.107	N	0.45	SignalP-noTM
augustus_masked-scaffold_3-processed-gene-0.282-mRNA-1	0.116	19	0.181	11	0.365	1	0.241	0.213	N	0.45	SignalP-noTM
augustus_masked-scaffold_3-processed-gene-0.291-mRNA-1	0.124	27	0.11	46	0.165	38	0.101	0.105	N	0.45	SignalP-noTM
maker-scaffold_3-snap-gene-0.1837-mRNA-1	0.107	66	0.104	66	0.113	7	0.1	0.102	N	0.45	SignalP-noTM
maker-scaffold_3-snap-gene-0.1799-mRNA-1	0.149	31	0.146	31	0.21	12	0.143	0.145	N	0.45	SignalP-noTM
augustus_masked-scaffold_3-processed-gene-0.430-mRNA-1	0.13	21	0.123	21	0.159	1	0.113	0.118	N	0.45	SignalP-noTM
maker-scaffold_3-augustus-gene-0.98-mRNA-1	0.115	13	0.11	13	0.118	22	0.101	0.105	N	0.45	SignalP-noTM
maker-scaffold_3-snap-gene-0.1865-mRNA-1	0.113	36	0.113	36	0.128	23	0.104	0.108	N	0.45	SignalP-noTM
maker-scaffold_3-snap-gene-0.1885-mRNA-1	0.23	31	0.181	31	0.256	30	0.142	0.16	N	0.45	SignalP-noTM
augustus_masked-scaffold_3-processed-gene-0.365-mRNA-1	0.153	33	0.127	33	0.14	31	0.103	0.114	N	0.45	SignalP-noTM
snap_masked-scaffold_3-processed-gene-0.770-mRNA-1	0.461	25	0.65	25	0.963	16	0.917	0.794	Y	0.45	SignalP-noTM
augustus_masked-scaffold_3-processed-gene-0.442-mRNA-1	0.111	68	0.107	68	0.128	44	0.101	0.104	N	0.45	SignalP-noTM
maker-scaffold_3-augustus-gene-0.88-mRNA-1	0.292	48	0.169	48	0.239	45	0.106	0.144	N	0.5	SignalP-TM
augustus_masked-scaffold_3-processed-gene-0.331-mRNA-1	0.215	29	0.284	37	0.789	28	0.327	0.301	N	0.5	SignalP-TM
maker-scaffold_3-augustus-gene-0.38-mRNA-1	0.108	49	0.104	42	0.117	29	0.095	0.099	N	0.45	SignalP-noTM
maker-scaffold_3-augustus-gene-0.59-mRNA-1	0.11	23	0.106	35	0.115	57	0.103	0.104	N	0.45	SignalP-noTM
augustus_masked-scaffold_3-processed-gene-0.301-mRNA-1	0.112	32	0.114	11	0.137	3	0.115	0.114	N	0.45	SignalP-noTM
maker-scaffold_3-augustus-gene-0.11-mRNA-1	0.115	28	0.106	63	0.116	28	0.099	0.102	N	0.45	SignalP-noTM
snap_masked-scaffold_3-processed-gene-0.731-mRNA-1	0.109	50	0.107	50	0.116	1	0.099	0.103	N	0.45	SignalP-noTM
augustus_masked-scaffold_3-processed-gene-0.389-mRNA-1	0.381	24	0.604	24	0.987	17	0.956	0.794	Y	0.45	SignalP-noTM
augustus_masked-scaffold_3-processed-gene-0.335-mRNA-1	0.15	44	0.126	44	0.148	13	0.109	0.117	N	0.45	SignalP-noTM
maker-scaffold_3-snap-gene-0.1821-mRNA-1	0.189	28	0.154	28	0.214	1	0.135	0.144	N	0.45	SignalP-noTM
augustus_masked-scaffold_3-processed-gene-0.275-mRNA-1	0.149	17	0.159	17	0.234	36	0.162	0.161	N	0.45	SignalP-noTM
maker-scaffold_3-augustus-gene-0.68-mRNA-1	0.11	66	0.107	66	0.111	34	0.1	0.103	N	0.45	SignalP-noTM
maker-scaffold_3-augustus-gene-0.9-mRNA-1	0.11	31	0.111	14	0.134	25	0.109	0.11	N	0.45	SignalP-noTM
maker-scaffold_3-snap-gene-0.1873-mRNA-1	0.125	28	0.182	16	0.361	11	0.283	0.237	N	0.45	SignalP-noTM
snap_masked-scaffold_3-processed-gene-0.923-mRNA-1	0.159	28	0.139	28	0.179	9	0.124	0.131	N	0.45	SignalP-noTM
maker-scaffold_3-snap-gene-0.1782-mRNA-1	0.111	21	0.113	12	0.135	1	0.106	0.11	N	0.45	SignalP-noTM
snap_masked-scaffold_3-processed-gene-0.827-mRNA-1	0.201	34	0.15	34	0.192	33	0.111	0.129	N	0.45	SignalP-noTM
maker-scaffold_3-snap-gene-0.1827-mRNA-1	0.162	25	0.235	25	0.499	4	0.352	0.298	N	0.45	SignalP-noTM
augustus_masked-scaffold_3-processed-gene-0.310-mRNA-1	0.164	47	0.138	47	0.155	43	0.117	0.126	N	0.45	SignalP-noTM
maker-scaffold_3-augustus-gene-0.55-mRNA-1	0.112	32	0.105	32	0.109	25	0.097	0.101	N	0.45	SignalP-noTM
augustus_masked-scaffold_3-processed-gene-0.255-mRNA-1	0.11	32	0.114	12	0.142	1	0.109	0.111	N	0.45	SignalP-noTM
maker-scaffold_3-snap-gene-0.1803-mRNA-1	0.118	17	0.111	17	0.116	14	0.106	0.108	N	0.45	SignalP-noTM
augustus_masked-scaffold_3-processed-gene-0.252-mRNA-1	0.736	24	0.557	24	0.644	23	0.424	0.485	Y	0.45	SignalP-noTM
maker-scaffold_3-augustus-gene-0.36-mRNA-1	0.111	15	0.11	40	0.151	25	0.107	0.108	N	0.45	SignalP-noTM
augustus_masked-scaffold_3-processed-gene-0.300-mRNA-1	0.118	28	0.133	12	0.197	1	0.135	0.134	N	0.45	SignalP-noTM
maker-scaffold_3-snap-gene-0.1825-mRNA-1	0.151	27	0.126	27	0.147	23	0.109	0.117	N	0.45	SignalP-noTM
augustus_masked-scaffold_3-processed-gene-0.336-mRNA-1	0.295	26	0.181	26	0.141	40	0.111	0.143	N	0.45	SignalP-noTM
maker-scaffold_3-snap-gene-0.1791-mRNA-1	0.11	38	0.116	11	0.136	1	0.112	0.114	N	0.45	SignalP-noTM
maker-scaffold_3-augustus-gene-0.56-mRNA-1	0.109	40	0.108	14	0.121	2	0.105	0.107	N	0.45	SignalP-noTM
augustus_masked-scaffold_3-processed-gene-0.439-mRNA-1	0.109	36	0.111	39	0.123	29	0.1	0.105	N	0.45	SignalP-noTM
augustus_masked-scaffold_3-processed-gene-0.290-mRNA-1	0.168	47	0.142	47	0.149	44	0.108	0.123	N	0.45	SignalP-noTM
maker-scaffold_3-augustus-gene-0.20-mRNA-1	0.145	48	0.133	48	0.184	47	0.107	0.119	N	0.45	SignalP-noTM
augustus_masked-scaffold_3-processed-gene-0.360-mRNA-1	0.11	37	0.107	24	0.122	47	0.104	0.105	N	0.45	SignalP-noTM
snap_masked-scaffold_3-processed-gene-0.965-mRNA-1	0.109	24	0.105	63	0.119	42	0.098	0.101	N	0.45	SignalP-noTM
maker-scaffold_3-snap-gene-0.1796-mRNA-1	0.14	24	0.149	24	0.247	1	0.163	0.156	N	0.45	SignalP-noTM
augustus_masked-scaffold_3-processed-gene-0.464-mRNA-1	0.116	24	0.131	16	0.187	1	0.138	0.135	N	0.45	SignalP-noTM
augustus_masked-scaffold_3-processed-gene-0.456-mRNA-1	0.15	53	0.165	53	0.247	46	0.16	0.163	N	0.5	SignalP-TM
maker-scaffold_3-augustus-gene-0.8-mRNA-1	0.313	17	0.192	17	0.288	29	0.128	0.157	N	0.45	SignalP-noTM
maker-scaffold_3-augustus-gene-0.104-mRNA-1	0.122	19	0.123	19	0.144	8	0.121	0.122	N	0.45	SignalP-noTM
snap_masked-scaffold_3-processed-gene-0.962-mRNA-1	0.153	23	0.124	23	0.127	22	0.101	0.111	N	0.45	SignalP-noTM
maker-scaffold_3-augustus-gene-0.106-mRNA-1	0.108	41	0.106	37	0.121	35	0.1	0.104	N	0.5	SignalP-TM
snap_masked-scaffold_3-processed-gene-0.878-mRNA-1	0.115	33	0.115	33	0.148	2	0.116	0.116	N	0.45	SignalP-noTM
maker-scaffold_3-augustus-gene-0.100-mRNA-1	0.11	51	0.11	15	0.122	9	0.108	0.109	N	0.45	SignalP-noTM
snap_masked-scaffold_3-processed-gene-0.956-mRNA-1	0.14	22	0.126	22	0.166	1	0.111	0.118	N	0.45	SignalP-noTM
maker-scaffold_3-snap-gene-0.1777-mRNA-1	0.124	30	0.112	30	0.129	32	0.102	0.107	N	0.45	SignalP-noTM
maker-scaffold_3-augustus-gene-0.54-mRNA-1	0.118	28	0.107	55	0.138	4	0.101	0.104	N	0.45	SignalP-noTM
augustus_masked-scaffold_3-processed-gene-0.316-mRNA-1	0.712	20	0.775	20	0.931	8	0.834	0.807	Y	0.45	SignalP-noTM
augustus_masked-scaffold_3-processed-gene-0.363-mRNA-1	0.126	68	0.111	68	0.114	6	0.097	0.103	N	0.45	SignalP-noTM
augustus_masked-scaffold_3-processed-gene-0.379-mRNA-1	0.365	18	0.285	18	0.311	1	0.197	0.238	N	0.45	SignalP-noTM
maker-scaffold_3-snap-gene-0.1820-mRNA-1	0.131	39	0.111	39	0.129	3	0.097	0.104	N	0.45	SignalP-noTM
augustus_masked-scaffold_3-processed-gene-0.309-mRNA-1	0.159	19	0.178	19	0.288	12	0.193	0.186	N	0.45	SignalP-noTM
augustus_masked-scaffold_3-processed-gene-0.323-mRNA-1	0.178	30	0.172	30	0.279	5	0.182	0.177	N	0.45	SignalP-noTM
augustus_masked-scaffold_3-processed-gene-0.299-mRNA-1	0.195	25	0.389	25	0.817	15	0.764	0.591	Y	0.45	SignalP-noTM
snap_masked-scaffold_3-processed-gene-0.769-mRNA-1	0.113	19	0.121	19	0.161	17	0.128	0.125	N	0.45	SignalP-noTM
maker-scaffold_3-snap-gene-0.1822-mRNA-1	0.111	52	0.111	52	0.176	41	0.098	0.104	N	0.45	SignalP-noTM
maker-scaffold_3-snap-gene-0.1854-mRNA-1	0.107	21	0.12	57	0.175	54	0.109	0.115	N	0.5	SignalP-TM
augustus_masked-scaffold_3-processed-gene-0.259-mRNA-1	0.131	27	0.176	13	0.338	3	0.272	0.228	N	0.45	SignalP-noTM
augustus_masked-scaffold_3-processed-gene-0.248-mRNA-1	0.518	20	0.657	20	0.92	11	0.831	0.751	Y	0.45	SignalP-noTM
snap_masked-scaffold_3-processed-gene-0.767-mRNA-1	0.73	17	0.828	17	0.965	3	0.935	0.886	Y	0.45	SignalP-noTM
augustus_masked-scaffold_3-processed-gene-0.286-mRNA-1	0.108	24	0.106	12	0.116	2	0.097	0.101	N	0.45	SignalP-noTM
maker-scaffold_3-augustus-gene-0.78-mRNA-1	0.106	42	0.106	42	0.125	25	0.096	0.1	N	0.45	SignalP-noTM
maker-scaffold_3-snap-gene-0.1834-mRNA-1	0.169	29	0.189	29	0.391	2	0.228	0.21	N	0.45	SignalP-noTM
snap_masked-scaffold_3-processed-gene-0.841-mRNA-1	0.11	29	0.107	29	0.126	25	0.101	0.104	N	0.45	SignalP-noTM
maker-scaffold_3-snap-gene-0.1808-mRNA-1	0.109	31	0.105	37	0.118	27	0.101	0.102	N	0.45	SignalP-noTM
augustus_masked-scaffold_3-processed-gene-0.425-mRNA-1	0.109	39	0.113	39	0.134	1	0.112	0.113	N	0.45	SignalP-noTM
maker-scaffold_3-augustus-gene-0.29-mRNA-1	0.318	32	0.441	32	0.738	19	0.626	0.541	Y	0.45	SignalP-noTM
augustus_masked-scaffold_3-processed-gene-0.449-mRNA-1	0.182	30	0.242	11	0.597	1	0.472	0.366	N	0.45	SignalP-noTM
augustus_masked-scaffold_3-processed-gene-0.393-mRNA-1	0.114	23	0.108	40	0.128	30	0.1	0.104	N	0.45	SignalP-noTM
augustus_masked-scaffold_3-processed-gene-0.311-mRNA-1	0.111	23	0.109	43	0.13	28	0.106	0.107	N	0.45	SignalP-noTM
augustus_masked-scaffold_3-processed-gene-0.334-mRNA-1	0.11	45	0.113	13	0.134	2	0.118	0.116	N	0.45	SignalP-noTM
augustus_masked-scaffold_3-processed-gene-0.358-mRNA-1	0.143	67	0.12	67	0.119	30	0.099	0.108	N	0.45	SignalP-noTM
augustus_masked-scaffold_3-processed-gene-0.382-mRNA-1	0.113	19	0.102	57	0.107	69	0.092	0.097	N	0.45	SignalP-noTM
snap_masked-scaffold_3-processed-gene-0.817-mRNA-1	0.112	70	0.108	48	0.117	27	0.1	0.103	N	0.45	SignalP-noTM
snap_masked-scaffold_3-processed-gene-0.877-mRNA-1	0.131	40	0.137	11	0.232	9	0.167	0.153	N	0.45	SignalP-noTM
augustus_masked-scaffold_3-processed-gene-0.453-mRNA-1	0.111	62	0.11	11	0.132	2	0.108	0.109	N	0.45	SignalP-noTM
augustus_masked-scaffold_3-processed-gene-0.459-mRNA-1	0.111	22	0.11	22	0.121	5	0.109	0.109	N	0.45	SignalP-noTM
augustus_masked-scaffold_3-processed-gene-0.357-mRNA-1	0.112	35	0.107	58	0.127	45	0.099	0.103	N	0.45	SignalP-noTM
maker-scaffold_3-augustus-gene-0.94-mRNA-1	0.135	28	0.146	12	0.253	1	0.166	0.157	N	0.45	SignalP-noTM
maker-scaffold_3-snap-gene-0.1789-mRNA-1	0.159	23	0.128	23	0.125	22	0.103	0.114	N	0.45	SignalP-noTM
snap_masked-scaffold_3-processed-gene-0.734-mRNA-1	0.116	44	0.11	44	0.12	23	0.103	0.107	N	0.45	SignalP-noTM
maker-scaffold_3-augustus-gene-0.80-mRNA-1	0.136	24	0.134	24	0.179	18	0.133	0.134	N	0.45	SignalP-noTM
snap_masked-scaffold_3-processed-gene-0.903-mRNA-1	0.165	30	0.271	30	0.72	3	0.482	0.385	N	0.45	SignalP-noTM
augustus_masked-scaffold_3-processed-gene-0.380-mRNA-1	0.127	25	0.18	23	0.378	1	0.276	0.219	N	0.5	SignalP-TM
maker-scaffold_3-snap-gene-0.1774-mRNA-1	0.219	56	0.176	56	0.163	50	0.116	0.143	N	0.45	SignalP-noTM
maker-scaffold_3-augustus-gene-0.49-mRNA-1	0.12	45	0.112	15	0.122	5	0.107	0.11	N	0.45	SignalP-noTM
maker-scaffold_3-snap-gene-0.1793-mRNA-1	0.112	69	0.108	59	0.128	36	0.101	0.104	N	0.45	SignalP-noTM
augustus_masked-scaffold_3-processed-gene-0.356-mRNA-1	0.12	49	0.145	49	0.249	46	0.147	0.146	N	0.45	SignalP-noTM
maker-scaffold_3-snap-gene-0.1889-mRNA-1	0.137	38	0.117	38	0.181	12	0.112	0.114	N	0.45	SignalP-noTM
augustus_masked-scaffold_3-processed-gene-0.344-mRNA-1	0.129	23	0.11	23	0.119	49	0.093	0.101	N	0.45	SignalP-noTM
snap_masked-scaffold_3-processed-gene-0.902-mRNA-1	0.117	35	0.112	30	0.158	67	0.103	0.108	N	0.5	SignalP-TM
maker-scaffold_3-augustus-gene-0.28-mRNA-1	0.162	19	0.136	19	0.164	25	0.115	0.125	N	0.45	SignalP-noTM
augustus_masked-scaffold_3-processed-gene-0.454-mRNA-1	0.354	24	0.337	24	0.39	19	0.314	0.328	N	0.5	SignalP-TM
maker-scaffold_3-snap-gene-0.1816-mRNA-1	0.11	69	0.113	69	0.146	51	0.111	0.112	N	0.45	SignalP-noTM
augustus_masked-scaffold_3-processed-gene-0.582-mRNA-1	0.156	24	0.223	24	0.486	10	0.325	0.278	N	0.45	SignalP-noTM
snap_masked-scaffold_3-processed-gene-0.1106-mRNA-1	0.119	59	0.11	59	0.132	12	0.104	0.107	N	0.45	SignalP-noTM
augustus_masked-scaffold_3-processed-gene-0.566-mRNA-1	0.134	32	0.12	32	0.134	47	0.109	0.114	N	0.45	SignalP-noTM
augustus_masked-scaffold_3-processed-gene-0.708-mRNA-1	0.245	29	0.178	29	0.228	34	0.138	0.157	N	0.45	SignalP-noTM
maker-scaffold_3-augustus-gene-0.225-mRNA-1	0.112	52	0.112	11	0.135	1	0.109	0.11	N	0.45	SignalP-noTM
maker-scaffold_3-augustus-gene-0.153-mRNA-1	0.117	27	0.129	27	0.242	7	0.143	0.137	N	0.45	SignalP-noTM
augustus_masked-scaffold_3-processed-gene-0.699-mRNA-1	0.284	17	0.214	17	0.291	16	0.176	0.193	N	0.45	SignalP-noTM
augustus_masked-scaffold_3-processed-gene-0.586-mRNA-1	0.111	56	0.106	56	0.116	3	0.095	0.1	N	0.45	SignalP-noTM
augustus_masked-scaffold_3-processed-gene-0.612-mRNA-1	0.294	21	0.499	21	0.931	17	0.855	0.692	Y	0.45	SignalP-noTM
augustus_masked-scaffold_3-processed-gene-0.525-mRNA-1	0.11	14	0.119	14	0.138	1	0.12	0.119	N	0.45	SignalP-noTM
augustus_masked-scaffold_3-processed-gene-0.593-mRNA-1	0.172	23	0.257	23	0.739	2	0.383	0.325	N	0.45	SignalP-noTM
maker-scaffold_3-augustus-gene-0.215-mRNA-1	0.134	31	0.127	13	0.204	2	0.141	0.135	N	0.45	SignalP-noTM
maker-scaffold_3-augustus-gene-0.156-mRNA-1	0.122	28	0.139	11	0.293	2	0.169	0.155	N	0.45	SignalP-noTM
maker-scaffold_3-augustus-gene-0.205-mRNA-1	0.108	41	0.105	61	0.116	50	0.1	0.102	N	0.45	SignalP-noTM
maker-scaffold_3-augustus-gene-0.191-mRNA-1	0.148	40	0.122	40	0.163	36	0.111	0.116	N	0.45	SignalP-noTM
maker-scaffold_3-augustus-gene-0.197-mRNA-1	0.143	28	0.117	12	0.14	2	0.12	0.118	N	0.45	SignalP-noTM
maker-scaffold_3-augustus-gene-0.169-mRNA-1	0.123	46	0.132	11	0.195	1	0.13	0.131	N	0.45	SignalP-noTM
augustus_masked-scaffold_3-processed-gene-0.676-mRNA-1	0.126	48	0.111	48	0.108	8	0.095	0.102	N	0.45	SignalP-noTM
maker-scaffold_3-augustus-gene-0.138-mRNA-1	0.11	33	0.124	15	0.185	5	0.143	0.134	N	0.45	SignalP-noTM
augustus_masked-scaffold_3-processed-gene-0.703-mRNA-1	0.112	33	0.108	33	0.122	30	0.102	0.105	N	0.45	SignalP-noTM
maker-scaffold_3-augustus-gene-0.164-mRNA-1	0.111	35	0.111	41	0.128	52	0.105	0.108	N	0.45	SignalP-noTM
augustus_masked-scaffold_3-processed-gene-0.689-mRNA-1	0.273	55	0.168	55	0.131	34	0.1	0.131	N	0.45	SignalP-noTM
augustus_masked-scaffold_3-processed-gene-0.545-mRNA-1	0.259	18	0.241	18	0.306	1	0.235	0.239	N	0.5	SignalP-TM
augustus_masked-scaffold_3-processed-gene-0.633-mRNA-1	0.11	38	0.108	38	0.117	30	0.101	0.104	N	0.45	SignalP-noTM
maker-scaffold_3-augustus-gene-0.175-mRNA-1	0.111	27	0.111	40	0.125	35	0.106	0.108	N	0.45	SignalP-noTM
maker-scaffold_3-snap-gene-0.1929-mRNA-1	0.123	59	0.128	59	0.244	56	0.102	0.118	N	0.5	SignalP-TM
augustus_masked-scaffold_3-processed-gene-0.573-mRNA-1	0.112	25	0.112	25	0.142	36	0.111	0.112	N	0.45	SignalP-noTM
maker-scaffold_3-augustus-gene-0.128-mRNA-1	0.111	53	0.104	68	0.115	53	0.099	0.101	N	0.45	SignalP-noTM
maker-scaffold_3-augustus-gene-0.127-mRNA-1	0.231	54	0.133	22	0.254	11	0.15	0.14	N	0.5	SignalP-TM
augustus_masked-scaffold_3-processed-gene-0.518-mRNA-1	0.123	26	0.111	45	0.111	38	0.099	0.105	N	0.45	SignalP-noTM
maker-scaffold_3-augustus-gene-0.108-mRNA-1	0.159	25	0.217	25	0.481	6	0.349	0.27	N	0.5	SignalP-TM
maker-scaffold_3-augustus-gene-0.218-mRNA-1	0.202	22	0.178	11	0.456	3	0.303	0.228	N	0.5	SignalP-TM
maker-scaffold_3-snap-gene-0.1941-mRNA-1	0.11	45	0.107	36	0.113	25	0.103	0.105	N	0.45	SignalP-noTM
augustus_masked-scaffold_3-processed-gene-0.609-mRNA-1	0.109	28	0.107	11	0.128	26	0.11	0.109	N	0.45	SignalP-noTM
augustus_masked-scaffold_3-processed-gene-0.666-mRNA-1	0.129	30	0.142	11	0.271	3	0.174	0.159	N	0.45	SignalP-noTM
maker-scaffold_3-augustus-gene-0.117-mRNA-1	0.237	59	0.157	59	0.119	12	0.1	0.126	N	0.45	SignalP-noTM
augustus_masked-scaffold_3-processed-gene-0.511-mRNA-1	0.113	22	0.108	48	0.114	27	0.101	0.104	N	0.45	SignalP-noTM
augustus_masked-scaffold_3-processed-gene-0.592-mRNA-1	0.233	22	0.303	22	0.54	19	0.394	0.352	N	0.45	SignalP-noTM
maker-scaffold_3-snap-gene-0.1905-mRNA-1	0.145	23	0.134	23	0.194	1	0.125	0.129	N	0.45	SignalP-noTM
snap_masked-scaffold_3-processed-gene-0.1003-mRNA-1	0.143	37	0.123	37	0.131	5	0.109	0.116	N	0.45	SignalP-noTM
maker-scaffold_3-augustus-gene-0.237-mRNA-1	0.231	21	0.184	21	0.189	19	0.144	0.162	N	0.45	SignalP-noTM
maker-scaffold_3-augustus-gene-0.150-mRNA-1	0.108	33	0.106	67	0.111	58	0.099	0.102	N	0.45	SignalP-noTM
maker-scaffold_3-augustus-gene-0.166-mRNA-1	0.16	41	0.167	41	0.291	29	0.163	0.165	N	0.45	SignalP-noTM
maker-scaffold_3-augustus-gene-0.114-mRNA-1	0.109	62	0.13	12	0.222	21	0.162	0.147	N	0.45	SignalP-noTM
maker-scaffold_3-augustus-gene-0.236-mRNA-1	0.134	26	0.159	22	0.264	15	0.193	0.178	N	0.45	SignalP-noTM
snap_masked-scaffold_3-processed-gene-0.1073-mRNA-1	0.118	31	0.117	13	0.157	2	0.116	0.116	N	0.45	SignalP-noTM
maker-scaffold_3-augustus-gene-0.176-mRNA-1	0.274	16	0.186	16	0.164	13	0.125	0.153	N	0.45	SignalP-noTM
augustus_masked-scaffold_3-processed-gene-0.711-mRNA-1	0.111	54	0.132	12	0.196	2	0.158	0.146	N	0.45	SignalP-noTM
maker-scaffold_3-augustus-gene-0.190-mRNA-1	0.153	64	0.123	64	0.117	38	0.098	0.11	N	0.45	SignalP-noTM
maker-scaffold_3-snap-gene-0.1964-mRNA-1	0.15	24	0.123	24	0.117	2	0.101	0.111	N	0.45	SignalP-noTM
maker-scaffold_3-augustus-gene-0.144-mRNA-1	0.109	47	0.113	11	0.189	2	0.134	0.125	N	0.45	SignalP-noTM
augustus_masked-scaffold_3-processed-gene-0.700-mRNA-1	0.156	24	0.217	18	0.409	1	0.329	0.278	N	0.45	SignalP-noTM
maker-scaffold_3-augustus-gene-0.211-mRNA-1	0.11	47	0.107	47	0.156	45	0.105	0.106	N	0.45	SignalP-noTM
maker-scaffold_3-snap-gene-0.2016-mRNA-1	0.117	21	0.144	21	0.226	8	0.177	0.162	N	0.45	SignalP-noTM
maker-scaffold_3-augustus-gene-0.123-mRNA-1	0.112	38	0.11	22	0.14	12	0.109	0.109	N	0.45	SignalP-noTM
snap_masked-scaffold_3-processed-gene-0.1200-mRNA-1	0.123	22	0.13	12	0.17	1	0.147	0.139	N	0.45	SignalP-noTM
maker-scaffold_3-augustus-gene-0.184-mRNA-1	0.11	40	0.107	62	0.127	41	0.1	0.103	N	0.45	SignalP-noTM
maker-scaffold_3-augustus-gene-0.174-mRNA-1	0.115	34	0.144	17	0.293	7	0.188	0.162	N	0.5	SignalP-TM
maker-scaffold_3-snap-gene-0.1985-mRNA-1	0.111	70	0.105	44	0.111	30	0.097	0.101	N	0.45	SignalP-noTM
maker-scaffold_3-augustus-gene-0.186-mRNA-1	0.346	31	0.229	31	0.295	27	0.151	0.187	N	0.45	SignalP-noTM
augustus_masked-scaffold_3-processed-gene-0.697-mRNA-1	0.211	56	0.144	56	0.129	6	0.101	0.121	N	0.45	SignalP-noTM
snap_masked-scaffold_3-processed-gene-0.1000-mRNA-1	0.113	42	0.141	36	0.321	32	0.17	0.157	N	0.45	SignalP-noTM
augustus_masked-scaffold_3-processed-gene-0.469-mRNA-1	0.166	60	0.149	18	0.227	31	0.133	0.14	N	0.45	SignalP-noTM
augustus_masked-scaffold_3-processed-gene-0.709-mRNA-1	0.125	20	0.123	20	0.171	1	0.114	0.118	N	0.45	SignalP-noTM
augustus_masked-scaffold_3-processed-gene-0.681-mRNA-1	0.11	48	0.109	48	0.117	27	0.104	0.106	N	0.45	SignalP-noTM
augustus_masked-scaffold_3-processed-gene-0.560-mRNA-1	0.116	24	0.124	24	0.258	21	0.133	0.129	N	0.45	SignalP-noTM
augustus_masked-scaffold_3-processed-gene-0.548-mRNA-1	0.162	19	0.159	19	0.271	18	0.153	0.155	N	0.45	SignalP-noTM
snap_masked-scaffold_3-processed-gene-0.1103-mRNA-1	0.122	41	0.114	11	0.139	1	0.111	0.112	N	0.45	SignalP-noTM
maker-scaffold_3-augustus-gene-0.193-mRNA-1	0.209	29	0.17	29	0.244	8	0.151	0.16	N	0.45	SignalP-noTM
augustus_masked-scaffold_3-processed-gene-0.634-mRNA-1	0.12	33	0.137	15	0.233	13	0.171	0.155	N	0.45	SignalP-noTM
augustus_masked-scaffold_3-processed-gene-0.551-mRNA-1	0.108	22	0.126	11	0.2	1	0.145	0.134	N	0.5	SignalP-TM
augustus_masked-scaffold_3-processed-gene-0.606-mRNA-1	0.111	55	0.107	43	0.112	39	0.1	0.103	N	0.45	SignalP-noTM
maker-scaffold_3-snap-gene-0.1924-mRNA-1	0.109	59	0.106	59	0.109	45	0.098	0.101	N	0.45	SignalP-noTM
maker-scaffold_3-augustus-gene-0.216-mRNA-1	0.109	31	0.106	31	0.118	25	0.102	0.104	N	0.45	SignalP-noTM
maker-scaffold_3-snap-gene-0.1919-mRNA-1	0.112	69	0.107	69	0.112	24	0.098	0.102	N	0.45	SignalP-noTM
maker-scaffold_3-augustus-gene-0.149-mRNA-1	0.161	20	0.184	20	0.248	1	0.205	0.196	N	0.45	SignalP-noTM
augustus_masked-scaffold_3-processed-gene-0.630-mRNA-1	0.208	24	0.15	24	0.131	13	0.108	0.127	N	0.45	SignalP-noTM
augustus_masked-scaffold_3-processed-gene-0.717-mRNA-1	0.111	39	0.141	21	0.328	30	0.192	0.169	N	0.45	SignalP-noTM
maker-scaffold_3-augustus-gene-0.161-mRNA-1	0.114	29	0.136	12	0.236	2	0.159	0.148	N	0.45	SignalP-noTM
maker-scaffold_3-augustus-gene-0.203-mRNA-1	0.109	40	0.109	40	0.117	33	0.09	0.102	N	0.5	SignalP-TM
maker-scaffold_3-snap-gene-0.1998-mRNA-1	0.182	24	0.166	24	0.213	3	0.153	0.159	N	0.45	SignalP-noTM
augustus_masked-scaffold_3-processed-gene-0.706-mRNA-1	0.122	66	0.16	19	0.299	1	0.195	0.179	N	0.45	SignalP-noTM
maker-scaffold_3-snap-gene-0.2009-mRNA-1	0.112	42	0.103	31	0.117	11	0.096	0.099	N	0.45	SignalP-noTM
maker-scaffold_3-augustus-gene-0.137-mRNA-1	0.113	23	0.124	16	0.164	10	0.145	0.136	N	0.45	SignalP-noTM
maker-scaffold_3-augustus-gene-0.151-mRNA-1	0.134	35	0.114	35	0.115	45	0.096	0.104	N	0.45	SignalP-noTM
maker-scaffold_3-augustus-gene-0.232-mRNA-1	0.157	55	0.136	22	0.208	5	0.152	0.145	N	0.45	SignalP-noTM
augustus_masked-scaffold_3-processed-gene-0.479-mRNA-1	0.185	27	0.187	27	0.334	24	0.189	0.188	N	0.45	SignalP-noTM
maker-scaffold_3-augustus-gene-0.122-mRNA-1	0.132	44	0.168	42	0.294	39	0.146	0.159	N	0.5	SignalP-TM
maker-scaffold_3-snap-gene-0.2028-mRNA-1	0.108	29	0.112	60	0.139	43	0.101	0.106	N	0.45	SignalP-noTM
maker-scaffold_3-snap-gene-0.2019-mRNA-1	0.124	44	0.121	44	0.23	40	0.106	0.113	N	0.45	SignalP-noTM
augustus_masked-scaffold_3-processed-gene-0.568-mRNA-1	0.111	46	0.108	46	0.114	42	0.098	0.102	N	0.45	SignalP-noTM
maker-scaffold_3-augustus-gene-0.172-mRNA-1	0.111	62	0.11	30	0.119	46	0.11	0.11	N	0.45	SignalP-noTM
maker-scaffold_3-augustus-gene-0.107-mRNA-1	0.162	36	0.128	36	0.124	10	0.101	0.113	N	0.45	SignalP-noTM
augustus_masked-scaffold_3-processed-gene-0.529-mRNA-1	0.128	38	0.112	38	0.125	36	0.097	0.104	N	0.45	SignalP-noTM
maker-scaffold_3-augustus-gene-0.131-mRNA-1	0.118	21	0.124	21	0.151	22	0.13	0.127	N	0.45	SignalP-noTM
snap_masked-scaffold_3-processed-gene-0.1021-mRNA-1	0.115	12	0.14	12	0.2	1	0.142	0.141	N	0.45	SignalP-noTM
maker-scaffold_3-augustus-gene-0.226-mRNA-1	0.108	12	0.102	45	0.107	27	0.095	0.098	N	0.45	SignalP-noTM
maker-scaffold_3-snap-gene-0.1986-mRNA-1	0.111	42	0.108	39	0.127	52	0.097	0.102	N	0.45	SignalP-noTM
maker-scaffold_3-snap-gene-0.1973-mRNA-1	0.111	14	0.109	34	0.125	22	0.107	0.108	N	0.45	SignalP-noTM
augustus_masked-scaffold_3-processed-gene-0.667-mRNA-1	0.112	47	0.109	60	0.147	50	0.1	0.104	N	0.45	SignalP-noTM
maker-scaffold_3-augustus-gene-0.189-mRNA-1	0.121	52	0.112	52	0.128	54	0.101	0.106	N	0.45	SignalP-noTM
augustus_masked-scaffold_3-processed-gene-0.601-mRNA-1	0.136	23	0.123	23	0.139	1	0.111	0.116	N	0.45	SignalP-noTM
augustus_masked-scaffold_3-processed-gene-0.668-mRNA-1	0.124	26	0.115	26	0.128	50	0.108	0.111	N	0.45	SignalP-noTM
maker-scaffold_3-snap-gene-0.1906-mRNA-1	0.113	68	0.11	43	0.126	29	0.1	0.104	N	0.45	SignalP-noTM
maker-scaffold_3-augustus-gene-0.154-mRNA-1	0.112	42	0.114	11	0.169	40	0.109	0.111	N	0.45	SignalP-noTM
maker-scaffold_3-augustus-gene-0.155-mRNA-1	0.209	20	0.359	20	0.788	1	0.586	0.481	Y	0.45	SignalP-noTM
maker-scaffold_3-snap-gene-0.1910-mRNA-1	0.109	59	0.108	59	0.119	43	0.1	0.104	N	0.45	SignalP-noTM
maker-scaffold_3-snap-gene-0.1930-mRNA-1	0.114	24	0.114	24	0.134	26	0.113	0.113	N	0.45	SignalP-noTM
maker-scaffold_3-augustus-gene-0.206-mRNA-1	0.113	37	0.112	12	0.136	11	0.119	0.116	N	0.45	SignalP-noTM
augustus_masked-scaffold_3-processed-gene-0.486-mRNA-1	0.139	22	0.148	12	0.235	1	0.179	0.165	N	0.45	SignalP-noTM
maker-scaffold_3-snap-gene-0.1994-mRNA-1	0.408	19	0.544	19	0.85	15	0.715	0.637	Y	0.45	SignalP-noTM
augustus_masked-scaffold_3-processed-gene-0.509-mRNA-1	0.143	23	0.123	23	0.117	40	0.105	0.113	N	0.45	SignalP-noTM
maker-scaffold_3-augustus-gene-0.136-mRNA-1	0.117	27	0.146	25	0.277	3	0.185	0.167	N	0.45	SignalP-noTM
maker-scaffold_3-augustus-gene-0.238-mRNA-1	0.11	23	0.106	68	0.131	21	0.1	0.103	N	0.45	SignalP-noTM
augustus_masked-scaffold_3-processed-gene-0.523-mRNA-1	0.131	48	0.112	48	0.124	23	0.098	0.104	N	0.45	SignalP-noTM
augustus_masked-scaffold_3-processed-gene-0.610-mRNA-1	0.109	63	0.104	11	0.121	1	0.09	0.097	N	0.45	SignalP-noTM
maker-scaffold_3-snap-gene-0.1984-mRNA-1	0.109	52	0.103	11	0.12	2	0.104	0.103	N	0.45	SignalP-noTM
maker-scaffold_3-augustus-gene-0.168-mRNA-1	0.11	53	0.128	11	0.183	1	0.133	0.131	N	0.45	SignalP-noTM
maker-scaffold_3-augustus-gene-0.167-mRNA-1	0.111	37	0.109	37	0.127	22	0.102	0.105	N	0.45	SignalP-noTM
maker-scaffold_3-augustus-gene-0.129-mRNA-1	0.112	68	0.108	35	0.119	27	0.099	0.103	N	0.45	SignalP-noTM
maker-scaffold_3-augustus-gene-0.178-mRNA-1	0.151	24	0.14	24	0.192	1	0.133	0.137	N	0.45	SignalP-noTM
maker-scaffold_3-augustus-gene-0.124-mRNA-1	0.117	22	0.11	22	0.125	21	0.104	0.107	N	0.45	SignalP-noTM
maker-scaffold_3-augustus-gene-0.222-mRNA-1	0.244	35	0.202	17	0.36	1	0.23	0.217	N	0.45	SignalP-noTM
maker-scaffold_3-augustus-gene-0.113-mRNA-1	0.111	35	0.104	44	0.12	20	0.095	0.099	N	0.45	SignalP-noTM
maker-scaffold_3-snap-gene-0.1990-mRNA-1	0.119	28	0.112	28	0.127	24	0.105	0.108	N	0.45	SignalP-noTM
augustus_masked-scaffold_3-processed-gene-0.574-mRNA-1	0.138	59	0.127	49	0.168	20	0.125	0.126	N	0.45	SignalP-noTM
maker-scaffold_3-augustus-gene-0.228-mRNA-1	0.124	19	0.145	60	0.26	58	0.125	0.137	N	0.5	SignalP-TM
augustus_masked-scaffold_3-processed-gene-0.533-mRNA-1	0.293	23	0.312	23	0.529	1	0.334	0.324	N	0.45	SignalP-noTM
snap_masked-scaffold_3-processed-gene-0.1198-mRNA-1	0.203	29	0.222	29	0.281	18	0.236	0.228	N	0.5	SignalP-TM
snap_masked-scaffold_3-processed-gene-0.1290-mRNA-1	0.108	62	0.111	49	0.123	41	0.103	0.106	N	0.45	SignalP-noTM
maker-scaffold_3-snap-gene-0.1927-mRNA-1	0.116	37	0.114	14	0.187	11	0.123	0.119	N	0.45	SignalP-noTM
augustus_masked-scaffold_3-processed-gene-0.626-mRNA-1	0.115	19	0.115	64	0.147	52	0.102	0.11	N	0.5	SignalP-TM
snap_masked-scaffold_3-processed-gene-0.1129-mRNA-1	0.109	57	0.113	52	0.131	34	0.105	0.109	N	0.45	SignalP-noTM
maker-scaffold_3-augustus-gene-0.132-mRNA-1	0.112	43	0.118	11	0.147	2	0.12	0.119	N	0.45	SignalP-noTM
maker-scaffold_3-snap-gene-0.1944-mRNA-1	0.254	18	0.274	18	0.53	23	0.303	0.286	N	0.5	SignalP-TM
maker-scaffold_3-augustus-gene-0.183-mRNA-1	0.114	32	0.188	12	0.46	2	0.348	0.274	N	0.45	SignalP-noTM
augustus_masked-scaffold_3-processed-gene-0.478-mRNA-1	0.115	65	0.112	52	0.132	39	0.104	0.108	N	0.45	SignalP-noTM
augustus_masked-scaffold_3-processed-gene-0.547-mRNA-1	0.118	17	0.106	17	0.116	1	0.088	0.096	N	0.45	SignalP-noTM
maker-scaffold_3-snap-gene-0.1980-mRNA-1	0.114	21	0.115	11	0.147	1	0.103	0.108	N	0.45	SignalP-noTM
maker-scaffold_3-augustus-gene-0.142-mRNA-1	0.109	56	0.109	12	0.139	5	0.121	0.116	N	0.45	SignalP-noTM
maker-scaffold_3-augustus-gene-0.207-mRNA-1	0.109	34	0.118	14	0.161	12	0.131	0.125	N	0.45	SignalP-noTM
snap_masked-scaffold_3-processed-gene-0.1236-mRNA-1	0.208	12	0.175	12	0.311	11	0.153	0.163	N	0.45	SignalP-noTM
maker-scaffold_3-augustus-gene-0.173-mRNA-1	0.279	25	0.202	25	0.211	5	0.147	0.172	N	0.45	SignalP-noTM
maker-scaffold_3-snap-gene-0.1977-mRNA-1	0.124	20	0.144	11	0.246	1	0.185	0.16	N	0.5	SignalP-TM
snap_masked-scaffold_3-processed-gene-0.1268-mRNA-1	0.11	51	0.114	11	0.137	1	0.112	0.113	N	0.45	SignalP-noTM
snap_masked-scaffold_3-processed-gene-0.1142-mRNA-1	0.154	16	0.144	16	0.153	1	0.126	0.134	N	0.45	SignalP-noTM
augustus_masked-scaffold_3-processed-gene-0.470-mRNA-1	0.125	22	0.119	22	0.137	1	0.112	0.115	N	0.45	SignalP-noTM
augustus_masked-scaffold_3-processed-gene-0.567-mRNA-1	0.136	40	0.145	40	0.251	12	0.164	0.155	N	0.45	SignalP-noTM
maker-scaffold_3-snap-gene-0.1946-mRNA-1	0.111	54	0.108	69	0.136	29	0.105	0.106	N	0.45	SignalP-noTM
maker-scaffold_3-snap-gene-0.1911-mRNA-1	0.111	20	0.11	40	0.124	2	0.105	0.107	N	0.45	SignalP-noTM
augustus_masked-scaffold_3-processed-gene-0.696-mRNA-1	0.468	25	0.481	25	0.788	21	0.508	0.496	Y	0.45	SignalP-noTM
maker-scaffold_3-augustus-gene-0.171-mRNA-1	0.112	19	0.112	19	0.123	2	0.11	0.111	N	0.45	SignalP-noTM
maker-scaffold_3-augustus-gene-0.235-mRNA-1	0.117	25	0.113	12	0.134	2	0.118	0.116	N	0.45	SignalP-noTM
maker-scaffold_3-augustus-gene-0.141-mRNA-1	0.649	51	0.441	51	0.575	47	0.173	0.333	N	0.5	SignalP-TM
augustus_masked-scaffold_3-processed-gene-0.495-mRNA-1	0.219	27	0.154	27	0.224	1	0.118	0.135	N	0.45	SignalP-noTM
maker-scaffold_3-augustus-gene-0.187-mRNA-1	0.261	25	0.25	25	0.363	1	0.259	0.253	N	0.5	SignalP-TM
maker-scaffold_3-snap-gene-0.1942-mRNA-1	0.131	28	0.136	28	0.189	12	0.144	0.141	N	0.45	SignalP-noTM
maker-scaffold_3-augustus-gene-0.182-mRNA-1	0.111	38	0.11	55	0.128	39	0.103	0.106	N	0.45	SignalP-noTM
snap_masked-scaffold_3-processed-gene-0.1155-mRNA-1	0.126	39	0.116	22	0.153	10	0.12	0.118	N	0.45	SignalP-noTM
maker-scaffold_3-snap-gene-0.2015-mRNA-1	0.108	55	0.145	13	0.233	1	0.167	0.157	N	0.45	SignalP-noTM
snap_masked-scaffold_3-processed-gene-0.1214-mRNA-1	0.177	35	0.147	35	0.157	31	0.112	0.133	N	0.5	SignalP-TM
maker-scaffold_3-snap-gene-0.1966-mRNA-1	0.165	13	0.184	13	0.245	1	0.172	0.177	N	0.45	SignalP-noTM
maker-scaffold_3-augustus-gene-0.118-mRNA-1	0.134	18	0.121	18	0.139	1	0.101	0.11	N	0.45	SignalP-noTM
maker-scaffold_3-augustus-gene-0.221-mRNA-1	0.109	70	0.107	27	0.116	7	0.105	0.106	N	0.45	SignalP-noTM
augustus_masked-scaffold_3-processed-gene-0.489-mRNA-1	0.157	34	0.148	34	0.202	33	0.147	0.147	N	0.45	SignalP-noTM
augustus_masked-scaffold_3-processed-gene-0.496-mRNA-1	0.198	36	0.258	36	0.502	7	0.372	0.319	N	0.45	SignalP-noTM
maker-scaffold_3-snap-gene-0.1932-mRNA-1	0.109	11	0.115	11	0.129	3	0.117	0.116	N	0.45	SignalP-noTM
maker-scaffold_3-snap-gene-0.1895-mRNA-1	0.112	66	0.109	41	0.116	35	0.103	0.106	N	0.45	SignalP-noTM
maker-scaffold_3-snap-gene-0.1894-mRNA-1	0.107	58	0.104	35	0.117	43	0.092	0.099	N	0.5	SignalP-TM
maker-scaffold_3-augustus-gene-0.147-mRNA-1	0.455	45	0.249	45	0.247	18	0.143	0.192	N	0.45	SignalP-noTM
augustus_masked-scaffold_3-processed-gene-0.522-mRNA-1	0.206	24	0.268	24	0.506	20	0.35	0.312	N	0.45	SignalP-noTM
maker-scaffold_3-augustus-gene-0.217-mRNA-1	0.114	64	0.114	14	0.138	3	0.12	0.117	N	0.45	SignalP-noTM
augustus_masked-scaffold_3-processed-gene-0.660-mRNA-1	0.119	30	0.199	11	0.467	1	0.251	0.227	N	0.45	SignalP-noTM
augustus_masked-scaffold_3-processed-gene-0.686-mRNA-1	0.131	28	0.135	13	0.184	3	0.159	0.148	N	0.45	SignalP-noTM
augustus_masked-scaffold_3-processed-gene-0.713-mRNA-1	0.157	25	0.217	25	0.508	16	0.307	0.266	N	0.45	SignalP-noTM
maker-scaffold_3-augustus-gene-0.224-mRNA-1	0.111	59	0.106	64	0.116	19	0.101	0.104	N	0.45	SignalP-noTM
augustus_masked-scaffold_3-processed-gene-0.558-mRNA-1	0.109	23	0.108	23	0.134	5	0.107	0.107	N	0.45	SignalP-noTM
snap_masked-scaffold_3-processed-gene-0.1166-mRNA-1	0.232	29	0.244	18	0.391	8	0.308	0.27	N	0.5	SignalP-TM
maker-scaffold_3-snap-gene-0.1981-mRNA-1	0.117	31	0.111	33	0.127	30	0.107	0.109	N	0.45	SignalP-noTM
maker-scaffold_3-snap-gene-0.2005-mRNA-1	0.112	50	0.107	42	0.113	5	0.1	0.103	N	0.45	SignalP-noTM
maker-scaffold_3-augustus-gene-0.185-mRNA-1	0.111	31	0.103	53	0.109	34	0.097	0.1	N	0.45	SignalP-noTM
augustus_masked-scaffold_3-processed-gene-0.535-mRNA-1	0.111	22	0.104	66	0.112	2	0.098	0.101	N	0.45	SignalP-noTM
maker-scaffold_3-augustus-gene-0.112-mRNA-1	0.131	22	0.128	22	0.163	20	0.125	0.126	N	0.45	SignalP-noTM
maker-scaffold_3-snap-gene-0.1999-mRNA-1	0.114	29	0.116	11	0.144	11	0.119	0.118	N	0.45	SignalP-noTM
augustus_masked-scaffold_3-processed-gene-0.590-mRNA-1	0.802	23	0.845	23	0.95	13	0.891	0.87	Y	0.45	SignalP-noTM
maker-scaffold_3-snap-gene-0.1920-mRNA-1	0.112	54	0.131	11	0.168	1	0.149	0.141	N	0.45	SignalP-noTM
augustus_masked-scaffold_3-processed-gene-0.520-mRNA-1	0.639	30	0.275	30	0.203	29	0.125	0.194	N	0.45	SignalP-noTM
augustus_masked-scaffold_3-processed-gene-0.680-mRNA-1	0.111	34	0.106	34	0.119	27	0.097	0.101	N	0.45	SignalP-noTM
augustus_masked-scaffold_3-processed-gene-0.584-mRNA-1	0.135	17	0.124	17	0.139	5	0.114	0.119	N	0.45	SignalP-noTM
snap_masked-scaffold_3-processed-gene-0.1283-mRNA-1	0.113	58	0.103	58	0.111	53	0.09	0.096	N	0.45	SignalP-noTM
maker-scaffold_3-augustus-gene-0.201-mRNA-1	0.122	28	0.129	12	0.197	1	0.129	0.129	N	0.45	SignalP-noTM
snap_masked-scaffold_3-processed-gene-0.1262-mRNA-1	0.123	25	0.109	25	0.111	24	0.098	0.103	N	0.45	SignalP-noTM
augustus_masked-scaffold_3-processed-gene-0.704-mRNA-1	0.122	65	0.11	65	0.127	49	0.094	0.101	N	0.45	SignalP-noTM
augustus_masked-scaffold_3-processed-gene-0.544-mRNA-1	0.14	27	0.137	14	0.205	11	0.144	0.141	N	0.45	SignalP-noTM
maker-scaffold_3-augustus-gene-0.209-mRNA-1	0.383	24	0.593	24	0.965	16	0.918	0.769	Y	0.45	SignalP-noTM
snap_masked-scaffold_3-processed-gene-0.1097-mRNA-1	0.111	65	0.103	36	0.115	21	0.099	0.101	N	0.45	SignalP-noTM
maker-scaffold_3-snap-gene-0.1962-mRNA-1	0.124	26	0.112	26	0.124	22	0.101	0.106	N	0.45	SignalP-noTM
augustus_masked-scaffold_3-processed-gene-0.657-mRNA-1	0.108	49	0.107	49	0.116	35	0.097	0.101	N	0.45	SignalP-noTM
maker-scaffold_3-snap-gene-0.1949-mRNA-1	0.109	58	0.105	45	0.108	47	0.099	0.101	N	0.45	SignalP-noTM
snap_masked-scaffold_3-processed-gene-0.1173-mRNA-1	0.112	12	0.119	12	0.146	1	0.108	0.113	N	0.45	SignalP-noTM
maker-scaffold_3-augustus-gene-0.220-mRNA-1	0.15	39	0.151	39	0.203	34	0.13	0.143	N	0.5	SignalP-TM
maker-scaffold_3-snap-gene-0.1965-mRNA-1	0.131	22	0.161	12	0.364	35	0.249	0.196	N	0.5	SignalP-TM
snap_masked-scaffold_3-processed-gene-0.1226-mRNA-1	0.119	15	0.121	15	0.161	7	0.122	0.121	N	0.45	SignalP-noTM
maker-scaffold_3-augustus-gene-0.116-mRNA-1	0.13	17	0.109	17	0.153	42	0.089	0.098	N	0.45	SignalP-noTM
augustus_masked-scaffold_3-processed-gene-0.487-mRNA-1	0.769	23	0.855	23	0.976	15	0.952	0.908	Y	0.45	SignalP-noTM
snap_masked-scaffold_3-processed-gene-0.1246-mRNA-1	0.328	30	0.182	30	0.133	29	0.105	0.14	N	0.45	SignalP-noTM
augustus_masked-scaffold_3-processed-gene-0.685-mRNA-1	0.166	23	0.161	23	0.278	2	0.156	0.158	N	0.45	SignalP-noTM
augustus_masked-scaffold_3-processed-gene-0.494-mRNA-1	0.112	70	0.11	12	0.135	4	0.106	0.108	N	0.45	SignalP-noTM
maker-scaffold_3-snap-gene-0.1903-mRNA-1	0.115	26	0.152	11	0.275	1	0.174	0.164	N	0.45	SignalP-noTM
snap_masked-scaffold_3-processed-gene-0.1270-mRNA-1	0.123	34	0.108	34	0.146	40	0.1	0.104	N	0.45	SignalP-noTM
snap_masked-scaffold_3-processed-gene-0.1075-mRNA-1	0.11	54	0.115	13	0.162	9	0.126	0.121	N	0.45	SignalP-noTM
snap_masked-scaffold_3-processed-gene-0.1269-mRNA-1	0.117	34	0.107	53	0.13	31	0.098	0.103	N	0.45	SignalP-noTM
snap_masked-scaffold_3-processed-gene-0.1250-mRNA-1	0.123	18	0.116	18	0.126	1	0.106	0.111	N	0.45	SignalP-noTM
snap_masked-scaffold_3-processed-gene-0.1271-mRNA-1	0.119	15	0.124	15	0.223	45	0.133	0.129	N	0.45	SignalP-noTM
snap_masked-scaffold_3-processed-gene-0.1096-mRNA-1	0.249	19	0.203	19	0.282	7	0.169	0.184	N	0.45	SignalP-noTM
maker-scaffold_3-snap-gene-0.1778-mRNA-1	0.368	51	0.215	51	0.313	3	0.145	0.177	N	0.45	SignalP-noTM
maker-scaffold_3-snap-gene-0.1899-mRNA-1	0.296	27	0.313	27	0.704	26	0.347	0.332	N	0.45	SignalP-noTM
maker-scaffold_3-augustus-gene-0.227-mRNA-1	0.12	24	0.111	24	0.135	22	0.102	0.106	N	0.45	SignalP-noTM
maker-scaffold_3-exnrt_protein2genome-gene-0.1541-mRNA-1	0.24	44	0.173	44	0.209	42	0.115	0.141	N	0.45	SignalP-noTM
maker-scaffold_3-exnrt_protein2genome-gene-0.1307-mRNA-1	0.167	46	0.189	20	0.36	3	0.275	0.224	N	0.5	SignalP-TM
augustus_masked-scaffold_1-processed-gene-0.1566-mRNA-1	0.111	20	0.109	41	0.149	26	0.106	0.107	N	0.45	SignalP-noTM
augustus_masked-scaffold_1-processed-gene-0.1761-mRNA-1	0.193	23	0.149	23	0.168	30	0.114	0.13	N	0.45	SignalP-noTM
snap_masked-scaffold_1-processed-gene-0.69-mRNA-1	0.122	39	0.109	39	0.13	47	0.096	0.102	N	0.45	SignalP-noTM
augustus_masked-scaffold_1-processed-gene-0.1613-mRNA-1	0.119	31	0.109	31	0.144	35	0.102	0.106	N	0.45	SignalP-noTM
augustus_masked-scaffold_1-processed-gene-0.1544-mRNA-1	0.126	32	0.125	32	0.181	29	0.121	0.123	N	0.45	SignalP-noTM
augustus_masked-scaffold_1-processed-gene-0.1826-mRNA-1	0.11	68	0.113	12	0.164	11	0.124	0.119	N	0.45	SignalP-noTM
augustus_masked-scaffold_1-processed-gene-0.1772-mRNA-1	0.111	50	0.107	69	0.118	55	0.1	0.103	N	0.45	SignalP-noTM
maker-scaffold_1-augustus-gene-0.816-mRNA-1	0.112	34	0.107	34	0.127	15	0.102	0.104	N	0.45	SignalP-noTM
snap_masked-scaffold_1-processed-gene-0.20-mRNA-1	0.115	7	0.105	11	0.124	2	0.1	0.102	N	0.45	SignalP-noTM
augustus_masked-scaffold_1-processed-gene-0.1577-mRNA-1	0.316	25	0.215	25	0.218	2	0.151	0.181	N	0.45	SignalP-noTM
augustus_masked-scaffold_1-processed-gene-0.1809-mRNA-1	0.111	67	0.107	67	0.111	59	0.099	0.103	N	0.45	SignalP-noTM
augustus_masked-scaffold_1-processed-gene-0.1619-mRNA-1	0.107	58	0.104	58	0.114	14	0.097	0.1	N	0.45	SignalP-noTM
maker-scaffold_1-augustus-gene-0.818-mRNA-1	0.111	30	0.105	49	0.116	29	0.101	0.103	N	0.45	SignalP-noTM
maker-scaffold_1-augustus-gene-0.844-mRNA-1	0.111	59	0.11	59	0.137	39	0.103	0.106	N	0.45	SignalP-noTM
maker-scaffold_1-augustus-gene-0.834-mRNA-1	0.111	31	0.105	19	0.117	55	0.102	0.104	N	0.45	SignalP-noTM
maker-scaffold_1-augustus-gene-0.948-mRNA-1	0.732	23	0.807	23	0.959	11	0.89	0.852	Y	0.45	SignalP-noTM
augustus_masked-scaffold_1-processed-gene-0.1840-mRNA-1	0.3	22	0.267	22	0.338	19	0.248	0.26	N	0.5	SignalP-TM
snap_masked-scaffold_1-processed-gene-0.128-mRNA-1	0.11	22	0.108	11	0.121	3	0.103	0.105	N	0.45	SignalP-noTM
maker-scaffold_1-augustus-gene-0.810-mRNA-1	0.276	24	0.273	24	0.436	4	0.272	0.273	N	0.45	SignalP-noTM
augustus_masked-scaffold_1-processed-gene-0.1647-mRNA-1	0.241	24	0.157	24	0.161	22	0.102	0.127	N	0.45	SignalP-noTM
augustus_masked-scaffold_1-processed-gene-0.1715-mRNA-1	0.129	21	0.119	21	0.156	1	0.104	0.111	N	0.45	SignalP-noTM
augustus_masked-scaffold_1-processed-gene-0.1540-mRNA-1	0.196	37	0.235	23	0.585	6	0.431	0.341	N	0.45	SignalP-noTM
maker-scaffold_1-augustus-gene-0.941-mRNA-1	0.123	41	0.111	41	0.123	40	0.101	0.105	N	0.45	SignalP-noTM
maker-scaffold_1-augustus-gene-0.884-mRNA-1	0.109	32	0.108	32	0.144	12	0.107	0.108	N	0.45	SignalP-noTM
augustus_masked-scaffold_1-processed-gene-0.1789-mRNA-1	0.289	28	0.18	28	0.143	27	0.112	0.143	N	0.45	SignalP-noTM
maker-scaffold_1-augustus-gene-0.872-mRNA-1	0.115	42	0.115	42	0.243	39	0.105	0.11	N	0.45	SignalP-noTM
augustus_masked-scaffold_1-processed-gene-0.1530-mRNA-1	0.147	59	0.127	59	0.156	44	0.108	0.117	N	0.45	SignalP-noTM
augustus_masked-scaffold_1-processed-gene-0.1735-mRNA-1	0.113	19	0.116	12	0.135	1	0.121	0.119	N	0.45	SignalP-noTM
augustus_masked-scaffold_1-processed-gene-0.1721-mRNA-1	0.137	29	0.129	29	0.149	11	0.125	0.127	N	0.45	SignalP-noTM
maker-scaffold_1-augustus-gene-0.853-mRNA-1	0.119	42	0.111	42	0.143	66	0.092	0.103	N	0.5	SignalP-TM
snap_masked-scaffold_1-processed-gene-0.275-mRNA-1	0.246	19	0.156	19	0.114	5	0.101	0.126	N	0.45	SignalP-noTM
augustus_masked-scaffold_1-processed-gene-0.1704-mRNA-1	0.113	20	0.109	20	0.115	3	0.105	0.107	N	0.45	SignalP-noTM
maker-scaffold_1-augustus-gene-0.945-mRNA-1	0.11	38	0.108	43	0.12	31	0.098	0.103	N	0.45	SignalP-noTM
maker-scaffold_1-snap-gene-0.1300-mRNA-1	0.112	16	0.111	16	0.137	7	0.11	0.11	N	0.45	SignalP-noTM
augustus_masked-scaffold_1-processed-gene-0.1745-mRNA-1	0.11	60	0.118	12	0.148	1	0.121	0.119	N	0.45	SignalP-noTM
maker-scaffold_1-snap-gene-0.1226-mRNA-1	0.118	28	0.12	41	0.211	34	0.114	0.117	N	0.5	SignalP-TM
snap_masked-scaffold_1-processed-gene-0.76-mRNA-1	0.111	57	0.106	57	0.113	40	0.097	0.101	N	0.45	SignalP-noTM
maker-scaffold_1-augustus-gene-0.896-mRNA-1	0.111	47	0.107	12	0.119	1	0.104	0.106	N	0.45	SignalP-noTM
maker-scaffold_1-augustus-gene-0.805-mRNA-1	0.133	42	0.117	12	0.167	4	0.123	0.12	N	0.45	SignalP-noTM
maker-scaffold_1-augustus-gene-0.809-mRNA-1	0.138	22	0.178	22	0.306	6	0.243	0.204	N	0.5	SignalP-TM
maker-scaffold_1-augustus-gene-0.835-mRNA-1	0.111	70	0.107	70	0.131	13	0.099	0.103	N	0.45	SignalP-noTM
augustus_masked-scaffold_1-processed-gene-0.1723-mRNA-1	0.114	32	0.109	32	0.112	3	0.104	0.106	N	0.45	SignalP-noTM
maker-scaffold_1-augustus-gene-0.939-mRNA-1	0.165	20	0.179	20	0.351	3	0.188	0.184	N	0.45	SignalP-noTM
maker-scaffold_1-augustus-gene-0.793-mRNA-1	0.123	31	0.11	45	0.119	29	0.099	0.104	N	0.45	SignalP-noTM
maker-scaffold_1-augustus-gene-0.912-mRNA-1	0.111	52	0.107	52	0.119	9	0.1	0.103	N	0.45	SignalP-noTM
augustus_masked-scaffold_1-processed-gene-0.1731-mRNA-1	0.667	20	0.644	20	0.674	7	0.615	0.628	Y	0.45	SignalP-noTM
maker-scaffold_1-snap-gene-0.1264-mRNA-1	0.112	67	0.108	18	0.131	15	0.108	0.108	N	0.45	SignalP-noTM
maker-scaffold_1-augustus-gene-0.934-mRNA-1	0.11	25	0.104	25	0.112	63	0.098	0.101	N	0.45	SignalP-noTM
maker-scaffold_1-augustus-gene-0.843-mRNA-1	0.197	18	0.142	18	0.126	2	0.101	0.12	N	0.45	SignalP-noTM
maker-scaffold_1-augustus-gene-0.804-mRNA-1	0.162	20	0.14	20	0.149	21	0.119	0.129	N	0.45	SignalP-noTM
augustus_masked-scaffold_1-processed-gene-0.1673-mRNA-1	0.203	20	0.157	20	0.142	3	0.12	0.137	N	0.45	SignalP-noTM
augustus_masked-scaffold_1-processed-gene-0.1769-mRNA-1	0.186	41	0.126	41	0.178	49	0.09	0.111	N	0.5	SignalP-TM
maker-scaffold_1-augustus-gene-0.823-mRNA-1	0.14	19	0.11	27	0.133	38	0.095	0.104	N	0.5	SignalP-TM
maker-scaffold_1-augustus-gene-0.861-mRNA-1	0.108	11	0.11	11	0.121	1	0.103	0.106	N	0.45	SignalP-noTM
maker-scaffold_1-augustus-gene-0.819-mRNA-1	0.179	35	0.191	35	0.276	14	0.175	0.184	N	0.5	SignalP-TM
snap_masked-scaffold_1-processed-gene-0.200-mRNA-1	0.252	31	0.305	31	0.564	8	0.42	0.351	N	0.5	SignalP-TM
maker-scaffold_1-augustus-gene-0.826-mRNA-1	0.17	32	0.208	17	0.532	4	0.352	0.286	N	0.45	SignalP-noTM
augustus_masked-scaffold_1-processed-gene-0.1599-mRNA-1	0.208	24	0.345	24	0.755	23	0.55	0.427	N	0.5	SignalP-TM
maker-scaffold_1-augustus-gene-0.938-mRNA-1	0.229	26	0.227	26	0.337	5	0.215	0.22	N	0.45	SignalP-noTM
maker-scaffold_1-augustus-gene-0.910-mRNA-1	0.118	20	0.114	20	0.127	6	0.111	0.112	N	0.45	SignalP-noTM
maker-scaffold_1-augustus-gene-0.864-mRNA-1	0.112	46	0.11	46	0.126	32	0.096	0.102	N	0.45	SignalP-noTM
augustus_masked-scaffold_1-processed-gene-0.1659-mRNA-1	0.108	43	0.103	30	0.117	55	0.099	0.101	N	0.45	SignalP-noTM
augustus_masked-scaffold_1-processed-gene-0.1621-mRNA-1	0.492	22	0.637	22	0.922	4	0.82	0.736	Y	0.45	SignalP-noTM
maker-scaffold_1-augustus-gene-0.944-mRNA-1	0.124	21	0.179	11	0.385	1	0.215	0.198	N	0.45	SignalP-noTM
maker-scaffold_1-augustus-gene-0.815-mRNA-1	0.133	29	0.144	56	0.333	52	0.143	0.144	N	0.45	SignalP-noTM
augustus_masked-scaffold_1-processed-gene-0.1822-mRNA-1	0.108	66	0.108	12	0.125	2	0.107	0.108	N	0.45	SignalP-noTM
maker-scaffold_1-snap-gene-0.1232-mRNA-1	0.129	40	0.115	40	0.161	13	0.109	0.111	N	0.45	SignalP-noTM
augustus_masked-scaffold_1-processed-gene-0.1605-mRNA-1	0.14	40	0.124	40	0.146	3	0.113	0.118	N	0.45	SignalP-noTM
maker-scaffold_1-augustus-gene-0.849-mRNA-1	0.12	26	0.196	13	0.508	2	0.325	0.266	N	0.45	SignalP-noTM
maker-scaffold_1-augustus-gene-0.923-mRNA-1	0.147	44	0.133	60	0.21	48	0.116	0.126	N	0.5	SignalP-TM
snap_masked-scaffold_1-processed-gene-0.73-mRNA-1	0.14	51	0.144	12	0.264	3	0.189	0.168	N	0.45	SignalP-noTM
augustus_masked-scaffold_1-processed-gene-0.1580-mRNA-1	0.145	54	0.123	54	0.144	28	0.105	0.113	N	0.45	SignalP-noTM
augustus_masked-scaffold_1-processed-gene-0.1650-mRNA-1	0.107	44	0.114	12	0.138	4	0.122	0.118	N	0.45	SignalP-noTM
maker-scaffold_1-snap-gene-0.1222-mRNA-1	0.117	27	0.137	15	0.216	3	0.163	0.151	N	0.45	SignalP-noTM
maker-scaffold_1-snap-gene-0.1251-mRNA-1	0.112	41	0.11	12	0.129	1	0.102	0.106	N	0.45	SignalP-noTM
maker-scaffold_1-snap-gene-0.1220-mRNA-1	0.111	27	0.108	50	0.114	37	0.097	0.102	N	0.45	SignalP-noTM
augustus_masked-scaffold_1-processed-gene-0.1730-mRNA-1	0.108	39	0.109	42	0.167	64	0.097	0.104	N	0.5	SignalP-TM
maker-scaffold_1-augustus-gene-0.854-mRNA-1	0.137	28	0.119	28	0.115	16	0.099	0.111	N	0.5	SignalP-TM
snap_masked-scaffold_1-processed-gene-0.377-mRNA-1	0.107	35	0.118	11	0.15	1	0.12	0.119	N	0.45	SignalP-noTM
augustus_masked-scaffold_1-processed-gene-0.1658-mRNA-1	0.125	21	0.152	14	0.274	13	0.207	0.182	N	0.45	SignalP-noTM
augustus_masked-scaffold_1-processed-gene-0.1645-mRNA-1	0.14	22	0.132	22	0.174	1	0.122	0.126	N	0.45	SignalP-noTM
maker-scaffold_1-snap-gene-0.1272-mRNA-1	0.111	56	0.107	56	0.117	36	0.097	0.102	N	0.45	SignalP-noTM
snap_masked-scaffold_1-processed-gene-0.278-mRNA-1	0.108	26	0.104	67	0.127	2	0.098	0.101	N	0.45	SignalP-noTM
maker-scaffold_1-augustus-gene-0.881-mRNA-1	0.206	17	0.2	17	0.306	22	0.203	0.202	N	0.45	SignalP-noTM
maker-scaffold_1-augustus-gene-0.913-mRNA-1	0.118	19	0.12	11	0.151	5	0.123	0.122	N	0.45	SignalP-noTM
maker-scaffold_1-augustus-gene-0.909-mRNA-1	0.13	23	0.117	23	0.125	44	0.105	0.111	N	0.45	SignalP-noTM
maker-scaffold_1-augustus-gene-0.825-mRNA-1	0.111	30	0.109	11	0.145	12	0.104	0.106	N	0.45	SignalP-noTM
snap_masked-scaffold_1-processed-gene-0.279-mRNA-1	0.11	29	0.158	12	0.279	6	0.243	0.192	N	0.5	SignalP-TM
maker-scaffold_1-augustus-gene-0.817-mRNA-1	0.109	52	0.114	52	0.152	50	0.115	0.114	N	0.45	SignalP-noTM
augustus_masked-scaffold_1-processed-gene-0.1681-mRNA-1	0.107	67	0.106	67	0.118	19	0.099	0.102	N	0.45	SignalP-noTM
maker-scaffold_1-augustus-gene-0.879-mRNA-1	0.11	55	0.111	48	0.126	37	0.104	0.107	N	0.45	SignalP-noTM
augustus_masked-scaffold_1-processed-gene-0.1532-mRNA-1	0.193	20	0.185	20	0.289	16	0.179	0.182	N	0.45	SignalP-noTM
augustus_masked-scaffold_1-processed-gene-0.1824-mRNA-1	0.184	40	0.176	40	0.337	34	0.145	0.159	N	0.45	SignalP-noTM
augustus_masked-scaffold_1-processed-gene-0.1803-mRNA-1	0.109	54	0.107	54	0.145	2	0.105	0.106	N	0.45	SignalP-noTM
augustus_masked-scaffold_1-processed-gene-0.1810-mRNA-1	0.112	36	0.123	11	0.166	3	0.136	0.13	N	0.45	SignalP-noTM
maker-scaffold_1-snap-gene-0.1245-mRNA-1	0.157	45	0.204	17	0.518	10	0.358	0.266	N	0.5	SignalP-TM
augustus_masked-scaffold_1-processed-gene-0.1835-mRNA-1	0.112	63	0.109	63	0.122	51	0.1	0.104	N	0.45	SignalP-noTM
snap_masked-scaffold_1-processed-gene-0.306-mRNA-1	0.109	63	0.107	63	0.134	6	0.101	0.104	N	0.45	SignalP-noTM
augustus_masked-scaffold_1-processed-gene-0.1662-mRNA-1	0.131	33	0.116	33	0.155	4	0.107	0.111	N	0.45	SignalP-noTM
maker-scaffold_1-augustus-gene-0.907-mRNA-1	0.135	34	0.123	16	0.152	1	0.118	0.12	N	0.45	SignalP-noTM
snap_masked-scaffold_1-processed-gene-0.326-mRNA-1	0.373	19	0.533	19	0.899	1	0.732	0.641	Y	0.45	SignalP-noTM
augustus_masked-scaffold_1-processed-gene-0.1812-mRNA-1	0.108	68	0.132	11	0.228	6	0.181	0.158	N	0.45	SignalP-noTM
augustus_masked-scaffold_1-processed-gene-0.1557-mRNA-1	0.112	37	0.111	37	0.126	1	0.105	0.108	N	0.45	SignalP-noTM
augustus_masked-scaffold_1-processed-gene-0.1656-mRNA-1	0.125	42	0.121	42	0.14	12	0.119	0.12	N	0.45	SignalP-noTM
augustus_masked-scaffold_1-processed-gene-0.1689-mRNA-1	0.108	49	0.102	40	0.114	55	0.095	0.098	N	0.45	SignalP-noTM
augustus_masked-scaffold_1-processed-gene-0.1854-mRNA-1	0.155	19	0.231	19	0.536	2	0.302	0.269	N	0.45	SignalP-noTM
augustus_masked-scaffold_1-processed-gene-0.1736-mRNA-1	0.18	29	0.156	29	0.275	1	0.153	0.154	N	0.45	SignalP-noTM
maker-scaffold_1-snap-gene-0.1213-mRNA-1	0.11	31	0.106	52	0.115	44	0.1	0.102	N	0.45	SignalP-noTM
augustus_masked-scaffold_1-processed-gene-0.1722-mRNA-1	0.113	34	0.107	66	0.115	22	0.1	0.103	N	0.45	SignalP-noTM
maker-scaffold_1-augustus-gene-0.887-mRNA-1	0.277	21	0.461	21	0.921	10	0.771	0.629	Y	0.45	SignalP-noTM
maker-scaffold_1-augustus-gene-0.808-mRNA-1	0.143	25	0.16	25	0.307	4	0.18	0.171	N	0.45	SignalP-noTM
maker-scaffold_1-snap-gene-0.1307-mRNA-1	0.111	46	0.111	46	0.123	30	0.104	0.107	N	0.45	SignalP-noTM
augustus_masked-scaffold_1-processed-gene-0.1668-mRNA-1	0.124	44	0.109	44	0.112	61	0.097	0.103	N	0.45	SignalP-noTM
augustus_masked-scaffold_1-processed-gene-0.1588-mRNA-1	0.205	30	0.308	30	0.692	26	0.349	0.324	N	0.5	SignalP-TM
maker-scaffold_1-augustus-gene-0.936-mRNA-1	0.109	26	0.136	11	0.263	2	0.177	0.159	N	0.45	SignalP-noTM
maker-scaffold_1-augustus-gene-0.922-mRNA-1	0.12	54	0.142	11	0.321	40	0.189	0.167	N	0.45	SignalP-noTM
maker-scaffold_1-augustus-gene-0.821-mRNA-1	0.111	57	0.111	41	0.122	24	0.098	0.104	N	0.45	SignalP-noTM
augustus_masked-scaffold_1-processed-gene-0.1538-mRNA-1	0.161	25	0.138	25	0.145	33	0.118	0.127	N	0.45	SignalP-noTM
augustus_masked-scaffold_1-processed-gene-0.1849-mRNA-1	0.108	24	0.133	12	0.201	1	0.133	0.133	N	0.45	SignalP-noTM
maker-scaffold_1-augustus-gene-0.900-mRNA-1	0.123	65	0.127	65	0.182	62	0.102	0.117	N	0.5	SignalP-TM
snap_masked-scaffold_1-processed-gene-0.60-mRNA-1	0.285	29	0.195	29	0.18	6	0.14	0.165	N	0.45	SignalP-noTM
maker-scaffold_1-augustus-gene-0.947-mRNA-1	0.11	48	0.107	48	0.121	28	0.098	0.102	N	0.45	SignalP-noTM
maker-scaffold_1-augustus-gene-0.888-mRNA-1	0.111	66	0.107	66	0.115	56	0.1	0.103	N	0.45	SignalP-noTM
maker-scaffold_1-augustus-gene-0.926-mRNA-1	0.109	39	0.116	12	0.161	43	0.102	0.108	N	0.45	SignalP-noTM
snap_masked-scaffold_1-processed-gene-0.79-mRNA-1	0.355	21	0.25	21	0.284	19	0.171	0.207	N	0.45	SignalP-noTM
augustus_masked-scaffold_1-processed-gene-0.1687-mRNA-1	0.128	38	0.165	12	0.289	1	0.207	0.188	N	0.45	SignalP-noTM
augustus_masked-scaffold_1-processed-gene-0.1688-mRNA-1	0.124	35	0.111	41	0.115	41	0.098	0.104	N	0.45	SignalP-noTM
maker-scaffold_1-augustus-gene-0.796-mRNA-1	0.116	68	0.112	44	0.13	34	0.107	0.109	N	0.45	SignalP-noTM
maker-scaffold_1-augustus-gene-0.865-mRNA-1	0.155	19	0.131	19	0.136	4	0.107	0.118	N	0.45	SignalP-noTM
snap_masked-scaffold_1-processed-gene-0.291-mRNA-1	0.11	51	0.112	51	0.126	30	0.103	0.107	N	0.45	SignalP-noTM
augustus_masked-scaffold_1-processed-gene-0.1541-mRNA-1	0.162	17	0.162	17	0.191	3	0.158	0.16	N	0.45	SignalP-noTM
maker-scaffold_1-augustus-gene-0.930-mRNA-1	0.117	31	0.109	38	0.123	30	0.099	0.104	N	0.45	SignalP-noTM
augustus_masked-scaffold_1-processed-gene-0.1701-mRNA-1	0.11	21	0.107	17	0.145	3	0.104	0.105	N	0.45	SignalP-noTM
maker-scaffold_1-augustus-gene-0.878-mRNA-1	0.127	18	0.116	45	0.128	17	0.101	0.108	N	0.45	SignalP-noTM
maker-scaffold_1-augustus-gene-0.942-mRNA-1	0.11	28	0.108	44	0.14	27	0.103	0.105	N	0.45	SignalP-noTM
maker-scaffold_1-snap-gene-0.1198-mRNA-1	0.143	42	0.116	42	0.131	41	0.093	0.103	N	0.45	SignalP-noTM
maker-scaffold_1-snap-gene-0.1192-mRNA-1	0.109	42	0.103	42	0.112	32	0.094	0.098	N	0.45	SignalP-noTM
maker-scaffold_1-augustus-gene-0.916-mRNA-1	0.123	33	0.124	13	0.169	50	0.134	0.13	N	0.45	SignalP-noTM
maker-scaffold_1-augustus-gene-0.877-mRNA-1	0.185	21	0.169	21	0.222	1	0.148	0.158	N	0.45	SignalP-noTM
maker-scaffold_1-augustus-gene-0.880-mRNA-1	0.107	33	0.11	62	0.141	52	0.102	0.107	N	0.5	SignalP-TM
maker-scaffold_1-augustus-gene-0.901-mRNA-1	0.176	26	0.189	20	0.442	5	0.249	0.213	N	0.5	SignalP-TM
maker-scaffold_1-snap-gene-0.1190-mRNA-1	0.173	14	0.291	14	0.762	13	0.483	0.395	N	0.45	SignalP-noTM
augustus_masked-scaffold_1-processed-gene-0.1534-mRNA-1	0.13	24	0.114	42	0.124	36	0.104	0.109	N	0.45	SignalP-noTM
augustus_masked-scaffold_1-processed-gene-0.1737-mRNA-1	0.133	26	0.11	26	0.113	57	0.09	0.099	N	0.45	SignalP-noTM
maker-scaffold_1-augustus-gene-0.803-mRNA-1	0.111	19	0.129	12	0.215	4	0.155	0.143	N	0.45	SignalP-noTM
maker-scaffold_1-augustus-gene-0.875-mRNA-1	0.113	26	0.107	63	0.129	44	0.102	0.104	N	0.45	SignalP-noTM
augustus_masked-scaffold_1-processed-gene-0.1821-mRNA-1	0.113	39	0.107	23	0.123	17	0.106	0.106	N	0.45	SignalP-noTM
snap_masked-scaffold_1-processed-gene-0.357-mRNA-1	0.172	23	0.172	23	0.274	4	0.172	0.172	N	0.45	SignalP-noTM
maker-scaffold_1-snap-gene-0.1195-mRNA-1	0.108	46	0.12	12	0.151	3	0.134	0.128	N	0.45	SignalP-noTM
augustus_masked-scaffold_1-processed-gene-0.1714-mRNA-1	0.166	29	0.18	29	0.528	27	0.191	0.186	N	0.45	SignalP-noTM
snap_masked-scaffold_1-processed-gene-0.38-mRNA-1	0.132	39	0.116	39	0.138	13	0.108	0.112	N	0.45	SignalP-noTM
maker-scaffold_1-augustus-gene-0.943-mRNA-1	0.449	20	0.605	20	0.898	10	0.813	0.717	Y	0.45	SignalP-noTM
augustus_masked-scaffold_1-processed-gene-0.1686-mRNA-1	0.121	47	0.111	47	0.111	35	0.098	0.104	N	0.45	SignalP-noTM
snap_masked-scaffold_1-processed-gene-0.336-mRNA-1	0.142	32	0.149	32	0.242	30	0.155	0.152	N	0.45	SignalP-noTM
maker-scaffold_1-augustus-gene-0.883-mRNA-1	0.11	48	0.117	63	0.32	49	0.106	0.111	N	0.45	SignalP-noTM
maker-scaffold_1-snap-gene-0.1292-mRNA-1	0.109	43	0.102	12	0.116	2	0.099	0.1	N	0.45	SignalP-noTM
snap_masked-scaffold_1-processed-gene-0.199-mRNA-1	0.123	39	0.129	66	0.19	56	0.115	0.124	N	0.5	SignalP-TM
augustus_masked-scaffold_1-processed-gene-0.1819-mRNA-1	0.109	54	0.11	54	0.156	39	0.107	0.108	N	0.45	SignalP-noTM
augustus_masked-scaffold_1-processed-gene-0.1556-mRNA-1	0.114	36	0.111	11	0.142	44	0.105	0.108	N	0.45	SignalP-noTM
augustus_masked-scaffold_1-processed-gene-0.1669-mRNA-1	0.114	26	0.117	26	0.156	26	0.121	0.119	N	0.45	SignalP-noTM
snap_masked-scaffold_1-processed-gene-0.323-mRNA-1	0.15	58	0.141	31	0.213	8	0.143	0.142	N	0.5	SignalP-TM
augustus_masked-scaffold_1-processed-gene-0.1728-mRNA-1	0.108	61	0.107	70	0.118	47	0.099	0.103	N	0.45	SignalP-noTM
maker-scaffold_1-augustus-gene-0.811-mRNA-1	0.183	21	0.151	21	0.27	2	0.118	0.133	N	0.45	SignalP-noTM
maker-scaffold_1-augustus-gene-0.866-mRNA-1	0.129	57	0.122	57	0.128	46	0.108	0.114	N	0.45	SignalP-noTM
augustus_masked-scaffold_1-processed-gene-0.1606-mRNA-1	0.109	27	0.106	27	0.116	35	0.103	0.104	N	0.45	SignalP-noTM
maker-scaffold_1-snap-gene-0.1185-mRNA-1	0.271	17	0.202	17	0.191	22	0.155	0.177	N	0.45	SignalP-noTM
maker-scaffold_1-augustus-gene-0.813-mRNA-1	0.115	32	0.127	25	0.217	28	0.144	0.136	N	0.45	SignalP-noTM
augustus_masked-scaffold_1-processed-gene-0.1778-mRNA-1	0.11	38	0.11	12	0.144	2	0.119	0.115	N	0.45	SignalP-noTM
maker-scaffold_1-snap-gene-0.1241-mRNA-1	0.11	59	0.118	11	0.153	1	0.109	0.113	N	0.45	SignalP-noTM
snap_masked-scaffold_1-processed-gene-0.85-mRNA-1	0.378	21	0.56	21	0.916	16	0.829	0.705	Y	0.45	SignalP-noTM
snap_masked-scaffold_1-processed-gene-0.113-mRNA-1	0.192	39	0.22	17	0.505	8	0.394	0.289	N	0.5	SignalP-TM
augustus_masked-scaffold_1-processed-gene-0.1521-mRNA-1	0.111	67	0.139	11	0.207	1	0.134	0.136	N	0.45	SignalP-noTM
maker-scaffold_1-augustus-gene-0.846-mRNA-1	0.224	21	0.2	21	0.412	47	0.173	0.185	N	0.45	SignalP-noTM
augustus_masked-scaffold_1-processed-gene-0.1779-mRNA-1	0.127	58	0.147	32	0.287	26	0.156	0.15	N	0.5	SignalP-TM
augustus_masked-scaffold_1-processed-gene-0.1622-mRNA-1	0.113	23	0.134	11	0.191	1	0.143	0.139	N	0.45	SignalP-noTM
maker-scaffold_1-augustus-gene-0.953-mRNA-1	0.538	19	0.667	19	0.889	16	0.824	0.752	Y	0.45	SignalP-noTM
maker-scaffold_1-snap-gene-0.1217-mRNA-1	0.153	45	0.128	45	0.158	25	0.111	0.119	N	0.45	SignalP-noTM
snap_masked-scaffold_1-processed-gene-0.22-mRNA-1	0.15	24	0.155	24	0.257	3	0.163	0.159	N	0.45	SignalP-noTM
augustus_masked-scaffold_1-processed-gene-0.1813-mRNA-1	0.122	34	0.138	12	0.219	4	0.157	0.149	N	0.45	SignalP-noTM
augustus_masked-scaffold_1-processed-gene-0.1547-mRNA-1	0.198	42	0.289	20	0.596	5	0.484	0.394	N	0.45	SignalP-noTM
maker-scaffold_1-augustus-gene-0.933-mRNA-1	0.109	32	0.102	56	0.112	55	0.093	0.097	N	0.45	SignalP-noTM
maker-scaffold_1-augustus-gene-0.937-mRNA-1	0.111	23	0.113	23	0.14	21	0.115	0.114	N	0.45	SignalP-noTM
augustus_masked-scaffold_1-processed-gene-0.1692-mRNA-1	0.314	27	0.458	27	0.793	18	0.664	0.57	Y	0.45	SignalP-noTM
maker-scaffold_1-augustus-gene-0.822-mRNA-1	0.115	20	0.108	43	0.126	24	0.101	0.104	N	0.45	SignalP-noTM
maker-scaffold_1-augustus-gene-0.929-mRNA-1	0.137	26	0.128	26	0.161	1	0.124	0.126	N	0.45	SignalP-noTM
augustus_masked-scaffold_1-processed-gene-0.1798-mRNA-1	0.111	55	0.109	12	0.148	5	0.121	0.115	N	0.45	SignalP-noTM
augustus_masked-scaffold_1-processed-gene-0.1690-mRNA-1	0.12	35	0.111	12	0.122	42	0.114	0.113	N	0.45	SignalP-noTM
maker-scaffold_1-snap-gene-0.1319-mRNA-1	0.17	28	0.172	28	0.23	24	0.16	0.167	N	0.5	SignalP-TM
augustus_masked-scaffold_1-processed-gene-0.1644-mRNA-1	0.114	33	0.113	12	0.159	2	0.118	0.116	N	0.45	SignalP-noTM
augustus_masked-scaffold_1-processed-gene-0.1783-mRNA-1	0.111	25	0.116	41	0.13	24	0.115	0.115	N	0.45	SignalP-noTM
snap_masked-scaffold_1-processed-gene-0.292-mRNA-1	0.109	51	0.103	51	0.123	3	0.097	0.1	N	0.45	SignalP-noTM
maker-scaffold_1-snap-gene-0.1152-mRNA-1	0.153	22	0.136	22	0.197	12	0.116	0.128	N	0.5	SignalP-TM
snap_masked-scaffold_1-processed-gene-0.259-mRNA-1	0.107	52	0.104	67	0.108	50	0.098	0.1	N	0.45	SignalP-noTM
snap_masked-scaffold_1-processed-gene-0.208-mRNA-1	0.109	62	0.105	62	0.109	22	0.096	0.101	N	0.45	SignalP-noTM
augustus_masked-scaffold_1-processed-gene-0.1799-mRNA-1	0.108	54	0.105	48	0.123	12	0.098	0.101	N	0.45	SignalP-noTM
maker-scaffold_1-augustus-gene-0.856-mRNA-1	0.651	20	0.648	20	0.763	6	0.645	0.647	Y	0.45	SignalP-noTM
maker-scaffold_1-augustus-gene-0.876-mRNA-1	0.115	32	0.119	13	0.154	5	0.13	0.125	N	0.45	SignalP-noTM
augustus_masked-scaffold_1-processed-gene-0.1684-mRNA-1	0.112	20	0.152	20	0.281	12	0.203	0.179	N	0.45	SignalP-noTM
augustus_masked-scaffold_1-processed-gene-0.1519-mRNA-1	0.124	22	0.12	22	0.148	12	0.115	0.117	N	0.45	SignalP-noTM
maker-scaffold_1-snap-gene-0.1291-mRNA-1	0.117	21	0.113	21	0.127	2	0.109	0.111	N	0.45	SignalP-noTM
augustus_masked-scaffold_1-processed-gene-0.1770-mRNA-1	0.11	47	0.12	12	0.162	1	0.115	0.117	N	0.45	SignalP-noTM
maker-scaffold_1-augustus-gene-0.840-mRNA-1	0.113	61	0.11	61	0.126	48	0.104	0.107	N	0.45	SignalP-noTM
augustus_masked-scaffold_1-processed-gene-0.1546-mRNA-1	0.197	27	0.152	27	0.207	1	0.128	0.139	N	0.45	SignalP-noTM
maker-scaffold_1-snap-gene-0.1250-mRNA-1	0.163	28	0.171	12	0.336	1	0.264	0.208	N	0.5	SignalP-TM
maker-scaffold_1-snap-gene-0.1181-mRNA-1	0.108	61	0.11	27	0.136	8	0.114	0.112	N	0.45	SignalP-noTM
augustus_masked-scaffold_1-processed-gene-0.1574-mRNA-1	0.126	21	0.181	21	0.467	24	0.259	0.223	N	0.45	SignalP-noTM
augustus_masked-scaffold_1-processed-gene-0.1710-mRNA-1	0.111	23	0.107	23	0.119	19	0.102	0.104	N	0.45	SignalP-noTM
maker-scaffold_1-augustus-gene-0.906-mRNA-1	0.282	19	0.484	19	0.9	12	0.839	0.676	Y	0.45	SignalP-noTM
augustus_masked-scaffold_1-processed-gene-0.1520-mRNA-1	0.146	14	0.122	14	0.117	21	0.103	0.112	N	0.45	SignalP-noTM
maker-scaffold_1-augustus-gene-0.820-mRNA-1	0.207	33	0.212	33	0.283	26	0.195	0.205	N	0.5	SignalP-TM
maker-scaffold_1-snap-gene-0.1280-mRNA-1	0.115	33	0.109	55	0.142	32	0.103	0.106	N	0.45	SignalP-noTM
maker-scaffold_1-snap-gene-0.1194-mRNA-1	0.11	45	0.137	11	0.225	1	0.126	0.131	N	0.45	SignalP-noTM
maker-scaffold_1-snap-gene-0.1238-mRNA-1	0.11	48	0.105	48	0.111	1	0.096	0.101	N	0.45	SignalP-noTM
maker-scaffold_1-snap-gene-0.1244-mRNA-1	0.108	24	0.111	11	0.163	3	0.12	0.116	N	0.45	SignalP-noTM
maker-scaffold_1-snap-gene-0.1153-mRNA-1	0.202	39	0.161	39	0.205	37	0.117	0.138	N	0.45	SignalP-noTM
augustus_masked-scaffold_1-processed-gene-0.1575-mRNA-1	0.113	45	0.11	45	0.139	2	0.106	0.108	N	0.45	SignalP-noTM
augustus_masked-scaffold_1-processed-gene-0.1590-mRNA-1	0.112	27	0.11	51	0.135	32	0.103	0.106	N	0.45	SignalP-noTM
snap_masked-scaffold_1-processed-gene-0.138-mRNA-1	0.21	26	0.215	26	0.336	17	0.238	0.224	N	0.5	SignalP-TM
maker-scaffold_1-snap-gene-0.1318-mRNA-1	0.17	29	0.124	29	0.121	34	0.091	0.106	N	0.45	SignalP-noTM
maker-scaffold_1-snap-gene-0.1288-mRNA-1	0.193	40	0.202	40	0.358	31	0.17	0.189	N	0.5	SignalP-TM
maker-scaffold_1-augustus-gene-0.851-mRNA-1	0.114	24	0.116	14	0.134	11	0.117	0.117	N	0.45	SignalP-noTM
maker-scaffold_1-augustus-gene-0.812-mRNA-1	0.108	26	0.106	67	0.12	24	0.099	0.102	N	0.45	SignalP-noTM
augustus_masked-scaffold_1-processed-gene-0.1847-mRNA-1	0.416	36	0.409	36	0.62	18	0.419	0.413	N	0.5	SignalP-TM
maker-scaffold_1-augustus-gene-0.847-mRNA-1	0.13	38	0.116	38	0.178	9	0.11	0.113	N	0.45	SignalP-noTM
augustus_masked-scaffold_1-processed-gene-0.1752-mRNA-1	0.112	60	0.106	60	0.113	48	0.099	0.102	N	0.45	SignalP-noTM
augustus_masked-scaffold_1-processed-gene-0.1707-mRNA-1	0.134	43	0.176	20	0.371	12	0.22	0.193	N	0.5	SignalP-TM
augustus_masked-scaffold_1-processed-gene-0.1666-mRNA-1	0.123	20	0.114	20	0.127	46	0.107	0.11	N	0.45	SignalP-noTM
maker-scaffold_1-snap-gene-0.1151-mRNA-1	0.113	59	0.105	59	0.121	6	0.098	0.101	N	0.45	SignalP-noTM
augustus_masked-scaffold_1-processed-gene-0.1750-mRNA-1	0.179	42	0.135	42	0.13	41	0.102	0.117	N	0.45	SignalP-noTM
maker-scaffold_1-augustus-gene-0.905-mRNA-1	0.182	28	0.134	28	0.201	48	0.106	0.119	N	0.45	SignalP-noTM
augustus_masked-scaffold_1-processed-gene-0.1642-mRNA-1	0.394	20	0.616	20	0.988	17	0.967	0.805	Y	0.45	SignalP-noTM
augustus_masked-scaffold_1-processed-gene-0.1744-mRNA-1	0.108	54	0.108	11	0.117	1	0.101	0.104	N	0.45	SignalP-noTM
maker-scaffold_1-snap-gene-0.1179-mRNA-1	0.12	21	0.131	16	0.192	2	0.14	0.136	N	0.45	SignalP-noTM
maker-scaffold_1-augustus-gene-0.924-mRNA-1	0.108	18	0.114	12	0.141	3	0.118	0.116	N	0.45	SignalP-noTM
augustus_masked-scaffold_1-processed-gene-0.1760-mRNA-1	0.127	54	0.131	21	0.172	9	0.136	0.134	N	0.45	SignalP-noTM
maker-scaffold_1-snap-gene-0.1247-mRNA-1	0.193	17	0.163	17	0.25	13	0.149	0.155	N	0.45	SignalP-noTM
maker-scaffold_1-augustus-gene-0.925-mRNA-1	0.117	50	0.117	50	0.158	43	0.104	0.11	N	0.45	SignalP-noTM
augustus_masked-scaffold_1-processed-gene-0.1630-mRNA-1	0.131	44	0.123	44	0.212	42	0.109	0.115	N	0.45	SignalP-noTM
snap_masked-scaffold_1-processed-gene-0.205-mRNA-1	0.132	24	0.168	21	0.267	20	0.22	0.196	N	0.45	SignalP-noTM
augustus_masked-scaffold_1-processed-gene-0.1838-mRNA-1	0.129	30	0.121	13	0.156	2	0.125	0.123	N	0.45	SignalP-noTM
augustus_masked-scaffold_1-processed-gene-0.1561-mRNA-1	0.154	18	0.134	18	0.136	12	0.115	0.124	N	0.45	SignalP-noTM
maker-scaffold_1-augustus-gene-0.830-mRNA-1	0.112	31	0.107	31	0.114	26	0.101	0.104	N	0.45	SignalP-noTM
augustus_masked-scaffold_1-processed-gene-0.1614-mRNA-1	0.112	69	0.117	12	0.15	1	0.113	0.115	N	0.45	SignalP-noTM
maker-scaffold_1-snap-gene-0.1276-mRNA-1	0.181	26	0.322	26	0.656	19	0.529	0.405	N	0.5	SignalP-TM
augustus_masked-scaffold_1-processed-gene-0.1589-mRNA-1	0.111	28	0.15	11	0.249	1	0.184	0.169	N	0.45	SignalP-noTM
snap_masked-scaffold_1-processed-gene-0.290-mRNA-1	0.269	22	0.219	22	0.242	21	0.175	0.195	N	0.45	SignalP-noTM
maker-scaffold_1-snap-gene-0.1215-mRNA-1	0.165	21	0.366	21	0.936	1	0.803	0.602	Y	0.45	SignalP-noTM
snap_masked-scaffold_1-processed-gene-0.51-mRNA-1	0.112	70	0.113	35	0.127	15	0.112	0.113	N	0.45	SignalP-noTM
augustus_masked-scaffold_1-processed-gene-0.1766-mRNA-1	0.148	39	0.126	39	0.136	13	0.109	0.116	N	0.45	SignalP-noTM
augustus_masked-scaffold_1-processed-gene-0.1855-mRNA-1	0.112	30	0.107	52	0.121	44	0.102	0.104	N	0.45	SignalP-noTM
augustus_masked-scaffold_1-processed-gene-0.1560-mRNA-1	0.11	69	0.11	40	0.126	33	0.102	0.105	N	0.45	SignalP-noTM
augustus_masked-scaffold_1-processed-gene-0.1578-mRNA-1	0.11	70	0.105	70	0.118	2	0.097	0.1	N	0.45	SignalP-noTM
snap_masked-scaffold_1-processed-gene-0.10-mRNA-1	0.139	19	0.15	19	0.221	1	0.149	0.15	N	0.45	SignalP-noTM
augustus_masked-scaffold_1-processed-gene-0.1823-mRNA-1	0.126	17	0.116	17	0.121	11	0.106	0.111	N	0.45	SignalP-noTM
maker-scaffold_1-snap-gene-0.1201-mRNA-1	0.108	23	0.11	42	0.131	26	0.108	0.109	N	0.45	SignalP-noTM
snap_masked-scaffold_1-processed-gene-0.110-mRNA-1	0.119	30	0.125	11	0.173	4	0.137	0.131	N	0.45	SignalP-noTM
augustus_masked-scaffold_1-processed-gene-0.1796-mRNA-1	0.119	52	0.16	12	0.312	3	0.241	0.192	N	0.5	SignalP-TM
maker-scaffold_1-augustus-gene-0.949-mRNA-1	0.179	23	0.185	11	0.386	2	0.309	0.234	N	0.5	SignalP-TM
augustus_masked-scaffold_1-processed-gene-0.1564-mRNA-1	0.109	56	0.11	11	0.128	35	0.108	0.109	N	0.45	SignalP-noTM
maker-scaffold_1-augustus-gene-0.920-mRNA-1	0.134	22	0.145	22	0.242	3	0.156	0.151	N	0.45	SignalP-noTM
augustus_masked-scaffold_1-processed-gene-0.1636-mRNA-1	0.109	39	0.105	63	0.125	41	0.099	0.102	N	0.45	SignalP-noTM
maker-scaffold_1-augustus-gene-0.824-mRNA-1	0.731	31	0.706	31	0.797	11	0.686	0.695	Y	0.45	SignalP-noTM
augustus_masked-scaffold_1-processed-gene-0.1848-mRNA-1	0.108	12	0.104	40	0.121	2	0.096	0.1	N	0.45	SignalP-noTM
augustus_masked-scaffold_1-processed-gene-0.1552-mRNA-1	0.111	19	0.113	19	0.128	7	0.117	0.115	N	0.45	SignalP-noTM
augustus_masked-scaffold_1-processed-gene-0.1563-mRNA-1	0.137	51	0.119	51	0.127	50	0.1	0.109	N	0.45	SignalP-noTM
maker-scaffold_1-augustus-gene-0.951-mRNA-1	0.113	24	0.111	24	0.135	20	0.11	0.111	N	0.45	SignalP-noTM
augustus_masked-scaffold_1-processed-gene-0.1843-mRNA-1	0.138	19	0.119	51	0.205	48	0.11	0.114	N	0.45	SignalP-noTM
augustus_masked-scaffold_1-processed-gene-0.1559-mRNA-1	0.343	22	0.347	22	0.538	4	0.348	0.347	N	0.45	SignalP-noTM
augustus_masked-scaffold_1-processed-gene-0.1525-mRNA-1	0.138	24	0.183	11	0.364	1	0.286	0.239	N	0.45	SignalP-noTM
maker-scaffold_1-snap-gene-0.1180-mRNA-1	0.108	68	0.11	41	0.121	29	0.101	0.105	N	0.45	SignalP-noTM
augustus_masked-scaffold_1-processed-gene-0.1528-mRNA-1	0.111	37	0.107	63	0.145	50	0.101	0.103	N	0.45	SignalP-noTM
augustus_masked-scaffold_1-processed-gene-0.1543-mRNA-1	0.109	53	0.105	69	0.11	68	0.096	0.1	N	0.45	SignalP-noTM
snap_masked-scaffold_1-processed-gene-0.267-mRNA-1	0.124	40	0.116	40	0.143	13	0.109	0.112	N	0.45	SignalP-noTM
augustus_masked-scaffold_1-processed-gene-0.1643-mRNA-1	0.146	18	0.17	18	0.286	14	0.202	0.183	N	0.5	SignalP-TM
maker-scaffold_1-augustus-gene-0.1017-mRNA-1	0.111	61	0.106	31	0.122	53	0.103	0.104	N	0.45	SignalP-noTM
augustus_masked-scaffold_1-processed-gene-0.1974-mRNA-1	0.14	23	0.124	23	0.179	22	0.111	0.117	N	0.45	SignalP-noTM
augustus_masked-scaffold_1-processed-gene-0.2060-mRNA-1	0.109	66	0.11	11	0.133	1	0.111	0.111	N	0.45	SignalP-noTM
augustus_masked-scaffold_1-processed-gene-0.2150-mRNA-1	0.245	17	0.317	17	0.516	16	0.411	0.368	N	0.45	SignalP-noTM
augustus_masked-scaffold_1-processed-gene-0.2164-mRNA-1	0.225	22	0.254	22	0.396	1	0.282	0.269	N	0.45	SignalP-noTM
augustus_masked-scaffold_1-processed-gene-0.2113-mRNA-1	0.11	59	0.106	69	0.111	67	0.098	0.101	N	0.45	SignalP-noTM
augustus_masked-scaffold_1-processed-gene-0.2207-mRNA-1	0.109	41	0.107	62	0.118	44	0.101	0.104	N	0.45	SignalP-noTM
maker-scaffold_1-augustus-gene-0.1063-mRNA-1	0.108	12	0.102	57	0.118	2	0.095	0.098	N	0.45	SignalP-noTM
augustus_masked-scaffold_1-processed-gene-0.2188-mRNA-1	0.132	37	0.118	37	0.149	3	0.113	0.115	N	0.45	SignalP-noTM
augustus_masked-scaffold_1-processed-gene-0.1990-mRNA-1	0.109	47	0.106	12	0.117	1	0.098	0.102	N	0.45	SignalP-noTM
maker-scaffold_1-augustus-gene-0.1121-mRNA-1	0.341	43	0.298	43	0.476	21	0.217	0.255	N	0.45	SignalP-noTM
augustus_masked-scaffold_1-processed-gene-0.2072-mRNA-1	0.627	17	0.701	17	0.871	6	0.768	0.737	Y	0.45	SignalP-noTM
maker-scaffold_1-augustus-gene-0.1071-mRNA-1	0.133	55	0.115	55	0.129	11	0.101	0.108	N	0.45	SignalP-noTM
maker-scaffold_1-augustus-gene-0.965-mRNA-1	0.109	60	0.111	36	0.128	23	0.103	0.106	N	0.45	SignalP-noTM
maker-scaffold_1-augustus-gene-0.1049-mRNA-1	0.13	22	0.128	22	0.152	1	0.125	0.127	N	0.45	SignalP-noTM
augustus_masked-scaffold_1-processed-gene-0.1912-mRNA-1	0.113	44	0.115	44	0.169	39	0.106	0.11	N	0.45	SignalP-noTM
augustus_masked-scaffold_1-processed-gene-0.1909-mRNA-1	0.218	39	0.181	39	0.221	7	0.158	0.168	N	0.45	SignalP-noTM
maker-scaffold_1-snap-gene-0.1321-mRNA-1	0.186	41	0.226	11	0.614	1	0.314	0.274	N	0.45	SignalP-noTM
augustus_masked-scaffold_1-processed-gene-0.1920-mRNA-1	0.11	65	0.107	65	0.114	28	0.097	0.102	N	0.45	SignalP-noTM
augustus_masked-scaffold_1-processed-gene-0.1910-mRNA-1	0.159	36	0.128	36	0.132	49	0.105	0.116	N	0.45	SignalP-noTM
maker-scaffold_1-augustus-gene-0.1095-mRNA-1	0.11	26	0.109	12	0.142	3	0.107	0.108	N	0.45	SignalP-noTM
maker-scaffold_1-augustus-gene-0.1108-mRNA-1	0.114	35	0.106	52	0.121	38	0.095	0.1	N	0.45	SignalP-noTM
snap_masked-scaffold_1-processed-gene-0.504-mRNA-1	0.119	41	0.109	12	0.134	1	0.101	0.105	N	0.45	SignalP-noTM
maker-scaffold_1-augustus-gene-0.1044-mRNA-1	0.112	56	0.115	46	0.165	29	0.109	0.112	N	0.45	SignalP-noTM
maker-scaffold_1-augustus-gene-0.1021-mRNA-1	0.126	32	0.112	32	0.129	9	0.104	0.108	N	0.45	SignalP-noTM
maker-scaffold_1-augustus-gene-0.988-mRNA-1	0.126	34	0.128	20	0.158	17	0.142	0.136	N	0.45	SignalP-noTM
augustus_masked-scaffold_1-processed-gene-0.2034-mRNA-1	0.199	19	0.303	19	0.647	15	0.491	0.404	N	0.45	SignalP-noTM
maker-scaffold_1-augustus-gene-0.1043-mRNA-1	0.111	30	0.132	12	0.287	4	0.168	0.152	N	0.45	SignalP-noTM
augustus_masked-scaffold_1-processed-gene-0.1908-mRNA-1	0.109	62	0.105	69	0.109	57	0.1	0.103	N	0.45	SignalP-noTM
maker-scaffold_1-augustus-gene-0.1068-mRNA-1	0.11	21	0.107	12	0.119	2	0.106	0.107	N	0.45	SignalP-noTM
augustus_masked-scaffold_1-processed-gene-0.2110-mRNA-1	0.311	19	0.519	19	0.901	10	0.866	0.707	Y	0.45	SignalP-noTM
augustus_masked-scaffold_1-processed-gene-0.2147-mRNA-1	0.493	23	0.646	23	0.914	3	0.847	0.755	Y	0.45	SignalP-noTM
maker-scaffold_1-augustus-gene-0.1085-mRNA-1	0.228	29	0.165	11	0.329	1	0.169	0.167	N	0.45	SignalP-noTM
augustus_masked-scaffold_1-processed-gene-0.2139-mRNA-1	0.109	50	0.115	12	0.171	6	0.127	0.121	N	0.45	SignalP-noTM
maker-scaffold_1-augustus-gene-0.1054-mRNA-1	0.111	46	0.106	41	0.127	39	0.102	0.104	N	0.45	SignalP-noTM
augustus_masked-scaffold_1-processed-gene-0.2026-mRNA-1	0.109	55	0.106	21	0.118	48	0.102	0.104	N	0.45	SignalP-noTM
maker-scaffold_1-augustus-gene-0.1080-mRNA-1	0.113	34	0.108	47	0.16	28	0.104	0.106	N	0.45	SignalP-noTM
maker-scaffold_1-augustus-gene-0.1019-mRNA-1	0.151	30	0.133	30	0.16	10	0.118	0.125	N	0.45	SignalP-noTM
maker-scaffold_1-augustus-gene-0.1078-mRNA-1	0.109	34	0.103	34	0.115	30	0.098	0.101	N	0.45	SignalP-noTM
augustus_masked-scaffold_1-processed-gene-0.2155-mRNA-1	0.197	22	0.206	22	0.31	7	0.214	0.21	N	0.45	SignalP-noTM
augustus_masked-scaffold_1-processed-gene-0.2018-mRNA-1	0.267	35	0.175	35	0.236	34	0.108	0.139	N	0.45	SignalP-noTM
snap_masked-scaffold_1-processed-gene-0.385-mRNA-1	0.109	41	0.113	20	0.16	15	0.121	0.117	N	0.45	SignalP-noTM
maker-scaffold_1-snap-gene-0.1419-mRNA-1	0.107	41	0.104	41	0.106	3	0.097	0.1	N	0.45	SignalP-noTM
maker-scaffold_1-augustus-gene-0.961-mRNA-1	0.109	16	0.104	16	0.111	29	0.095	0.099	N	0.45	SignalP-noTM
maker-scaffold_1-augustus-gene-0.1066-mRNA-1	0.214	20	0.146	20	0.109	53	0.099	0.12	N	0.45	SignalP-noTM
maker-scaffold_1-augustus-gene-0.995-mRNA-1	0.109	63	0.107	24	0.13	3	0.108	0.107	N	0.45	SignalP-noTM
maker-scaffold_1-augustus-gene-0.1126-mRNA-1	0.135	14	0.233	14	0.519	7	0.419	0.333	N	0.45	SignalP-noTM
snap_masked-scaffold_1-processed-gene-0.692-mRNA-1	0.112	51	0.106	51	0.109	47	0.098	0.101	N	0.45	SignalP-noTM
maker-scaffold_1-augustus-gene-0.1060-mRNA-1	0.124	31	0.122	12	0.184	3	0.14	0.132	N	0.45	SignalP-noTM
augustus_masked-scaffold_1-processed-gene-0.1873-mRNA-1	0.156	21	0.205	21	0.331	18	0.248	0.222	N	0.5	SignalP-TM
augustus_masked-scaffold_1-processed-gene-0.2109-mRNA-1	0.137	17	0.128	17	0.142	16	0.118	0.123	N	0.45	SignalP-noTM
maker-scaffold_1-augustus-gene-0.1072-mRNA-1	0.118	38	0.11	38	0.124	32	0.098	0.103	N	0.45	SignalP-noTM
augustus_masked-scaffold_1-processed-gene-0.2028-mRNA-1	0.109	24	0.119	11	0.152	1	0.103	0.11	N	0.45	SignalP-noTM
maker-scaffold_1-augustus-gene-0.1127-mRNA-1	0.137	28	0.126	11	0.184	2	0.145	0.136	N	0.45	SignalP-noTM
maker-scaffold_1-snap-gene-0.1377-mRNA-1	0.109	58	0.11	12	0.14	12	0.117	0.114	N	0.45	SignalP-noTM
snap_masked-scaffold_1-processed-gene-0.781-mRNA-1	0.141	42	0.14	42	0.231	53	0.109	0.127	N	0.5	SignalP-TM
maker-scaffold_1-augustus-gene-0.1128-mRNA-1	0.112	70	0.108	11	0.115	5	0.104	0.106	N	0.45	SignalP-noTM
maker-scaffold_1-augustus-gene-0.985-mRNA-1	0.135	29	0.146	22	0.234	5	0.169	0.159	N	0.45	SignalP-noTM
maker-scaffold_1-augustus-gene-0.1132-mRNA-1	0.208	24	0.147	24	0.137	28	0.104	0.124	N	0.45	SignalP-noTM
maker-scaffold_1-augustus-gene-0.986-mRNA-1	0.256	27	0.207	27	0.257	8	0.17	0.187	N	0.45	SignalP-noTM
maker-scaffold_1-augustus-gene-0.1038-mRNA-1	0.17	27	0.255	27	0.59	21	0.4	0.333	N	0.45	SignalP-noTM
augustus_masked-scaffold_1-processed-gene-0.2151-mRNA-1	0.113	29	0.112	47	0.126	36	0.105	0.108	N	0.45	SignalP-noTM
augustus_masked-scaffold_1-processed-gene-0.2107-mRNA-1	0.111	65	0.115	56	0.14	47	0.112	0.114	N	0.45	SignalP-noTM
augustus_masked-scaffold_1-processed-gene-0.2015-mRNA-1	0.145	49	0.161	49	0.234	45	0.14	0.153	N	0.5	SignalP-TM
snap_masked-scaffold_1-processed-gene-0.783-mRNA-1	0.358	22	0.445	22	0.779	7	0.545	0.499	Y	0.45	SignalP-noTM
augustus_masked-scaffold_1-processed-gene-0.1951-mRNA-1	0.851	20	0.857	20	0.935	4	0.861	0.859	Y	0.45	SignalP-noTM
maker-scaffold_1-snap-gene-0.1354-mRNA-1	0.134	38	0.129	20	0.193	12	0.152	0.142	N	0.45	SignalP-noTM
snap_masked-scaffold_1-processed-gene-0.489-mRNA-1	0.122	47	0.129	47	0.197	44	0.122	0.125	N	0.45	SignalP-noTM
maker-scaffold_1-augustus-gene-0.1036-mRNA-1	0.115	50	0.109	16	0.144	13	0.113	0.111	N	0.45	SignalP-noTM
augustus_masked-scaffold_1-processed-gene-0.2078-mRNA-1	0.503	19	0.631	19	0.866	2	0.782	0.712	Y	0.45	SignalP-noTM
augustus_masked-scaffold_1-processed-gene-0.1999-mRNA-1	0.112	30	0.125	11	0.182	40	0.127	0.126	N	0.45	SignalP-noTM
snap_masked-scaffold_1-processed-gene-0.516-mRNA-1	0.109	36	0.107	36	0.117	26	0.101	0.104	N	0.45	SignalP-noTM
augustus_masked-scaffold_1-processed-gene-0.2045-mRNA-1	0.109	39	0.113	70	0.165	50	0.105	0.108	N	0.45	SignalP-noTM
maker-scaffold_1-augustus-gene-0.1067-mRNA-1	0.111	50	0.105	50	0.108	48	0.098	0.101	N	0.45	SignalP-noTM
maker-scaffold_1-augustus-gene-0.1029-mRNA-1	0.129	26	0.134	13	0.215	9	0.173	0.149	N	0.5	SignalP-TM
augustus_masked-scaffold_1-processed-gene-0.1940-mRNA-1	0.11	55	0.112	22	0.181	12	0.115	0.114	N	0.45	SignalP-noTM
maker-scaffold_1-snap-gene-0.1496-mRNA-1	0.242	26	0.206	21	0.225	7	0.188	0.198	N	0.5	SignalP-TM
maker-scaffold_1-snap-gene-0.1375-mRNA-1	0.242	24	0.186	24	0.189	13	0.144	0.164	N	0.45	SignalP-noTM
maker-scaffold_1-snap-gene-0.1418-mRNA-1	0.115	27	0.209	11	0.503	1	0.32	0.269	N	0.45	SignalP-noTM
augustus_masked-scaffold_1-processed-gene-0.1916-mRNA-1	0.109	61	0.106	12	0.112	28	0.103	0.105	N	0.45	SignalP-noTM
augustus_masked-scaffold_1-processed-gene-0.2071-mRNA-1	0.58	25	0.716	25	0.961	15	0.886	0.808	Y	0.45	SignalP-noTM
maker-scaffold_1-snap-gene-0.1364-mRNA-1	0.13	44	0.11	44	0.116	7	0.097	0.103	N	0.45	SignalP-noTM
maker-scaffold_1-augustus-gene-0.1056-mRNA-1	0.129	22	0.119	22	0.162	32	0.11	0.114	N	0.45	SignalP-noTM
maker-scaffold_1-augustus-gene-0.1059-mRNA-1	0.117	48	0.109	55	0.131	47	0.096	0.102	N	0.45	SignalP-noTM
augustus_masked-scaffold_1-processed-gene-0.1893-mRNA-1	0.112	52	0.105	31	0.119	2	0.097	0.101	N	0.45	SignalP-noTM
maker-scaffold_1-snap-gene-0.1340-mRNA-1	0.153	21	0.295	21	0.731	7	0.578	0.448	N	0.45	SignalP-noTM
augustus_masked-scaffold_1-processed-gene-0.2098-mRNA-1	0.248	27	0.353	27	0.691	1	0.525	0.422	N	0.5	SignalP-TM
maker-scaffold_1-augustus-gene-0.1032-mRNA-1	0.129	61	0.141	20	0.228	9	0.169	0.156	N	0.45	SignalP-noTM
maker-scaffold_1-augustus-gene-0.1096-mRNA-1	0.137	20	0.125	20	0.174	4	0.112	0.118	N	0.45	SignalP-noTM
augustus_masked-scaffold_1-processed-gene-0.2036-mRNA-1	0.12	24	0.148	11	0.263	1	0.162	0.156	N	0.45	SignalP-noTM
maker-scaffold_1-augustus-gene-0.993-mRNA-1	0.109	54	0.105	67	0.116	41	0.099	0.102	N	0.45	SignalP-noTM
augustus_masked-scaffold_1-processed-gene-0.2038-mRNA-1	0.114	23	0.116	23	0.194	3	0.117	0.117	N	0.45	SignalP-noTM
maker-scaffold_1-augustus-gene-0.992-mRNA-1	0.143	32	0.125	32	0.214	31	0.116	0.12	N	0.45	SignalP-noTM
augustus_masked-scaffold_1-processed-gene-0.1983-mRNA-1	0.136	24	0.135	24	0.174	17	0.134	0.134	N	0.45	SignalP-noTM
maker-scaffold_1-augustus-gene-0.962-mRNA-1	0.113	60	0.108	39	0.139	20	0.105	0.106	N	0.45	SignalP-noTM
maker-scaffold_1-augustus-gene-0.1104-mRNA-1	0.121	32	0.13	12	0.176	1	0.15	0.141	N	0.45	SignalP-noTM
maker-scaffold_1-snap-gene-0.1350-mRNA-1	0.109	68	0.105	40	0.148	3	0.103	0.104	N	0.45	SignalP-noTM
maker-scaffold_1-augustus-gene-0.1052-mRNA-1	0.147	13	0.261	13	0.543	2	0.418	0.345	N	0.45	SignalP-noTM
augustus_masked-scaffold_1-processed-gene-0.2019-mRNA-1	0.17	19	0.133	19	0.136	18	0.101	0.116	N	0.45	SignalP-noTM
maker-scaffold_1-augustus-gene-0.963-mRNA-1	0.134	30	0.11	30	0.131	52	0.092	0.1	N	0.45	SignalP-noTM
maker-scaffold_1-augustus-gene-0.1137-mRNA-1	0.111	51	0.108	51	0.16	42	0.102	0.105	N	0.45	SignalP-noTM
augustus_masked-scaffold_1-processed-gene-0.1915-mRNA-1	0.12	32	0.114	32	0.162	5	0.112	0.113	N	0.45	SignalP-noTM
augustus_masked-scaffold_1-processed-gene-0.2068-mRNA-1	0.144	28	0.127	28	0.141	8	0.115	0.121	N	0.45	SignalP-noTM
maker-scaffold_1-augustus-gene-0.1025-mRNA-1	0.109	70	0.108	70	0.116	62	0.101	0.104	N	0.45	SignalP-noTM
maker-scaffold_1-snap-gene-0.1346-mRNA-1	0.113	18	0.118	18	0.143	3	0.117	0.117	N	0.45	SignalP-noTM
maker-scaffold_1-augustus-gene-0.1034-mRNA-1	0.268	32	0.206	16	0.545	1	0.295	0.242	N	0.5	SignalP-TM
maker-scaffold_1-augustus-gene-0.1027-mRNA-1	0.121	18	0.111	18	0.115	17	0.103	0.107	N	0.45	SignalP-noTM
augustus_masked-scaffold_1-processed-gene-0.2156-mRNA-1	0.524	23	0.592	23	0.823	9	0.67	0.634	Y	0.45	SignalP-noTM
maker-scaffold_1-augustus-gene-0.1110-mRNA-1	0.117	51	0.117	51	0.151	43	0.113	0.115	N	0.45	SignalP-noTM
maker-scaffold_1-augustus-gene-0.960-mRNA-1	0.126	28	0.143	11	0.228	2	0.192	0.17	N	0.45	SignalP-noTM
maker-scaffold_1-augustus-gene-0.1046-mRNA-1	0.134	34	0.185	25	0.552	4	0.314	0.255	N	0.45	SignalP-noTM
maker-scaffold_1-snap-gene-0.1455-mRNA-1	0.12	50	0.109	50	0.139	49	0.095	0.101	N	0.45	SignalP-noTM
snap_masked-scaffold_1-processed-gene-0.708-mRNA-1	0.211	22	0.221	22	0.448	18	0.234	0.228	N	0.45	SignalP-noTM
maker-scaffold_1-augustus-gene-0.973-mRNA-1	0.139	33	0.128	33	0.171	6	0.125	0.127	N	0.45	SignalP-noTM
maker-scaffold_1-snap-gene-0.1412-mRNA-1	0.113	61	0.133	69	0.243	59	0.129	0.132	N	0.5	SignalP-TM
maker-scaffold_1-snap-gene-0.1370-mRNA-1	0.249	56	0.165	56	0.129	53	0.099	0.13	N	0.45	SignalP-noTM
maker-scaffold_1-augustus-gene-0.1075-mRNA-1	0.11	11	0.106	47	0.126	3	0.099	0.102	N	0.45	SignalP-noTM
maker-scaffold_1-augustus-gene-0.1042-mRNA-1	0.126	50	0.108	50	0.101	63	0.09	0.098	N	0.45	SignalP-noTM
augustus_masked-scaffold_1-processed-gene-0.2039-mRNA-1	0.11	63	0.105	63	0.119	50	0.099	0.102	N	0.45	SignalP-noTM
snap_masked-scaffold_1-processed-gene-0.419-mRNA-1	0.107	55	0.109	11	0.141	1	0.106	0.108	N	0.5	SignalP-TM
maker-scaffold_1-augustus-gene-0.971-mRNA-1	0.127	49	0.114	49	0.176	48	0.099	0.106	N	0.45	SignalP-noTM
maker-scaffold_1-snap-gene-0.1382-mRNA-1	0.11	66	0.108	66	0.121	33	0.098	0.103	N	0.45	SignalP-noTM
maker-scaffold_1-augustus-gene-0.1122-mRNA-1	0.265	24	0.221	11	0.639	2	0.402	0.294	N	0.5	SignalP-TM
maker-scaffold_1-augustus-gene-0.1124-mRNA-1	0.112	19	0.109	19	0.127	4	0.106	0.107	N	0.45	SignalP-noTM
augustus_masked-scaffold_1-processed-gene-0.2194-mRNA-1	0.112	39	0.106	39	0.131	13	0.099	0.102	N	0.45	SignalP-noTM
maker-scaffold_1-augustus-gene-0.1086-mRNA-1	0.109	52	0.105	17	0.118	32	0.1	0.103	N	0.45	SignalP-noTM
maker-scaffold_1-snap-gene-0.1482-mRNA-1	0.109	60	0.111	12	0.138	2	0.109	0.11	N	0.45	SignalP-noTM
maker-scaffold_1-augustus-gene-0.1131-mRNA-1	0.113	49	0.11	49	0.134	46	0.101	0.105	N	0.45	SignalP-noTM
augustus_masked-scaffold_1-processed-gene-0.1898-mRNA-1	0.167	28	0.166	28	0.338	3	0.186	0.177	N	0.45	SignalP-noTM
maker-scaffold_1-augustus-gene-0.1141-mRNA-1	0.108	25	0.105	12	0.137	3	0.109	0.107	N	0.45	SignalP-noTM
augustus_masked-scaffold_1-processed-gene-0.1947-mRNA-1	0.121	28	0.111	51	0.139	44	0.106	0.109	N	0.45	SignalP-noTM
maker-scaffold_1-augustus-gene-0.957-mRNA-1	0.129	27	0.118	16	0.14	1	0.106	0.112	N	0.45	SignalP-noTM
snap_masked-scaffold_1-processed-gene-0.621-mRNA-1	0.143	12	0.126	12	0.163	7	0.121	0.123	N	0.45	SignalP-noTM
snap_masked-scaffold_1-processed-gene-0.530-mRNA-1	0.108	31	0.107	14	0.124	43	0.101	0.104	N	0.45	SignalP-noTM
augustus_masked-scaffold_1-processed-gene-0.2105-mRNA-1	0.151	50	0.125	22	0.186	12	0.131	0.128	N	0.45	SignalP-noTM
maker-scaffold_1-augustus-gene-0.1015-mRNA-1	0.123	36	0.113	36	0.132	21	0.102	0.107	N	0.45	SignalP-noTM
augustus_masked-scaffold_1-processed-gene-0.1954-mRNA-1	0.746	22	0.81	22	0.92	1	0.877	0.846	Y	0.45	SignalP-noTM
maker-scaffold_1-augustus-gene-0.1053-mRNA-1	0.112	68	0.108	68	0.119	2	0.101	0.104	N	0.45	SignalP-noTM
maker-scaffold_1-snap-gene-0.1374-mRNA-1	0.109	62	0.113	11	0.13	8	0.114	0.114	N	0.45	SignalP-noTM
maker-scaffold_1-augustus-gene-0.979-mRNA-1	0.15	29	0.184	27	0.366	1	0.235	0.211	N	0.45	SignalP-noTM
snap_masked-scaffold_1-processed-gene-0.463-mRNA-1	0.11	55	0.153	11	0.275	1	0.164	0.159	N	0.45	SignalP-noTM
maker-scaffold_1-augustus-gene-0.999-mRNA-1	0.217	38	0.182	38	0.293	10	0.168	0.175	N	0.45	SignalP-noTM
augustus_masked-scaffold_1-processed-gene-0.1936-mRNA-1	0.109	11	0.108	13	0.13	35	0.112	0.11	N	0.45	SignalP-noTM
maker-scaffold_1-snap-gene-0.1511-mRNA-1	0.115	59	0.122	11	0.152	6	0.138	0.131	N	0.45	SignalP-noTM
maker-scaffold_1-augustus-gene-0.1136-mRNA-1	0.305	28	0.172	28	0.122	5	0.1	0.133	N	0.45	SignalP-noTM
maker-scaffold_1-snap-gene-0.1502-mRNA-1	0.15	46	0.125	46	0.143	45	0.102	0.112	N	0.45	SignalP-noTM
maker-scaffold_1-snap-gene-0.1456-mRNA-1	0.114	39	0.114	56	0.143	35	0.108	0.111	N	0.45	SignalP-noTM
augustus_masked-scaffold_1-processed-gene-0.1872-mRNA-1	0.122	27	0.121	14	0.166	1	0.117	0.119	N	0.45	SignalP-noTM
maker-scaffold_1-augustus-gene-0.1118-mRNA-1	0.186	25	0.149	25	0.164	5	0.121	0.134	N	0.45	SignalP-noTM
augustus_masked-scaffold_1-processed-gene-0.2140-mRNA-1	0.159	35	0.2	35	0.341	31	0.243	0.217	N	0.5	SignalP-TM
maker-scaffold_1-augustus-gene-0.991-mRNA-1	0.122	19	0.188	11	0.378	1	0.263	0.228	N	0.45	SignalP-noTM
augustus_masked-scaffold_1-processed-gene-0.2159-mRNA-1	0.107	69	0.105	69	0.116	3	0.097	0.101	N	0.45	SignalP-noTM
augustus_masked-scaffold_1-processed-gene-0.2189-mRNA-1	0.108	64	0.107	64	0.117	50	0.101	0.103	N	0.45	SignalP-noTM
maker-scaffold_1-augustus-gene-0.1073-mRNA-1	0.109	58	0.108	44	0.123	27	0.101	0.104	N	0.45	SignalP-noTM
augustus_masked-scaffold_1-processed-gene-0.1899-mRNA-1	0.173	22	0.147	22	0.166	1	0.123	0.134	N	0.45	SignalP-noTM
maker-scaffold_1-snap-gene-0.1433-mRNA-1	0.268	19	0.459	19	0.885	12	0.798	0.642	Y	0.45	SignalP-noTM
maker-scaffold_1-augustus-gene-0.994-mRNA-1	0.111	66	0.108	12	0.151	4	0.113	0.111	N	0.45	SignalP-noTM
augustus_masked-scaffold_1-processed-gene-0.2044-mRNA-1	0.112	26	0.118	11	0.146	1	0.122	0.12	N	0.45	SignalP-noTM
maker-scaffold_1-augustus-gene-0.968-mRNA-1	0.112	33	0.107	70	0.115	58	0.1	0.103	N	0.45	SignalP-noTM
augustus_masked-scaffold_1-processed-gene-0.1924-mRNA-1	0.121	24	0.13	24	0.173	15	0.139	0.134	N	0.45	SignalP-noTM
augustus_masked-scaffold_1-processed-gene-0.2201-mRNA-1	0.15	30	0.139	22	0.188	1	0.145	0.142	N	0.45	SignalP-noTM
maker-scaffold_1-snap-gene-0.1503-mRNA-1	0.16	32	0.141	32	0.225	1	0.133	0.137	N	0.45	SignalP-noTM
maker-scaffold_1-augustus-gene-0.1079-mRNA-1	0.111	68	0.11	68	0.127	23	0.101	0.105	N	0.45	SignalP-noTM
maker-scaffold_1-augustus-gene-0.1115-mRNA-1	0.112	60	0.107	60	0.111	57	0.098	0.102	N	0.45	SignalP-noTM
maker-scaffold_1-augustus-gene-0.1116-mRNA-1	0.117	17	0.118	17	0.206	32	0.121	0.12	N	0.45	SignalP-noTM
augustus_masked-scaffold_1-processed-gene-0.2031-mRNA-1	0.115	31	0.148	11	0.242	3	0.196	0.174	N	0.45	SignalP-noTM
augustus_masked-scaffold_1-processed-gene-0.2148-mRNA-1	0.108	55	0.108	52	0.12	23	0.1	0.103	N	0.45	SignalP-noTM
maker-scaffold_1-augustus-gene-0.1089-mRNA-1	0.128	23	0.113	23	0.115	4	0.099	0.105	N	0.45	SignalP-noTM
snap_masked-scaffold_1-processed-gene-0.414-mRNA-1	0.113	19	0.111	45	0.127	17	0.107	0.109	N	0.45	SignalP-noTM
augustus_masked-scaffold_1-processed-gene-0.1869-mRNA-1	0.113	36	0.125	11	0.175	1	0.13	0.128	N	0.45	SignalP-noTM
augustus_masked-scaffold_1-processed-gene-0.1896-mRNA-1	0.12	66	0.099	33	0.102	70	0.084	0.093	N	0.5	SignalP-TM
snap_masked-scaffold_1-processed-gene-0.424-mRNA-1	0.179	25	0.133	25	0.15	1	0.103	0.117	N	0.45	SignalP-noTM
maker-scaffold_1-augustus-gene-0.1114-mRNA-1	0.136	32	0.116	46	0.125	45	0.098	0.107	N	0.45	SignalP-noTM
augustus_masked-scaffold_1-processed-gene-0.1981-mRNA-1	0.109	44	0.107	44	0.122	22	0.103	0.105	N	0.45	SignalP-noTM
maker-scaffold_1-augustus-gene-0.1142-mRNA-1	0.159	25	0.14	25	0.147	24	0.123	0.13	N	0.45	SignalP-noTM
maker-scaffold_1-snap-gene-0.1393-mRNA-1	0.111	28	0.118	28	0.146	24	0.124	0.121	N	0.45	SignalP-noTM
maker-scaffold_1-augustus-gene-0.1033-mRNA-1	0.119	23	0.116	11	0.15	41	0.108	0.112	N	0.45	SignalP-noTM
augustus_masked-scaffold_1-processed-gene-0.2143-mRNA-1	0.126	18	0.107	43	0.134	29	0.101	0.104	N	0.45	SignalP-noTM
maker-scaffold_1-snap-gene-0.1429-mRNA-1	0.145	39	0.183	39	0.326	37	0.173	0.179	N	0.5	SignalP-TM
maker-scaffold_1-snap-gene-0.1397-mRNA-1	0.157	20	0.15	20	0.258	18	0.144	0.147	N	0.45	SignalP-noTM
maker-scaffold_1-augustus-gene-0.1081-mRNA-1	0.112	44	0.119	44	0.196	41	0.112	0.115	N	0.45	SignalP-noTM
augustus_masked-scaffold_1-processed-gene-0.2084-mRNA-1	0.137	48	0.144	11	0.248	1	0.153	0.149	N	0.45	SignalP-noTM
maker-scaffold_1-snap-gene-0.1450-mRNA-1	0.108	59	0.117	52	0.217	31	0.116	0.117	N	0.45	SignalP-noTM
maker-scaffold_1-augustus-gene-0.1026-mRNA-1	0.16	54	0.129	54	0.153	1	0.103	0.115	N	0.45	SignalP-noTM
augustus_masked-scaffold_1-processed-gene-0.1943-mRNA-1	0.123	70	0.112	70	0.135	48	0.1	0.106	N	0.45	SignalP-noTM
snap_masked-scaffold_1-processed-gene-0.603-mRNA-1	0.11	48	0.113	48	0.161	41	0.108	0.11	N	0.45	SignalP-noTM
maker-scaffold_1-augustus-gene-0.1125-mRNA-1	0.11	9	0.104	42	0.117	40	0.095	0.099	N	0.45	SignalP-noTM
maker-scaffold_1-snap-gene-0.1387-mRNA-1	0.116	58	0.114	58	0.133	1	0.107	0.111	N	0.45	SignalP-noTM
maker-scaffold_1-augustus-gene-0.1016-mRNA-1	0.109	33	0.111	12	0.149	5	0.116	0.114	N	0.45	SignalP-noTM
augustus_masked-scaffold_1-processed-gene-0.1973-mRNA-1	0.109	59	0.108	24	0.149	8	0.108	0.108	N	0.45	SignalP-noTM
augustus_masked-scaffold_1-processed-gene-0.1889-mRNA-1	0.143	27	0.119	27	0.115	55	0.1	0.109	N	0.45	SignalP-noTM
maker-scaffold_1-snap-gene-0.1380-mRNA-1	0.131	27	0.121	11	0.153	51	0.121	0.121	N	0.45	SignalP-noTM
augustus_masked-scaffold_1-processed-gene-0.2167-mRNA-1	0.108	46	0.104	12	0.12	6	0.103	0.103	N	0.45	SignalP-noTM
maker-scaffold_1-augustus-gene-0.1013-mRNA-1	0.221	25	0.217	25	0.331	2	0.221	0.219	N	0.45	SignalP-noTM
snap_masked-scaffold_1-processed-gene-0.778-mRNA-1	0.118	54	0.111	31	0.153	12	0.112	0.112	N	0.45	SignalP-noTM
maker-scaffold_1-snap-gene-0.1322-mRNA-1	0.172	21	0.148	21	0.174	3	0.125	0.136	N	0.45	SignalP-noTM
augustus_masked-scaffold_1-processed-gene-0.1886-mRNA-1	0.126	24	0.148	24	0.222	1	0.175	0.159	N	0.5	SignalP-TM
augustus_masked-scaffold_1-processed-gene-0.2138-mRNA-1	0.115	20	0.152	13	0.222	1	0.185	0.17	N	0.45	SignalP-noTM
augustus_masked-scaffold_1-processed-gene-0.1956-mRNA-1	0.148	38	0.127	38	0.171	6	0.121	0.124	N	0.45	SignalP-noTM
maker-scaffold_1-augustus-gene-0.989-mRNA-1	0.112	51	0.113	11	0.131	1	0.114	0.114	N	0.45	SignalP-noTM
augustus_masked-scaffold_1-processed-gene-0.2208-mRNA-1	0.109	53	0.118	13	0.145	2	0.118	0.118	N	0.45	SignalP-noTM
maker-scaffold_1-snap-gene-0.1344-mRNA-1	0.241	26	0.176	26	0.175	16	0.13	0.151	N	0.45	SignalP-noTM
maker-scaffold_1-augustus-gene-0.1001-mRNA-1	0.107	22	0.12	11	0.145	7	0.137	0.129	N	0.45	SignalP-noTM
augustus_masked-scaffold_1-processed-gene-0.1971-mRNA-1	0.111	33	0.107	11	0.127	2	0.105	0.106	N	0.45	SignalP-noTM
snap_masked-scaffold_1-processed-gene-0.446-mRNA-1	0.11	50	0.108	50	0.119	32	0.1	0.103	N	0.45	SignalP-noTM
maker-scaffold_1-augustus-gene-0.1050-mRNA-1	0.161	60	0.129	60	0.121	53	0.102	0.114	N	0.45	SignalP-noTM
maker-scaffold_1-augustus-gene-0.1051-mRNA-1	0.133	16	0.129	16	0.161	11	0.117	0.123	N	0.45	SignalP-noTM
maker-scaffold_1-snap-gene-0.1406-mRNA-1	0.119	25	0.113	25	0.128	5	0.107	0.11	N	0.45	SignalP-noTM
maker-scaffold_1-augustus-gene-0.1064-mRNA-1	0.109	41	0.107	41	0.129	30	0.098	0.102	N	0.45	SignalP-noTM
maker-scaffold_1-augustus-gene-0.1103-mRNA-1	0.108	33	0.105	31	0.117	13	0.101	0.103	N	0.45	SignalP-noTM
maker-scaffold_1-augustus-gene-0.1069-mRNA-1	0.143	20	0.12	20	0.119	18	0.1	0.109	N	0.45	SignalP-noTM
maker-scaffold_1-snap-gene-0.1473-mRNA-1	0.114	50	0.105	67	0.143	32	0.091	0.099	N	0.5	SignalP-TM
maker-scaffold_1-augustus-gene-0.964-mRNA-1	0.127	25	0.12	25	0.141	14	0.112	0.116	N	0.45	SignalP-noTM
augustus_masked-scaffold_1-processed-gene-0.1878-mRNA-1	0.11	67	0.106	27	0.122	11	0.104	0.105	N	0.45	SignalP-noTM
snap_masked-scaffold_1-processed-gene-0.694-mRNA-1	0.214	26	0.153	26	0.136	7	0.108	0.128	N	0.45	SignalP-noTM
maker-scaffold_1-augustus-gene-0.1112-mRNA-1	0.159	34	0.123	34	0.138	45	0.093	0.106	N	0.45	SignalP-noTM
maker-scaffold_1-augustus-gene-0.1045-mRNA-1	0.108	68	0.104	18	0.114	17	0.101	0.103	N	0.45	SignalP-noTM
maker-scaffold_1-augustus-gene-0.974-mRNA-1	0.107	45	0.107	45	0.114	39	0.098	0.102	N	0.45	SignalP-noTM
maker-scaffold_1-snap-gene-0.1402-mRNA-1	0.118	59	0.108	12	0.123	1	0.107	0.107	N	0.45	SignalP-noTM
maker-scaffold_1-augustus-gene-0.1133-mRNA-1	0.11	17	0.205	11	0.433	9	0.358	0.287	N	0.45	SignalP-noTM
augustus_masked-scaffold_1-processed-gene-0.1883-mRNA-1	0.115	35	0.149	11	0.279	5	0.218	0.187	N	0.45	SignalP-noTM
augustus_masked-scaffold_1-processed-gene-0.2127-mRNA-1	0.113	21	0.191	11	0.462	1	0.25	0.223	N	0.45	SignalP-noTM
maker-scaffold_1-augustus-gene-0.1022-mRNA-1	0.108	61	0.109	11	0.128	1	0.103	0.105	N	0.45	SignalP-noTM
snap_masked-scaffold_1-processed-gene-0.754-mRNA-1	0.112	57	0.107	57	0.128	11	0.103	0.105	N	0.45	SignalP-noTM
snap_masked-scaffold_1-processed-gene-0.570-mRNA-1	0.108	34	0.104	41	0.106	30	0.095	0.099	N	0.45	SignalP-noTM
augustus_masked-scaffold_1-processed-gene-0.2054-mRNA-1	0.206	25	0.149	25	0.159	24	0.11	0.128	N	0.45	SignalP-noTM
maker-scaffold_1-snap-gene-0.1438-mRNA-1	0.117	63	0.108	39	0.15	31	0.104	0.106	N	0.45	SignalP-noTM
maker-scaffold_1-snap-gene-0.1408-mRNA-1	0.172	31	0.148	31	0.208	2	0.139	0.143	N	0.45	SignalP-noTM
maker-scaffold_1-augustus-gene-0.970-mRNA-1	0.109	70	0.107	11	0.123	1	0.099	0.103	N	0.45	SignalP-noTM
maker-scaffold_1-augustus-gene-0.1144-mRNA-1	0.229	19	0.288	19	0.542	1	0.324	0.308	N	0.45	SignalP-noTM
maker-scaffold_1-augustus-gene-0.981-mRNA-1	0.141	57	0.121	14	0.166	3	0.124	0.123	N	0.45	SignalP-noTM
maker-scaffold_1-augustus-gene-0.1011-mRNA-1	0.107	22	0.103	59	0.11	48	0.096	0.099	N	0.45	SignalP-noTM
maker-scaffold_1-snap-gene-0.1460-mRNA-1	0.108	47	0.107	23	0.157	8	0.107	0.107	N	0.45	SignalP-noTM
maker-scaffold_1-augustus-gene-0.1055-mRNA-1	0.115	36	0.111	12	0.141	35	0.115	0.113	N	0.45	SignalP-noTM
snap_masked-scaffold_1-processed-gene-0.644-mRNA-1	0.137	19	0.12	19	0.113	12	0.104	0.112	N	0.45	SignalP-noTM
augustus_masked-scaffold_1-processed-gene-0.2006-mRNA-1	0.11	63	0.108	37	0.128	30	0.108	0.108	N	0.45	SignalP-noTM
augustus_masked-scaffold_1-processed-gene-0.2212-mRNA-1	0.533	19	0.654	19	0.896	14	0.797	0.731	Y	0.45	SignalP-noTM
augustus_masked-scaffold_1-processed-gene-0.2005-mRNA-1	0.119	17	0.154	17	0.271	2	0.171	0.163	N	0.45	SignalP-noTM
maker-scaffold_1-augustus-gene-0.1120-mRNA-1	0.11	62	0.107	62	0.127	43	0.101	0.104	N	0.45	SignalP-noTM
augustus_masked-scaffold_1-processed-gene-0.2049-mRNA-1	0.628	20	0.639	20	0.823	19	0.648	0.644	Y	0.45	SignalP-noTM
snap_masked-scaffold_1-processed-gene-0.404-mRNA-1	0.111	37	0.111	55	0.148	47	0.105	0.108	N	0.45	SignalP-noTM
augustus_masked-scaffold_1-processed-gene-0.1927-mRNA-1	0.11	69	0.108	43	0.12	16	0.105	0.106	N	0.45	SignalP-noTM
augustus_masked-scaffold_1-processed-gene-0.2069-mRNA-1	0.149	38	0.144	11	0.229	1	0.162	0.154	N	0.45	SignalP-noTM
maker-scaffold_1-augustus-gene-0.1143-mRNA-1	0.203	19	0.392	19	0.907	16	0.793	0.609	Y	0.45	SignalP-noTM
maker-scaffold_1-augustus-gene-0.997-mRNA-1	0.108	58	0.122	11	0.161	3	0.145	0.131	N	0.5	SignalP-TM
augustus_masked-scaffold_1-processed-gene-0.1890-mRNA-1	0.112	22	0.112	13	0.153	4	0.12	0.116	N	0.45	SignalP-noTM
maker-scaffold_1-snap-gene-0.1372-mRNA-1	0.111	55	0.108	55	0.115	36	0.1	0.104	N	0.45	SignalP-noTM
snap_masked-scaffold_1-processed-gene-0.711-mRNA-1	0.109	48	0.107	18	0.136	14	0.107	0.107	N	0.45	SignalP-noTM
maker-scaffold_1-snap-gene-0.1461-mRNA-1	0.108	36	0.107	36	0.117	20	0.102	0.104	N	0.45	SignalP-noTM
augustus_masked-scaffold_1-processed-gene-0.2092-mRNA-1	0.684	22	0.808	21	0.984	12	0.959	0.89	Y	0.45	SignalP-noTM
maker-scaffold_1-snap-gene-0.1348-mRNA-1	0.114	17	0.116	17	0.125	1	0.116	0.116	N	0.45	SignalP-noTM
augustus_masked-scaffold_1-processed-gene-0.2079-mRNA-1	0.11	37	0.105	60	0.117	55	0.098	0.101	N	0.45	SignalP-noTM
augustus_masked-scaffold_1-processed-gene-0.1994-mRNA-1	0.122	43	0.134	28	0.267	15	0.157	0.147	N	0.45	SignalP-noTM
snap_masked-scaffold_1-processed-gene-0.717-mRNA-1	0.111	70	0.107	44	0.126	34	0.096	0.101	N	0.45	SignalP-noTM
maker-scaffold_1-snap-gene-0.1472-mRNA-1	0.124	51	0.119	51	0.155	47	0.106	0.113	N	0.5	SignalP-TM
maker-scaffold_1-snap-gene-0.1447-mRNA-1	0.107	68	0.103	63	0.112	43	0.097	0.1	N	0.45	SignalP-noTM
augustus_masked-scaffold_1-processed-gene-0.2033-mRNA-1	0.11	28	0.111	42	0.133	24	0.106	0.108	N	0.45	SignalP-noTM
maker-scaffold_1-snap-gene-0.1491-mRNA-1	0.581	47	0.331	47	0.407	32	0.153	0.235	N	0.45	SignalP-noTM
augustus_masked-scaffold_1-processed-gene-0.2170-mRNA-1	0.178	31	0.18	31	0.298	3	0.192	0.186	N	0.45	SignalP-noTM
augustus_masked-scaffold_1-processed-gene-0.2075-mRNA-1	0.111	56	0.107	48	0.112	38	0.098	0.102	N	0.45	SignalP-noTM
maker-scaffold_1-augustus-gene-0.1023-mRNA-1	0.138	59	0.114	59	0.133	31	0.098	0.105	N	0.45	SignalP-noTM
maker-scaffold_1-augustus-gene-0.987-mRNA-1	0.118	25	0.122	12	0.167	1	0.116	0.119	N	0.45	SignalP-noTM
maker-scaffold_1-augustus-gene-0.1094-mRNA-1	0.504	18	0.628	18	0.865	8	0.773	0.706	Y	0.45	SignalP-noTM
augustus_masked-scaffold_1-processed-gene-0.1937-mRNA-1	0.127	29	0.216	11	0.557	2	0.44	0.306	N	0.5	SignalP-TM
maker-scaffold_1-augustus-gene-0.1134-mRNA-1	0.11	61	0.109	11	0.125	1	0.097	0.103	N	0.45	SignalP-noTM
snap_masked-scaffold_1-processed-gene-0.757-mRNA-1	0.117	36	0.131	12	0.218	4	0.161	0.147	N	0.45	SignalP-noTM
augustus_masked-scaffold_1-processed-gene-0.1877-mRNA-1	0.173	37	0.154	37	0.23	11	0.136	0.144	N	0.45	SignalP-noTM
augustus_masked-scaffold_1-processed-gene-0.1881-mRNA-1	0.109	20	0.113	20	0.147	14	0.118	0.116	N	0.45	SignalP-noTM
maker-scaffold_1-augustus-gene-0.1091-mRNA-1	0.16	44	0.127	44	0.134	43	0.1	0.112	N	0.45	SignalP-noTM
snap_masked-scaffold_1-processed-gene-0.525-mRNA-1	0.112	70	0.112	65	0.165	48	0.102	0.107	N	0.45	SignalP-noTM
maker-scaffold_1-augustus-gene-0.1040-mRNA-1	0.109	55	0.11	38	0.134	26	0.104	0.107	N	0.45	SignalP-noTM
augustus_masked-scaffold_1-processed-gene-0.2025-mRNA-1	0.116	63	0.13	11	0.256	5	0.163	0.147	N	0.45	SignalP-noTM
snap_masked-scaffold_1-processed-gene-0.697-mRNA-1	0.113	26	0.137	11	0.221	2	0.15	0.144	N	0.45	SignalP-noTM
snap_masked-scaffold_1-processed-gene-0.425-mRNA-1	0.109	68	0.106	68	0.112	22	0.098	0.102	N	0.45	SignalP-noTM
augustus_masked-scaffold_1-processed-gene-0.1879-mRNA-1	0.112	65	0.108	65	0.121	47	0.1	0.104	N	0.45	SignalP-noTM
augustus_masked-scaffold_1-processed-gene-0.1902-mRNA-1	0.146	26	0.129	26	0.139	3	0.116	0.122	N	0.45	SignalP-noTM
maker-scaffold_1-snap-gene-0.1368-mRNA-1	0.408	24	0.583	24	0.947	16	0.821	0.712	Y	0.45	SignalP-noTM
maker-scaffold_1-augustus-gene-0.1084-mRNA-1	0.164	18	0.163	18	0.204	11	0.157	0.161	N	0.5	SignalP-TM
augustus_masked-scaffold_1-processed-gene-0.2051-mRNA-1	0.175	41	0.132	41	0.147	11	0.104	0.117	N	0.45	SignalP-noTM
augustus_masked-scaffold_1-processed-gene-0.2099-mRNA-1	0.134	26	0.121	26	0.142	32	0.107	0.113	N	0.45	SignalP-noTM
maker-scaffold_1-augustus-gene-0.1005-mRNA-1	0.11	35	0.106	29	0.123	26	0.103	0.104	N	0.45	SignalP-noTM
maker-scaffold_1-snap-gene-0.1488-mRNA-1	0.118	45	0.117	13	0.193	11	0.133	0.123	N	0.5	SignalP-TM
augustus_masked-scaffold_1-processed-gene-0.1958-mRNA-1	0.237	23	0.179	23	0.4	4	0.18	0.18	N	0.5	SignalP-TM
augustus_masked-scaffold_1-processed-gene-0.1975-mRNA-1	0.195	45	0.152	45	0.197	42	0.116	0.133	N	0.45	SignalP-noTM
maker-scaffold_1-snap-gene-0.1383-mRNA-1	0.143	18	0.129	18	0.147	15	0.119	0.123	N	0.45	SignalP-noTM
maker-scaffold_1-augustus-gene-0.1020-mRNA-1	0.109	33	0.122	12	0.175	17	0.128	0.125	N	0.45	SignalP-noTM
maker-scaffold_1-augustus-gene-0.1000-mRNA-1	0.11	61	0.11	29	0.142	20	0.107	0.108	N	0.45	SignalP-noTM
snap_masked-scaffold_1-processed-gene-0.782-mRNA-1	0.173	24	0.223	20	0.485	8	0.315	0.273	N	0.45	SignalP-noTM
maker-scaffold_1-snap-gene-0.1371-mRNA-1	0.112	32	0.108	32	0.126	27	0.103	0.105	N	0.45	SignalP-noTM
snap_masked-scaffold_1-processed-gene-0.615-mRNA-1	0.177	21	0.241	21	0.459	11	0.324	0.286	N	0.45	SignalP-noTM
maker-scaffold_1-augustus-gene-0.1030-mRNA-1	0.147	26	0.152	26	0.239	1	0.165	0.159	N	0.45	SignalP-noTM
[truncated: 4,275 more rows]
